# Supplementary material for: Nephroprotective mechanisms of Rhizoma Chuanxiong and Radix et Rhizoma Rhei against acute renal injury and renal fibrosis based on network pharmacology and experimental validation
Source: Front Pharmacol. 2023 May 9;14:1154743. doi: 10.3389/fphar.2023.1154743 (PMC10203597; doi:10.3389/fphar.2023.1154743)
Supplement: Supplementary file 1 [file Table2.XLSX]

## Sheet: Sheet1
GeneCards			DisGeNET			OMIM			TTD
AKI	RF		AKI	RF		AKI	RF		AKI	RF
PKD1	CFTR		SIRT1	MKS1		AKR1A1	KCNN4		EDNRB	SMAD3
PKHD1	TERT		PPARG	MAPK1		PKM	RASAL1		IL3RA	TG2
PKD2	MET		CLU	SERPINE1		TTP	SFRP1		TP53	BMP7
TP53	RTEL1		HMOX1	MMP9		RHUC2	THG1L
FLT3	HNF1B		HP	TLR4		PTORCH3	PKD1
IL6	ACE		B2M	PPARGC1A		FOXO3A	AILJK
UMOD	NPHP3		HBEGF	ENG		SLC2A9	NPHP20
CEBPA	PAX2		GFER	IFNG		LRRK2	SRTD18
TNF	TGFB1		NQO1	CYGB		TMEM33	ACTC1
RUNX1	VHL		TLR4	CYBB			PKD1
HNF1B	PARN		HAVCR1	ACE			SMAD7
NPM1	REN		BAX	CLU			SMAD3
JAK2	SLC4A1		ATP5F1B	XDH			CC2D2A
KMT2A	NPHP1		NOS3	EDNRA			SCAI
KIT	ATP6V1B1		NPPA	RESP18
ETV6	CEP290		NFE2L2	CCL3
WT1	CLCN5		LCN2	KRAS
RANBP2	TMEM67		MPO	TLR2
ACE	PKD1		EGFR	ECE1
TERT	RET		C3	STAT6
REN	KIF21A		SLC22A12	AGER
IL10	LOC111674472		UGT1A9	NCF2
KRAS	FH		IGFBP1	SMAD3
TSC2	AGT		UGT1A1	TGFB1
STAT3	MTOR		INS	MIR21
CRP	PKHD1		IL6	GABPA
DNMT3A	RPGRIP1L		IL10	SLC7A7
ALB	CC2D2A		IGF1	AGT
HMBS	SLC4A4		GSTP1	CCN2
MUC1	AGTR1		MIR146B	NFE2L2
LCN2	LOC110806263		HBG2	KL
GANAB	EGF		HEXB	FN1
GATA2	NPHP4		MTHFR	HGF
GATA3	FLCN		IFNA2	REN
NSD1	SFTPC		HPX	ACTB
CFH	ATP6V0A4		HSPA1A	SIRT1
CPT2	TERC		AVP	SMAD7
BRCA2	SLC2A9		KLK1	CTNNB1
PTEN	MUC1		KNG1	NRK
MIR126	GATA3		MIR25	STAT3
CEP290	HNF1A		PLG	NLRP3
PBX1	PKD2		MIR30A	CRK
NUP214	NPHP3-ACAD11		MIR30D	EGR1
PAX2	LOC111674475		MIR99A	RNF19A
GATA1	TP53		SERPINA1	AIMP2
IL1B	WDR19		TNFRSF12A	HIF1A
MIR15A	SLC22A12		IL20	AHSA1
THBD	NEK8		NFKB1	POLDIP2
PAX5	SLC22A5		NOS2	MAPK14
INS	HMOX1		MIR23A	GRAP2
APOE	SETD2		MIR215	IL18
NBN	ATM		POMC	SPHK1
CDKN2A	INVS		UOX	TRPC6
COL4A5	TTC21B		LRP2	PTEN
IFNG	UMOD		MIRLET7I	EPO
EPO	SLC5A2		MIR10A	BMP7
HLA-DRB1	VPS33B		MIR122	SMN1
TET2	CCN2		MIR140	SMN2
ABL1	IFNG		MIR143	DPP4
F2	TNF		MIR148A	SIRT3
DZIP1L	WT1		MIR192	SNAI1
VHL	VEGFA		ORM1	MMP7
CFI	ALB		GSTM2	TNF
MYC	HFE		RAPGEF3	MIR29C
CXCL8	TUBB3		CD44	ALB
RARA	IFT140		TNF	TP53
MIR155	IQCB1		TLR2	CCL2
CC2D2A	TMEM216		AFM	POSTN
VEGFA	IL6		THBD	ANGPT2
SETBP1	CLDN16		EDN1	HAVCR1
TSC1	MKS1		TGFB1	PIK3CG
TGFB1	INPP5E		AHSG	PIK3CD
NPHP3	PHOX2A		A2M	PIK3CB
IDH1	B2M		EPHX2	PIK3CA
MPO	TFE3		CYP2D6	LGALS3
ACTB	CLDN19		CYP2C9	DIANPH
ALG9	SDCCAG8		CYP2C19	MIR214
CCL2	LOC113664106		GPNMB	MMRN1
IKZF1	ITGA8		AMN	EGFR
MEFV	IFT172		OCLN	MAPK8
CASP3	C11orf65		VEGFA	VPS51
BCOR	FRAS1		FSTL1	MAPK3
SLC22A12	SERPINA1		TTR	PPARG
TLR4	FHIT		CCR5	PPARA
PML	ABCA3		CP	IGAN1
SETD2	AQP2		CST3	NREP
AGTR1	CTNNB1		TP53	NOX4
IDH2	EDNRA		EPO	MMP2
STAR	SLC9A3		TFF3	GCG
MTOR	FXYD2		ALB	ERBB4
DYNC2H1	WDR72		GC	SMAD4
HAVCR1	CAV1		GAS6	MIR192
ICAM1	TSC2		AMBP	TGM2
CREBBP	FN1		G6PD	ADM2
MIR223	VIPAS39		SLC22A24	PXDN
GNB1	CA2		BDKRB2	CABIN1
DNAJB11	OGG1		SLC11A1	C5AR1
PICALM	AHI1		TF	EDN1
HLA-B	DSP		SOD1	THBS1
LPIN1	SLC34A1		GSK3B	VIM
C3	MITF		SPP1	DNMT1
CST3	BSND		GSTA1	DCN
DDX41	TMEM231		CAPN1	AGTR1
NOS3	FCGR2A		PTGER4	KLF15
STAT5B	UPK3A		SCGB1A1	DECR1
SERPINE1	PTEN		PTGS2	GLP1R
MMP9	HIF1A		HDAC3	FGF23
BAX	TSC1		CASP1	ILK
MAPK1	INS		FIS1	RABGEF1
ABCB1	TMEM237		RB1	NPHS2
SLC2A9	FGF23		PKD2	LCN2
COL4A4	CLCNKB		BCL2	LGALS1
MKS1	NPHS1		EGLN1	DDR1
CTNNB1	COL4A5		TGFA	BRD4
HNF4A	SCARB2		CYP2E1	C5AR2
NPPA	SCNN1G		WNT4	UCP2
CD46	BICC1		SLC22A2	TWIST1
COPA	IL10		SLC22A1	ANPEP
HMOX1	MIR21		AVPR1A	AQP2
NPHP1	COL4A4		MFN1	ATG5
IL18	STN1		BAD	IL17A
MIR210	TCTN2		BCL2L1	CD40
AKT1	EDN1		PTAFR	IL33
ADAMTS13	B9D2		XDH	PRMT1
HP	HLA-DRB1		CDKN1B	TNC
AGT	STX1A		ALAD	HIPK2
BCR	FBN1		FN1	ICAM1
HLA-A	CRP		HDAC5	DOT1L
DNAJC21	SIX1		ALOX5	CALR
MTHFR	OFD1		FGA	IL4
ZBTB16	MIF		MTOR	IL6
IL2	MIR141		GATM	SCAI
LPP	B9D1		GOT2	CCN4
NPHS1	EPO		UTS2R	KEAP1
CCND1	MIR200C		EPAS1	LOX
TTR	CCL2		EGF	LOXL2
IL4	CSPP1		PROCR	S100A4
GPT	DYNC2H1		NES	ACLY
TTC21B	APOA1		EGLN3	MRTFA
CTLA4	OCRL		CRP	NFKB1
MIR1225	SCNN1A		ADRB2	NOTCH2
CFTR	CDH1		CYP27B1	BCL2
EGF	TRAF3IP1		ACE	MIR382
BRAF	PIK3CA		DDIT3	ACE2
CRLF2	CXCL8		ECE1	RAP1A
RTEL1	SERPINE1		GSR	SMURF1
CSF3	SCNN1B		ANXA1	IL22
ATM	TCTN3		ARG1	FOXP3
TMEM67	SPP1		NDUFB8	SPHK2
SOD1	DCDC2		HIF1A	PLEKHO1
MIR17	MMP9		MET	B2M
GLIS2	FGFR3		IL1B	PLA2G4A
BICC1	TFEB		AR	SMURF2
NOS2	KCNN4		ARG2	PINK1
DSTYK	EGFR		LGALS3	MIR132
ELANE	HGF		MIR26A1	MIR200B
B2M	TMCO1		IGF1R	C5
CASR	DPP9		MB	TIMP1
HPRT1	FAM13A		NPPB	MIR29B1
MME	CEACAM3		NOS1	MIR29B2
INVS	COL4A3		HES1	PDGFRB
MIR21	WDR35		HSPA8	MIR30C1
XDH	AKT1		ICAM1	MIR30C2
FN1	LMX1B		CFHR3	MIR30E
EDN1	TCTN1		CORIN	PLG
AQP2	STAT3		SLC26A1	SMAD2
NPPB	IL1B		CACNA1S	TGFBR1
F3	SARS2		CD46	ZEB1
SPP1	NPPA		DGKE	SPP1
EGFR	BMP4		HELLPAR	SOD2
IGF2	KCNJ1		TRIM25	TERF2IP
RET	IL2		CFH	IL18BP
PTPN11	LYZ		CFHR1	AKT2
VWF	RFH1		CCND1	DDIT3
EP300	SLC26A9		HNF4A	AKT1
IGF1	DSTYK		HPRT1	TWIST2
CHEK2	CASR		RYR1	YAP1
DGKE	IL4		CFB	FGF21
HNF1A	MMP2		CFI	DUSP4
NPHP4	IFT122		FLT1	PARP1
MYH11	CCND1		LPIN1	DDAH1
PIK3CA	SLC6A14		SAA1	EPAS1
MIRLET7C	RRM2B		TCN2	CNR1
BCL2	SDHB		STOX1	JAG1
CSF2	THBD		HNF1B	FERMT2
NPHS2	GSTM3			COL4A3
HIF1A	FOXI1			DNAH8
IRF3	CEP164			GPBAR1
HLA-C	SLC12A3			MTOR
MIR204	DNAJB11			F2RL1
JUN	NR3C2			HPSE
GDNF	APOL1			GJA1
NRAS	AVPR2			BMP6
IL2RA	IL1RN			TSPYL2
WDR19	NDUFAF6			CXCL12
PRKAR1A	SLC9A3R1			COL11A2
FLT1	CCR6			SLC5A2
CFHR5	GSN			CSK
MIR34B	SLC11A1			SLC2A1
FLCN	C3			CNR2
HGF	TTC26			SMOC2
MDM2	KL			CARD9
NOTCH1	TMEM138			SFRP1
NEK8	HPS1			SKIL
RTEL1-TNFRSF6B	TIMP1			SFRP5
PTGS2	HPS5			BMI1
FAS	GCLC			STAT1
BDNF	IFT80			SMARCA1
FGFR1	MME			TBX1
MIR320A	NPHS2			TAZ
COL4A3	HPS6			TCF3
LRP5	WNT9B			MYSM1
IL1RN	ARL3			TRBV20OR9-2
CFHR1	NHLRC2			TFAM
ASXL1	CFH			TFRC
PPARG	HS2ST1			PTGDR2
FIP1L1	NONO			TGFB2
F5	MKKS			BSG
MB	BRAF			C1QTNF6
APOL1	ABCB1			LTB4R
SAA1	SLC12A1			ACKR2
CCN2	KIAA0586			CCR1
FBN1	CEACAM6			MIR542
HRAS	GLIS2			PLD4
ALAD	NLRP3			SOX9
MYB	SMAD4			CLCN5
FGF23	CLCA4			SRF
IL17A	BBS10			STAT4
HFE	CEP120			TGFB3
CDKN1A	CLCNKA			ADM
SELP	ICAM1			POLR3E
TGM6	GFRA1			PTH
U2AF1	TTC21B-AS1			PTGS2
VCAM1	LOC105371046			PTHLH
ITGAM	NOS3			MIR146B
PIK3C2A	FGA			MIR493
CCR5	C12orf29			NDRG2
CLCNKB	CTNS			MIR503
MET	ELN			SEMA6A
CXCL12	BMP6			HIF1AN
H19	IGF1			HNP1
PLAT	FAS			PTGDS
NUMA1	LDHA			TICAM1
NTRK1	NFE2L2			PRKCA
CFB	GATM			CTSS
SLC26A1	TLR4			PDIK1L
TNFRSF1A	CP			MAP2K7
IFT140	ENG			AZGP1
ERCC6L2	LRP2			CTH
TCF3	NPHP3-AS1			CTF1
IFT172	KRT7			KMT5AP1
PLG	MMP1			CREB3L4
HMGB1	FASLG			CST3
SLC12A1	TMEM260			CRMP1
PDGFRB	IFT43			PTPN6
GLS	VIM			RLN2
MIR203A	ANKS6			BCL3
LRP2	LHX1			RNASE3
CLCN5	DZIP1L			TRIM69
HBB	SMAD3			RPS6KA1
SLC34A1	ARL13B			MIR455
STAT1	PDGFRA			RTN1
SELE	APOE			S100A8
THPO	PPARG			S100A9
SERPINC1	LCN2			RLN1
APOA1	STAT1			RGS2
VDR	DNASE1			CRYGC
ENO2	KRT18			PTPRC
FASLG	XPNPEP3			PTX3
SEC63	IL13			CXCL16
SLC17A5	CLTC			RAC1
INPP5E	ALMS1			RAF1
IL3	CD2AP			RAG1
APRT	ZNF423			CDAN1
RUNX1T1	NAGLU			CSNK2A2
SERPINA3	FGF2			TRPV4
FOS	CD36			BGN
NFE2L2	PBX1			TGFBI
CDKN1C	HNF4A			EPX
AVP	PDGFRB			SOCS1
CD4	TULP3			EIF3A
IFNA1	ABCB4			BECN1
FGF2	BBS1			MBTPS1
BCL2L1	CEP83			TNFSF12
FOXP3	ACTN4			CBS
CCR6	SEC61A1			PPIF
WNT4	CXCR3			PROM1
TF	IFNA1			KAT2B
IQCB1	POLE			APLN
NAGLU	IGF2			RUNX1
SALL1	KYNU			DENR
NOTCH2	CSF2			CASP3
GSTM1	NEK1			SESN2
ADIPOQ	RMND1			LRPPRC
COMT	MPO			SYVN1
BMP7	INF2			CUL3
LEP	FGFR1			CASR
MECOM	BRCA2			NT5C1A
AQP1	BBS4			GLIS2
CD34	HPS3			CAT
CCL5	KIF7			SEMA7A
ENG	CST3			CDH9
TLR2	SALL4			HSPB3
PRTN3	CEP41			MIR4709
ACE2	IL18			GDF15
CALCA	NPPB			ENTPD1
SLC4A1	CDKN2A			PTGES
ELN	JUN			MIR300
JAK1	CPLANE1			PHF14
IL1A	GLA			HDAC4
G6PD	PHEX			ZGLP1
CDKN2B	BGLAP			ZEB2
OFD1	CTLA4			MFN2
CFHR3	AQP1			NR1H4
KNG1	BBS2			CD36
ANKS6	VDR			ROCK2
CAT	PRTN3			XPR1
NRIP1	H19			MFHAS1
ALDH2	TMEM107			DNER
NUP98	JAG1			KLF4
MIF	BMP7			DNM1L
RYR1	EHHADH			SLIT2
FAT4	SUFU			MYOCD
CXCR4	IRF5			COMMD3-BMI1
AGXT	CUBN			TMED7-TICAM2
NLRP3	PRKAR1A			PDCD6IP
ROBO2	MMP7			CDH1
RAD51	NHP2			CHI3L1
PARP1	GEMIN4			CD226
FCGR2A	GNAS			TRPM2
NABP1	SOX18			TSC1
CDKN1B	ELANE			TSG101
CLCNKA	IGFBP3			SIRT1-AS
PRKCSH	HPS4			TTR
FGFR3	DIRC1			TXNIP
MIR16-1	PTGS2			KAT5
AQP4	CA9			UBE2V1
RINT1	MDM2			CEBPB
TBK1	SRC			TRPC3
TBL1XR1	PTPRO			TRPC1
SLC13A3	TTR			RIPK3
SDHB	KIT			SLC27A2
SST	RPGRIP1			VEGFA
ABCG2	CXCR4			SNORD138
HLA-DQB1	PAX8			UTS2
AHI1	EBF3			TM7SF2
PDGFRA	TUBA1A			C1QA
FHIT	SLC34A3			C1R
SMARCA4	CALR			CFTR
BSND	HRAS			C3
POLG	COL4A1			UMOD
CXCL10	ZMYM2			MAD2L2
AVPR2	MYH9			UTRN
KAT6A	VPS45			CALB1
IRF2BP2	TXNDC15			NOX5
ERBB2	APC			GDF11
MKKS	TUBB2B			EHMT1
MIRLET7D	SMAD2			CDK5
ADM	NUP107			WNT10A
MMACHC	SLC7A7			ADAM10
RPGRIP1L	BCS1L			SETD7
ABCC1	MEFV			ACTN4
CASP8	LOX			TRAP1
SF3B1	RBP4			CXCR4
KITLG	CDC73			EFS
GPC3	TRPC6			VDR
SEPTIN9	TINF2			EZR
S100B	AGTR2			WNT1
CD79A	CCL5			WNT5A
TLR3	IL17A			WNT9A
GFAP	MAPKBP1			RAPGEF3
CD14	GREM1			YY1
PTPRC	BBS9			CNBP
CAV1	MIR199A1			RACK1
FOXP1	CLCN1			MARCHF6
HADHA	GSTP1			CAPG
SPTAN1	HLA-B			PRKAA2
FABP1	EPAS1			IL11
BMP4	GPC3			KCNN4
SET	SMAD7			KDR
XIAP	AGXT			AA1
C4A	ACTB			STMN1
ABCC8	APRT			LBP
COL4A1	SLC41A1			TRAM1
MPL	IL2RA			LEP
ANXA5	FGFR2			LEPR
SRC	BAP1			ANGPTL2
KIAA0319L	BBS5			FLT4
ERBB3	KCNJ10			AREG
NOD2	CXCL10			JUNB
PMP22	SLC2A2			IL13
NF1	GGT1			ALOX5
MIRLET7A3	KAT6B			LY96
CYP3A5	LGALS3			AQP4
AGER	ABCB11			DAPK2
CALR	TMEM127			IRF4
BRCA1	S100A1			AR
JAK3	HSP90AA1			ITGA2
CYP3A4	DYNC2I1			ITGA5
NCAM1	KIAA0753			ITGAV
GSTP1	WNT4			LIF
TRPV4	PTH			FOXO3
LPL	CD4			MIR150
MIR34A	TMEM218			MIR152
CDH1	CDKN1B			MIR155
CSF3R	F2			MIR17
FANCC	CFHR5			MIR182
MYH9	BBS12			MIR184
OCRL	TBX18			MIR185
ANPEP	MBL2			FOXC1
GPC4	CEP104			MIR196A1
KL	HPRT1			MIR199B
PTX3	NOS2			MIR141
EYA1	DIS3L2			FOXD1
CPOX	MYO5B			FOXO1
MAPK8	KCNJ11			LPA
ADA	SGK1			LRPAP1
MBL2	NOTCH2			LTBR
CD44	SPINK1			SH2D1A
LMX1B	FAN1			MIRLET7B
MMP2	NOX4			MIRLET7C
IL7	SOX17			MIR125A
KDR	IL1A			MIR130A
TNFRSF11B	KDR			MIR130B
HAVCR2	ALG9			MIR19B1
GGT1	PDGFB			GLB1
FGA	EVC2			GDNF
ITGA8	ENPP1			SLC17A5
FGFR2	RPA1			SETD2
MRTFA	MT-TL1			PYCARD
SMARCB1	AMBP			PDIA3
CFHR2	C2CD3			GSTA3
CP	IFNA2			HAS2
MYCN	IFT27			HCK
NEK1	SFTPD			HDAC2
SBDS	IL5			SOCS7
SLC12A3	SLPI			RGCC
RETN	TTC8			FFAR1
POMC	GLIS3			HPGDS
RBP4	APOB			INTU
TRIP13	ADIPOQ			GLI1
NGF	DYNC2I2			GLI2
GAPDH	TLR2			GLI3
SLC25A25	GPT			INVS
PRKCD	GLI3			UTS2R
IFT88	TF			ANGPT1
CD36	ITGA3			DKK3
KCNJ11	CHD7			GJB1
STAT5A	KRT19			APPL1
ADRB2	ERBB2			HMGB1
FANCA	SHH			IGF1
IL6R	NOP10			APRT
HSPG2	FANCD2			TICAM2
ALPL	JAK2			IHG1
GRHPR	SNAI1			ABL1
YWHAE	SLC2A1			IL4R
TMEM231	DKC1			NR5A2
INSR	DEFB1			IL6ST
GP1BA	HP			IL9
DICER1	XDH			AQP1
MYLK	COL1A1			FUT8
ENPP1	LMNA			LINC00667
NR3C2	NUP133			HMGN1
PTPN22	BBS7			NR4A1
VIM	VCAM1			APCS
CASP9	ATP8B1			WWTR1
ROBO1	CRB2			APEX1
TRAF3	CCL3			HSP90AA1
RUNX2	NRAS			HSPD1
CHAT	LAMB2			SGMS1
MIR106B	CFI			MOB4
IL15	SLC22A6			ICAM3
ITGB3	GANAB			IL10
CD40LG	LEP			SIRT2
IFT80	COQ8B			NT5E
SLC9A3	MIR30A			DUSP1
KMT2C	BCL2			TMED7
IL7R	GRHPR			ING4
SEC61A1	SDHC			ATN1
MMP1	TGFB2			PCSK1
CYCS	SLSN3			PDE4A
MIR146A	STAR			SIRT6
SLIT2	MIR155			SERPINF1
BMP6	KNG1			PGC
EDNRB	S100A8			ABCB1
PMS2	ACP5			PAX2
MALAT1	ELOC			PARN
PRL	SLC3A1			NTRK1
CBL	CASP3			MIR379
TMEM216	CD40			EGF
MAPK3	TGFA			MIR384
ADA2	NKX2-1			MIR423
MBP	IL1R1			OSM
SLC22A6	MAPK1			EDNRB
CDK4	C12orf60			EDA
BBS1	TRPV4			ATP5F1B
IGHMBP2	SMARCAL1			PRKN
MIR27A	CD274			DNMT3A
APOB	PIK3C2A			DLX5
CSF1	CD80			GLIPR2
KMT2D	AGER			THG1L
CD2AP	IGFBP5			TMEM45A
ESR1	CXCL9			PPP2CA
GLA	PDPN			MAP1S
SFTPB	GSTM1			MOB1A
PPOX	CPT2			ELP2
TIMP1	HLA-A			MEG3
GHRL	ARL6			MIR429
RAF1	HAMP			PREP
ITGB2	PDCD1			PPID
ATRX	PRKCD			TET2
PRF1	FGF10			NQO1
MSH2	SHOC2			PKD2
GNAS	EPCAM			DES
CUBN	PIBF1			PLAT
LIFR	HSPG2			MIR34A
NBAS	PRMT7			GPR84
FANCD2	CA12			EGLN1
NOTCH3	F3			CYP3A5
IL1R1	GAPDH			PAQR3
H2AC18	CD46			RNF111
ALMS1	MAPK8			PRKAA1
ALG8	PLG			MIR200C
SDCCAG8	HBB			TNFSF12-TNFSF13
GJB2	TNFRSF1A			ARRB1
NIPBL	IFT74			SMAD1
PROM1	KRT8			EZH2
PTGS1	KCNQ1			ETV5
SHH	NRIP1			ARRB2
GRIN2B	APOA1-AS			CD46
PON1	CSF3			MDM2
RBM15	KRAS			MET
PECAM1	LCAT			MFAP1
MT-ND1	VPS33A			MIR33A
PYGM	SOX9			ALDH2
OGG1	HMGB1			FAN1
SLC6A4	MAPK3			FGFR2
CD8A	TOGARAM1			MIR23A
LIG4	TGFBR1			MIR299
MAPK14	ADCY10			FGF10
RPL5	DTNBP1			FES
EBF3	CCL11			FDPS
SERPINA1	SLIT2			MIR302A
BBS4	LOC107548112			ZEB1-AS1
ABCC2	MYC			FAT1
GRIN1	MFF-DT			NR3C2
MECP2	TJP2			MMP1
SELL	TP63			ELN
SFTPC	PEX1			CRYGEP
MMP3	FLT1			ATM
PIGA	FGF8			ELANE
SREBF1	HOGA1			EIF4EBP1
EPOR	SERPINH1			NGF
ARG1	PTCH1			NM
TNNT2	MIR126			MLKL
CREB1	FOXP3			CCN3
AUTS2	S100A9			NPR1
TRPC6	CHI3L1			MUTYH
LMNA	CDH16			MUC1
DNMT1	NOTCH1			ERBB2
FAH	NF1			STX2
EZH2	TIMP2			MMP13
LGALS3	ADRB2			MPO
CD40	SF3B2			MIR133B
NR3C1	MIR140			MIR326
XPNPEP3	NF2			MIR340
UPK3A	CA4			MIR373
IL13	TRIM8			MSI1
TCTN2	KATNIP			MSN
INF2	IFT52			YBX1
IL5	PMM2
SPINK1	MAGI2
TNNI3	NUP93
FANCL	HSD11B2
CEBPB	SDHD
HDAC8	SLC17A5
MEN1	ANXA2
TERC	SDHA
ADCY10	MMP3
GBA	AQP3
WDR35	FAH
MIR142	COQ2
G6PC1	PMS2
MCL1	PON1
SLC2A2	SLC6A19
SIX1	CYP11B2
RB1	MTHFR
CD33	CD34
HOGA1	MT-ATP6
MIR199A1	PDE6D
SLC22A5	SEC63
SERPINF2	MUC5AC
TPMT	PAX6
AGTR2	MYO1E
CYP1A1	PRKCSH
PTH	CALCA
STAT2	ZEB2
SAMD9L	IL33
ATP6V1B1	BBIP1
F8	EZH2
CYP2E1	FANCB
FCGR2B	ROBO1
AMBP	ITGAM
ADORA2A	CD8A
TNFSF10	SLC40A1
STIL	FIBP
IRF5	ACTA2
BCL6	LZTFL1
SRSF2	MIR34A
LIPC	NR1H4
PDCD1	ARMC9
CTSB	THBS1
NR1H2	PEX6
ASS1	HAVCR1
DDX3X	MIR17
SYK	TGFB3
BGLAP	MPL
IGFBP3	BRCA1
LBP	MMACHC
HAX1	MIR15A
MEG3	ABCG2
NQO1	PLCE1
HSP90AA1	GC
CD274	SOD2
ALOX5	FGF7
SIRT1	ABCC8
HSPA1A	FAT4
BIRC5	MIR192
IFIH1	ANGPT2
FGF7	CD44
ANGPT2	LRRC37A2
MAP2K1	TGFBR2
CACNA1S	PVT1
HSD11B2	ADAMTS13
ITGA2B	SLC37A4
CCL3	SFTPB
MIR29A	TET2
SLC5A2	PEX5
GLIS3	CDH2
FBXW7	GCK
LRRC56	CD40LG
NOX4	BLOC1S5
APP	YAP1
MIR221	WNT5A
CDK1	MIR214
KRT18	PRSS1
SLC2A1	PTPN22
SOD2	KCTD1
FCGR3B	SLC26A4
HAMP	FAM20C
RARB	ANOS1
B9D1	SIRT1
SALL4	HOXD13
TRIM28	AFP
ZNF423	HYLS1
TNXB	ADM
PLAU	MIR145
TFRC	SMARCA4
ITGB1	ABCC1
ATP7B	KCNQ1OT1
PRODH	PHKG2
HLA-DQA1	ATP6V1B2
SLC3A1	CDKN3
C4B	TFAP2A
CR1	MAP2K1
ABCA3	PRSS8
CXCR3	HNFJ3
RALGAPA1	GBA
JAG1
HDAC9
LDLR
PBRM1
PRPS1
TNFRSF1B
DEK
SCN1A
LOC110806263
BRD4
PLAUR
MIR122
TICAM1
MT-ND4
PAX8
RAD21
CCND2
BCL10
PLA2G7
HLA-G
PALB2
FANCG
EGR1
CLDN16
KCNQ1OT1
LEF1
CYP2C19
GCK
ERCC6
AQP3
PLA2G2A
EDNRA
CCL11
PTPRO
POU6F2
GFI1
MT-CO3
CYP27B1
ZEB2
WNK1
CTNS
FOXO3
SFTPD
CSF1R
SLC22A2
LTA
NOS1
PVT1
SLC7A7
FANCE
CDK2
REST
DRD2
DNTT
IL2RB
CDK6
MT-CYB
RPS19
MGAT3-AS1
XRCC1
KCNJ1
LEPR
LYN
ICOSLG
KAT6B
CYP2D6
CD28
CDC73
MIR125A
MEIS1
MMUT
DNASE1
PRDM16
KCNQ1
HOXA9
HMGCR
CASK
AHSG
SLC9A3R1
C5
GLI1
SMPD1
PLA2G6
PPARA
MIR378A
HOTAIR
FH
PIK3CG
CORIN
SDHD
SOX11
SCT
CYP2C9
SPI1
NFKB1
SLC19A1
KRT8
NPY
CDH2
FANCB
CXCL9
HLA-DPB1
BCL2L11
IGF1R
COL1A1
HSPA4
FANCF
TCF4
MAPT
CFHR4
HDAC1
TIMP2
SIX2
FANCI
PAX4
TRB
B9D2
KDM4C
TBX1
IFNA2
LDHA
MYD88
TCN2
LPA
SMARCAL1
TCTN3
FLI1
MIR23B
HSPB1
SCNN1A
CD7
LIF
GJA1
RPS26
MITF
HDAC6
TUG1
SLPI
SAMD9
SMAD4
SLC6A19
KRT7
GCG
HDAC4
SOX9
PRAME
CD38
HADHB
ITGA4
TJP1
TOP1
SCGB1A1
ERCC4
MIR181A2
LBR
NGFR
MT-ND2
IL6ST
CCR2
BAAT
SLC5A1
TNFSF11
SQSTM1
CPLANE1
THBS1
RAI1
CBFA2T3
TOP2A
TEK
WFS1
ITGAL
LTF
SDHA
SCNN1G
EVC2
SFTPA1
PDGFB
SOX17
BLK
APC
POGZ
IQSEC2
MAPK10
GC
CASP1
LMO2
RHOA
STAT4
NEAT1
ACP5
CXCL1
MGP
ANGPT1
PAX6
CDH16
MIR145
ARID1B
IL33
PRKCA
RPS14
TKT
MIR30A
RTN4R
IRF1
GSTT1
RNLS
TYMS
PRKN
CTSG
GATM
GZMB
SMC3
CLU
MIR200C
DYRK1A
MIR141
KDM6A
RPL11
CD19
RAC1
GLI3
CLEC12A
COQ8B
DPP4
UROD
DKC1
NDUFS2
LOC107133510
APAF1
CLTRN
CSPP1
IL18BP
ERCC2
STXBP1
CTCF
SH2B3
AFP
MBTPS2
DHCR7
PTHLH
ECE1
TNFRSF10B
TANGO2
LOC110006319
IGFBP1
CCK
ALK
IGFBP2
PRKD1
RAD51C
MIR424
F7
HMGA2
NDUFAF6
THY1
PTCH1
CASP10
LOC106099062
GYPA
HLA-DPA1
CD55
ETFDH
TMEM237
TNFAIP3
PF4
CD80
SOCS1
SCN2A
FLNA
BSG
UNC93B1
F10
MLLT1
F9
SLX4
HSPD1
MIR150
CDKN2C
BBS9
SLC37A4
RPS6KB1
SCARB2
FOXO1
BMP2
IGH
MIR192
TNFRSF8
CCL4
RPL15
SP1
MT-TL1
CX3CR1
TTC8
MIR9-1
NDUFS4
CDKL5
GSN
PDX1
PDPN
ABCB4
SCN9A
CXCR1
CXCL2
NEU1
CD86
HSPA8
PKHD1L1
GDF15
MT-ND5
ADD1
IRAK1
IL11
MT-CO1
LAMB2
KIR3DL1
BDKRB2
MT-ATP6
XRCC4
GH1
GSR
IL3RA
SCNN1B
ETS1
F12
EPAS1
MIRLET7B
GCDH
MPZ
SDHC
TLR5
ANKRD26
RNASE3
EHHADH
TP73
CRKL
ACHE
MIR222
CLCN6
GPX3
RPS28
COLEC11
ARL13B
WNT9B
COL3A1
GHR
NEK9
YAP1
PCSK9
PCK1
HTR2A
SLC4A4
LCAT
MIR10A
EIF2AK3
SON
NTRK2
EIF4EBP1
XRCC2
MIR22
BUB1B
TFE3
CYP11B2
PTPA
CDKN3
UCP2
TP63
NFKBIA
SMARCC2
IRF8
LCK
FCGR3A
CRH
SCYL1
GAREM2
AMACR
NTRK3
ARID1A
BTK
CHD7
PRSS1
FANCM
SFTPA2
S100A9
UCHL1
MIR486-1
TRD
S100A8
IRS1
DCK
PHF6
TCIRG1
BCS1L
BMI1
UTS2
STK11
PPP3CA
KAT5
PPARGC1A
TFAP2A
DEAF1
MIR23A
BLM
DMD
CD209
SOST
DYNC2I2
ETFB
RAG1
MOCOS
CHEK1
ABCC4
RPS15A
LAMC2
KCNJ10
EVC
SYNPO
PHEX
ETFA
GNB3
NCOR2
C5AR1
TXN
KLRK1
MIR451A
FGF10
SOX2
CXCR2
TGFB2
RUNX3
AXL
FOXC1
MIR93
FCGR1A
PMM2
OLR1
ACTC1
MIR182
FABP3
MIR483
MMP12
MIR25
PSAP
TAC1
MVK
IFNB1
ODC1
TRA
MFF-DT
PGF
ITGAX
MTR
RPL35A
PLEC
CYP1B1
SLC22A8
TREM1
PIK3R1
AKR1B1
MT-ND6
MIR130A
NEUROD1
MUC5B
WNT5A
ARL6
MIR140
CDKN2B-AS1
ACAD9
STOX1
NR0B1
SIGLEC5
MT-ND3
CUX1
HCRT
CETP
NAT2
SAA4
MIR195
TNFSF13B
RPS7
TGFBR2
RPL18
APOC2
SRP54
LOX
CNR1
ANLN
KCNN4
KIAA0586
DNMT3B
FUT4
CYP11A1
TSPO
IFT122
NCOR1
CISH
PLCE1
BRIP1
CYP24A1
ACKR1
CACNA1A
LMO1
FGF8
SMC1A
PAPPA
CD22
MAGI2
VIP
SOCS3
NPC1
CDC42
UGT2B7
FLII
MIR423
PTGDS
PDGFA
RARS1
APOH
TGFBR1
ADCY6
DSP
FECH
MIR29B1
MFN2
NCOA2
CD163
TPP2
SLC15A2
ITGB4
STX1A
TSPAN7
NAMPT
TLR9
SHANK3
ALPP
LAMA3
GSK3B
MIR127
CDA
CCR1
ITGA6
CD47
DHFR
AOC1
CYP2B6
SLC9A1
MAP3K7
MIR196A1
SOD3
GREM1
MAOA
PARN
MIR128-2
KLF4
MEF2C
MIR18A
CAMP
SMAD3
LIMK1
FXYD2
PODXL
IRF4
AKT3
SGK1
PTPN6
CLDN19
CTSD
PCNA
P2RX7
TNFRSF9
COLEC10
KCNE2
MAPKBP1
CASP2
DDX58
KCNAB2
ANXA2
MASP2
DAPK1
OPRM1
CD2
POU5F1
RTN4
CD5
TREX1
UGT1A1
CCNA2
CD151
TRPV1
FAM13A
TRIM8
