# Supplementary material for: Nephroprotective mechanisms of Rhizoma Chuanxiong and Radix et Rhizoma Rhei against acute renal injury and renal fibrosis based on network pharmacology and experimental validation
Source: Front Pharmacol. 2023 May 9;14:1154743. doi: 10.3389/fphar.2023.1154743 (PMC10203597; doi:10.3389/fphar.2023.1154743)
Supplement: Supplementary file 2 [file Table14.XLSX]

## Sheet: Sheet1
Scr (μmol /L)					Serum BUN (mmol/L)
Con	CIN	CIN+NAC	CIN+CXDH		Con	CIN	CIN+NAC	CIN+CXDH
Day 7	Day 7	Day 7	Day 7		Day 7	Day 7	Day 7	Day 7
34.24	69.89	44.08	38.65		6.24	30.45	15.81	15.21
33.25	65.78	37.26	44.55		7.14	31.66	17.88	16.44
31.45	77.89	43.75	35.74		4.84	32.53	14.54	13.56
30.98	69.42	39.68	35.22		6.63	27.98	13.89	12.36
28.04	72.37	38.85	41.02		7.23	31.58	18.01	14.48
32.14	73.43	36.15	42.51		5.78	29.4	13.77	15.66
31.84	64.85	46.87	39.64		6.14	31.27	16.21	14.89
28.16	71.36	39.08	47.87		7.09	33.11	15.35	17.31
UNAG (U/L)					UGGT (IU/L)
Con	CIN	CIN+NAC	CIN+CXDH		Con	CIN	CIN+NAC	CIN+CXDH
Day 7	Day 7	Day 7	Day 7		625.3	7473.8	2635.56	2735.44
36.21	60.94	44.38	45.44		600.2	7074.3	2436.81	2436.67
37.21	61.94	42.35	46.13		645.4	7676.32	2527.41	2537.85
38.32	62.31	44.09	47.56		626.6	6899.45	2738.89	2538.23
34.88	59.56	46.27	48.12		647.8	7245.17	2549.27	2639.66
34.56	64.94	48.44	47.53		648.4	7358.96	2640.81	2840.89
37.12	63.43	45.28	48.22		619.6	7445.34	2231.33	2341.47
33.88	66.93	45.76	47.67		637.1	7183.55	2442.85	2442.32
36.31	66.56	47.55	46.55		651.4	7441.29	2553.78	2543.56
