# Supplementary material for: Nephroprotective mechanisms of Rhizoma Chuanxiong and Radix et Rhizoma Rhei against acute renal injury and renal fibrosis based on network pharmacology and experimental validation
Source: Front Pharmacol. 2023 May 9;14:1154743. doi: 10.3389/fphar.2023.1154743 (PMC10203597; doi:10.3389/fphar.2023.1154743)
Supplement: Supplementary file 3 [file DataSheet4.CSV]

Top 10 in network string_interactions_short.tsv ranked by MCC method
Rank	Name	Score
1	TNF	4.1123485783625E14
2	VEGFA	4.112348578332E14
3	TP53	4.1123485630752E14
4	JUN	4.112348562612E14
5	CASP3	4.1123484944712E14
6	PTGS2	4.1123293263432E14
7	HIF1A	4.1122814261832E14
8	EGF	4.0966564020984E14
9	IL1B	4.0965942157344E14
10	MMP9	4.08619501476726E14
