# Supplementary material for: Nephroprotective mechanisms of Rhizoma Chuanxiong and Radix et Rhizoma Rhei against acute renal injury and renal fibrosis based on network pharmacology and experimental validation
Source: Front Pharmacol. 2023 May 9;14:1154743. doi: 10.3389/fphar.2023.1154743 (PMC10203597; doi:10.3389/fphar.2023.1154743)
Supplement: Supplementary file 4 [file Table3.XLSX]

## Sheet: Sheet
MIM Number	Title
*103830	ALDO-KETO REDUCTASE FAMILY 1, MEMBER A1	AKR1A1
*179050	PYRUVATE KINASE, MUSCLE	PKM
#274150	THROMBOTIC THROMBOCYTOPENIC PURPURA, HEREDITARY	TTP
#612076	HYPOURICEMIA, RENAL, 2	RHUC2
#618886	PSEUDO-TORCH SYNDROME 3	PTORCH3
*602681	FORKHEAD BOX O3A	FOXO3A
*606142	SOLUTE CARRIER FAMILY 2 (FACILITATED GLUCOSE TRANSPORTER), MEMBER 9	SLC2A9
*609007	LEUCINE-RICH REPEAT KINASE 2	LRRK2
*618515	TRANSMEMBRANE PROTEIN 33	TMEM33
