# Supplementary material for: Nephroprotective mechanisms of Rhizoma Chuanxiong and Radix et Rhizoma Rhei against acute renal injury and renal fibrosis based on network pharmacology and experimental validation
Source: Front Pharmacol. 2023 May 9;14:1154743. doi: 10.3389/fphar.2023.1154743 (PMC10203597; doi:10.3389/fphar.2023.1154743)
Supplement: Supplementary file 5 [file DataSheet3.CSV]

ID	GENE
MOL000471	TP53
MOL000472	TP53
MOL000471	TNF
MOL000472	TNF
MOL000554	ACE
MOL002280	ACE
MOL002303	ACE
MOL000433	ACE
MOL002135	LCN2
MOL000471	IL1B
MOL000472	IL1B
MOL002235	F2
MOL000433	F2
MOL002135	F2
MOL002140	F2
MOL000471	MYC
MOL000472	MYC
MOL002202	VEGFA
MOL000358	TGFB1
MOL000358	CASP3
MOL000471	CASP3
MOL002251	CASP3
MOL000472	CASP3
MOL000476	NOS3
MOL000360	NOS3
MOL000472	MMP9
MOL002260	AKT1
MOL000433	AKT1
MOL002281	TTR
MOL000472	EGF
MOL002303	BRAF
MOL002235	NOS2
MOL002281	NOS2
MOL002135	NOS2
MOL002259	MME
MOL002281	MME
MOL002288	MME
MOL000433	MME
MOL002140	MME
MOL000358	BCL2
MOL000472	CSF2
MOL002202	HIF1A
MOL000358	JUN
MOL002268	JUN
MOL000472	FLT1
MOL000359	MDM2
MOL002140	MDM2
MOL000096	PTGS2
MOL000358	PTGS2
MOL000471	PTGS2
MOL002235	PTGS2
MOL002268	PTGS2
MOL002281	PTGS2
MOL000472	PTGS2
MOL000476	PTGS2
MOL001729	PTGS2
MOL001494	PTGS2
MOL002135	PTGS2
MOL002140	PTGS2
MOL002157	PTGS2
MOL000360	PTGS2
MOL000096	PPARG
MOL000471	PPARG
MOL000472	PPARG
MOL002135	PPARG
MOL002140	MET
MOL002140	VDR
MOL000096	SRC
MOL000554	SRC
MOL000096	GSTP1
MOL002235	KDR
MOL000472	KDR
MOL002135	KDR
MOL000358	RBP4
MOL002251	RBP4
MOL002297	RBP4
MOL000359	RBP4
MOL001494	RBP4
MOL000471	PRKCD
MOL000472	PRKCD
MOL000358	ADRB2
MOL002135	ADRB2
MOL000360	ADRB2
MOL002293	NR3C2
MOL000359	NR3C2
MOL002135	NR3C2
MOL002157	NR3C2
MOL000472	MMP1
MOL000358	PON1
MOL002276	MMP3
MOL000096	HSP90AA1
MOL000358	HSP90AA1
MOL000471	HSP90AA1
MOL002235	HSP90AA1
MOL002268	HSP90AA1
MOL002281	HSP90AA1
MOL000472	HSP90AA1
MOL001729	HSP90AA1
MOL002135	HSP90AA1
MOL000358	MAP2K1
MOL002251	MAP2K1
MOL002276	MAP2K1
MOL002297	MAP2K1
MOL000359	MAP2K1
MOL002135	MAP2K1
MOL002140	MAP2K1
MOL002151	MAP2K1
MOL000472	SLC2A1
MOL002235	PRSS1
MOL002288	TGFBR1
MOL002235	AR
MOL002135	AR
Chuanxiong	MOL000433
Chuanxiong	MOL002135
Chuanxiong	MOL002140
Chuanxiong	MOL002202
Chuanxiong	MOL000360
Chuanxiong	MOL000359
Chuanxiong	MOL001494
Chuanxiong	MOL002157
Chuanxiong	MOL002151
Dahuang	MOL000471
Dahuang	MOL000472
Dahuang	MOL000554
Dahuang	MOL002280
Dahuang	MOL002303
Dahuang	MOL002235
Dahuang	MOL000358
Dahuang	MOL002251
Dahuang	MOL000476
Dahuang	MOL002260
Dahuang	MOL002281
Dahuang	MOL002259
Dahuang	MOL002288
Dahuang	MOL002268
Dahuang	MOL000096
Dahuang	MOL001729
Dahuang	MOL002297
Dahuang	MOL002293
Dahuang	MOL002276
