# Supplementary material for: Nephroprotective mechanisms of Rhizoma Chuanxiong and Radix et Rhizoma Rhei against acute renal injury and renal fibrosis based on network pharmacology and experimental validation
Source: Front Pharmacol. 2023 May 9;14:1154743. doi: 10.3389/fphar.2023.1154743 (PMC10203597; doi:10.3389/fphar.2023.1154743)
Supplement: Supplementary file 8 [file Table6.XLSX]

## Sheet: Sheet
OMIM Search - '"renal fibrosis" '
Downloaded:	Jun 28, 2022
Copyright (c) 1966-2022 Johns Hopkins University OMIM, data are provided for research purposes only.
MIM Number	Title	Included Titles	Cytogenetic Location	Genomic Coordinates (From NCBI/GRCh38)	Entrez Gene ID
*602754	POTASSIUM CHANNEL, CALCIUM-ACTIVATED, INTERMEDIATE/SMALL CONDUCTANCE, SUBFAMILY N, MEMBER 4; KCNN4		19q13.31	19:43766532-43780972	3783
*604118	RAS PROTEIN ACTIVATOR-LIKE 1; RASAL1		12q24.13	12:113099277-113136755	8437
*604156	SECRETED FRIZZLED-RELATED PROTEIN 1; SFRP1		8p11.21	8:41261961-41309472	6422
*618802	tRNA-HISTIDINE GUANYLYLTRANSFERASE 1-LIKE PROTEIN; THG1L		5q33.3	5:157731419-157741448	54974
#173900	POLYCYSTIC KIDNEY DISEASE 1 WITH OR WITHOUT POLYCYSTIC LIVER DISEASE; PKD1		16p13.3
#616414	AUTOIMMUNE INTERSTITIAL LUNG, JOINT, AND KIDNEY DISEASE; AILJK		1q23.2
#617271	NEPHRONOPHTHISIS 20; NPHP20		15q15.1
#617866	SHORT-RIB THORACIC DYSPLASIA 18 WITH POLYDACTYLY; SRTD18		14q24.3
*102540	ACTIN, ALPHA, CARDIAC MUSCLE; ACTC1		15q14	15:34790229-34795548	70
*601313	POLYCYSTIN 1; PKD1		16p13.3	16:2088707-2135897	5310
*602932	SMAD FAMILY MEMBER 7; SMAD7		18q21.1	18:48919852-48950964	4092
*603109	SMAD FAMILY MEMBER 3; SMAD3		15q22.33	15:67065601-67195168	4088
*612013	COILED-COIL AND C2 DOMAINS-CONTAINING PROTEIN 2A; CC2D2A		4p15.32	4:15469864-15601556	57545
*619222	SUPPRESSOR OF CANCER CELL INVASION; SCAI		9q33.3	9:124942607-125143527	286205
