# Supplementary material for: Nephroprotective mechanisms of Rhizoma Chuanxiong and Radix et Rhizoma Rhei against acute renal injury and renal fibrosis based on network pharmacology and experimental validation
Source: Front Pharmacol. 2023 May 9;14:1154743. doi: 10.3389/fphar.2023.1154743 (PMC10203597; doi:10.3389/fphar.2023.1154743)
Supplement: Supplementary file 11 [file Table1.XLSX]

## Sheet: Sheet1
Dahuang			Chuanxiong
ACE	MOL000554		ACE	MOL000433
ACE	MOL002280		ADK	MOL001494
ACE	MOL002303		ADRB2	MOL002135
ADH5	MOL002297		AKR1C2	MOL002135
ADRA1A	MOL000358		AKR1C3	MOL002135
ADRA1B	MOL000358		AKT1	MOL000433
ADRB2	MOL000358		AR	MOL002135
AKR1B1	MOL000471		CCNA2	MOL000433
AKR1B1	MOL002268		CCNA2	MOL002135
AKR1C3	MOL002281		CDK2	MOL002135
AKT1	MOL002260		CDK3	MOL000433
APAF1	MOL002268		CHEK1	MOL002135
AR	MOL002235		CRABP2	MOL000359
BACE1	MOL002268		CRABP2	MOL001494
BAX	MOL000358		CRABP2	MOL002135
BAX	MOL000471		CRABP2	MOL002140
BCAT2	MOL000096		CRABP2	MOL002151
BCL2	MOL000358		CRABP2	MOL002157
BIRC7	MOL002276		CYP2C8	MOL002151
BRAF	MOL002303		DPP4	MOL002135
BTK	MOL000554		ESR1	MOL002135
BTK	MOL002260		ESR2	MOL002135
BTK	MOL002268		F2	MOL000433
CA2	MOL002281		F2	MOL002135
CALM1	MOL000096		F2	MOL002140
CALM1	MOL002235		F7	MOL002135
CASP3	MOL000358		FABP6	MOL000359
CASP3	MOL000471		FABP7	MOL001494
CASP3	MOL002251		FABP7	MOL002135
CASP8	MOL000358		FABP7	MOL002151
CASP9	MOL000358		FABP7	MOL002157
CCNB1	MOL000471		FECH	MOL002151
CDK12	MOL000471		GSK3B	MOL000433
CDK2	MOL002259		GSK3B	MOL002135
CDK2	MOL002276		HNMT	MOL002157
CDK2	MOL002288		HPGDS	MOL000359
CDK6	MOL002281		HSP90AA1	MOL002135
CDK7	MOL002280		IGHG1	MOL002135
CDKN1A	MOL000471		IMPA1	MOL000433
CHEK1	MOL002281		INSR	MOL000433
CHRM1	MOL000358		KCNH2	MOL002135
CHRM2	MOL000358		KDR	MOL002135
CHRM3	MOL000358		LCN2	MOL002135
CHRM4	MOL000358		LSS	MOL001494
CHRNA2	MOL000358		LSS	MOL002135
CHRNA7	MOL000358		MAP2K1	MOL000359
CMA1	MOL002280		MAP2K1	MOL002135
CRABP2	MOL000358		MAP2K1	MOL002140
CRABP2	MOL002251		MAP2K1	MOL002151
CRABP2	MOL002281		MAPK14	MOL002135
CRABP2	MOL002288		MDM2	MOL000359
CRABP2	MOL002297		MDM2	MOL002140
CTNNA1	MOL002281		MET	MOL002140
CTSG	MOL002268		MME	MOL000433
CYP2C8	MOL002251		MME	MOL002140
CYP2C8	MOL002288		NCOA1	MOL002135
CYP2C8	MOL002297		NCOA2	MOL000359
DCK	MOL000471		NCOA2	MOL001494
DHODH	MOL002260		NCOA2	MOL002157
DPEP1	MOL002293		NOS2	MOL002135
DPP4	MOL002235		NR3C1	MOL000359
DRD1	MOL000358		NR3C1	MOL002135
DTYMK	MOL002259		NR3C1	MOL002151
DTYMK	MOL002268		NR3C1	MOL002157
DTYMK	MOL002281		NR3C2	MOL000359
EIF6	MOL000471		NR3C2	MOL002135
ESR1	MOL000096		NR3C2	MOL002157
ESR1	MOL002281		PCK1	MOL000433
ESR2	MOL002235		PCTP	MOL002157
ESR2	MOL002281		PDE3A	MOL002135
F10	MOL002235		PGR	MOL000359
F2	MOL002235		PIM1	MOL002135
F7	MOL000096		PPARA	MOL002157
F7	MOL000554		PPARG	MOL002135
F7	MOL002235		PPP1CC	MOL002135
FABP3	MOL002260		PPP1CC	MOL002157
FABP3	MOL002276		PRKACA	MOL002140
FABP7	MOL000358		PROCR	MOL002151
FABP7	MOL002251		PROCR	MOL002157
FABP7	MOL002276		PTGS1	MOL001494
FABP7	MOL002297		PTGS1	MOL002135
FABP7	MOL002303		PTGS2	MOL001494
FASN	MOL000096		PTGS2	MOL002135
FASN	MOL000471		PTGS2	MOL002140
FDPS	MOL000554		PTGS2	MOL002157
Fgfr1	MOL002259		RAP2A	MOL000433
FGG	MOL002259		RARA	MOL002157
GABRA1	MOL000358		RARB	MOL000359
GABRA2	MOL000358		RARB	MOL001494
GABRA3	MOL000358		RARG	MOL001494
GABRA5	MOL000358		RBP4	MOL000359
GLO1	MOL002259		RBP4	MOL001494
GLO1	MOL002260		RND3	MOL000433
GLO1	MOL002288		RXRA	MOL002135
GRB2	MOL000471		RXRA	MOL002140
GSK3B	MOL000471		RXRB	MOL000359
GSTA1	MOL000358		RXRB	MOL001494
GSTA1	MOL002268		RXRB	MOL002151
GSTA1	MOL002293		SCN5A	MOL002135
GSTA3	MOL002293		SDS	MOL002140
GSTP1	MOL000096		SEC14L2	MOL001494
HCK	MOL002268		SULT2B1	MOL000359
HMGCR	MOL000096		SULT2B1	MOL002140
HNF4G	MOL002251		SULT2B1	MOL002151
HNMT	MOL002303		TEK	MOL002157
HPGDS	MOL000096		TPI1	MOL000433
HPGDS	MOL002288		TPSB2	MOL002157
HPGDS	MOL002297		TRAPPC3	MOL001494
HSD17B3	MOL002293		TRAPPC3	MOL002151
HSD17B3	MOL002303		VDR	MOL002140
HSP90AA1	MOL000096		PLAU	MOL000360
HSP90AA1	MOL000358		SLC6A2	MOL000360
HSP90AA1	MOL000471		SLC6A3	MOL000360
HSP90AA1	MOL002235		PTGS2	MOL000360
HSP90AA1	MOL002268		PTGS1	MOL000360
HSP90AA1	MOL002281		NOS3	MOL000360
HTR2A	MOL000358		AKAP13	MOL000360
IL1B	MOL000471		LTA4H	MOL000360
INSR	MOL002259		HSP90AB1	MOL000360
INSR	MOL002280		CTRB1	MOL000360
JUN	MOL000358		ADRB2	MOL000360
JUN	MOL002268		MAOB	MOL000360
KCNH2	MOL000358		MAOA	MOL000360
KDR	MOL002235		ADRA2B	MOL000360
KLF7	MOL000096		ADRA2A	MOL000360
LCK	MOL002268		ADRA1A	MOL000360
LSS	MOL000358		VEGFA	MOL002202
LSS	MOL002251		TBXAS1	MOL002202
LSS	MOL002297		ITGA2B	MOL002202
MAOB	MOL002288		HIF1A	MOL002202
MAOB	MOL002303
MAP2	MOL000358
MAP2K1	MOL000358
MAP2K1	MOL002251
MAP2K1	MOL002276
MAP2K1	MOL002297
MAPK10	MOL000554
MAPK12	MOL002260
MAPK14	MOL002259
ME2	MOL002303
MME	MOL002259
MME	MOL002281
MME	MOL002288
MMP3	MOL002276
MYC	MOL000471
NCOA2	MOL000096
NCOA2	MOL000358
NCOA2	MOL000471
NCOA2	MOL002235
NCOA2	MOL002268
NCOA2	MOL002297
NOS2	MOL002235
NOS2	MOL002281
NR1H2	MOL000471
NR1H3	MOL000471
NR1I2	MOL000471
NR3C1	MOL002276
NR3C1	MOL002293
NR3C1	MOL002303
NR3C2	MOL002293
OPRM1	MOL000358
PCK1	MOL000096
PCNA	MOL000471
PCTP	MOL002251
PCTP	MOL002288
PDE3A	MOL000358
PFKFB1	MOL002268
PFKFB1	MOL002280
PGR	MOL000358
PGR	MOL002297
PIK3CG	MOL000358
PIK3CG	MOL000471
PIK3CG	MOL002268
PIK3CG	MOL002281
PKIA	MOL000471
PNMT	MOL002281
PON1	MOL000358
PPARD	MOL002235
PPARG	MOL000096
PPARG	MOL000471
PPP1CC	MOL002259
PPP1CC	MOL002268
PRKACA	MOL000096
PRKACA	MOL000358
PRKACA	MOL000471
PRKACA	MOL002281
PRKCA	MOL000358
PRKCA	MOL000471
PRKCD	MOL000471
PRKCE	MOL000471
PRSS1	MOL002235
PTGS1	MOL000096
PTGS1	MOL000358
PTGS1	MOL000471
PTGS1	MOL002268
PTGS1	MOL002281
PTGS2	MOL000096
PTGS2	MOL000358
PTGS2	MOL000471
PTGS2	MOL002235
PTGS2	MOL002268
PTGS2	MOL002281
PTPN1	MOL000096
PYGL	MOL002280
RAN	MOL000554
RAP2A	MOL000554
RAP2A	MOL002260
RARB	MOL000358
RARB	MOL002251
RARB	MOL002260
RARB	MOL002276
RARB	MOL002293
RARB	MOL002297
RARG	MOL000358
RARG	MOL000471
RARG	MOL002293
RBP4	MOL000358
RBP4	MOL002251
RBP4	MOL002297
RFK	MOL002260
RND3	MOL000554
RND3	MOL002280
RXRA	MOL000471
RXRB	MOL000358
RXRB	MOL002276
RXRB	MOL002293
RXRB	MOL002297
RXRB	MOL002303
SCN5A	MOL000358
SCN5A	MOL002235
SLC6A4	MOL000358
SRC	MOL000096
SRC	MOL000554
SULT2B1	MOL000358
SULT2B1	MOL002259
SULT2B1	MOL002280
SULT2B1	MOL002293
TAP1	MOL000096
TAP1	MOL002260
TAP1	MOL002280
TEK	MOL002281
TEK	MOL002303
TGFB1	MOL000358
TGFBR1	MOL002288
TGM3	MOL002280
TNF	MOL000471
TOP2A	MOL002235
TOP2A	MOL002259
TOP2A	MOL002280
TOP2A	MOL002288
TP53	MOL000471
TTPA	MOL002288
TTR	MOL002281
UCK2	MOL000554
FLT4	MOL000472
KDR	MOL000472
FLT1	MOL000472
BTK	MOL000472
TNF	MOL000472
TGFB3	MOL000472
SLC2A4	MOL000472
SLC2A1	MOL000472
PRKCE	MOL000472
PRKCD	MOL000472
PTGS2	MOL000472
PTGS1	MOL000472
EGF	MOL000472
PIK3CG	MOL000472
PPARG	MOL000472
NCOA2	MOL000472
NCOA1	MOL000472
MYC	MOL000472
AKAP13	MOL000472
MMP9	MOL000472
MMP1	MOL000472
IL1B	MOL000472
IGHG1	MOL000472
HSP90AA1	MOL000472
CSF2	MOL000472
TOP2A	MOL000472
CYP1A1	MOL000472
CDKN1A	MOL000472
F10	MOL000472
F7	MOL000472
TP53	MOL000472
CASP3	MOL000472
CALM	MOL000472
MAOB	MOL000472
ACTA2	MOL000472
SCN5A	MOL000476
RXRA	MOL000476
PTGS2	MOL000476
PTGS1	MOL000476
PIK3CG	MOL000476
NCOA2	MOL000476
NCOA1	MOL000476
NOS3	MOL000476
AKAP13	MOL000476
IGHG1	MOL000476
HSP90AB1	MOL000476
TOP2A	MOL000476
F10	MOL000476
F7	MOL000476
PKIA	MOL000476
CALM	MOL000476
COA7	MOL000476
SCN5A	MOL001729
PTGS2	MOL001729
PTGS1	MOL001729
PIK3CG	MOL001729
NCOA2	MOL001729
AKAP13	MOL001729
IGHG1	MOL001729
HSP90AA1	MOL001729
GABRA1	MOL001729
PDE3A	MOL001729
PKIA	MOL001729
CALM	MOL001729
