# Supplementary material for: Nephroprotective mechanisms of Rhizoma Chuanxiong and Radix et Rhizoma Rhei against acute renal injury and renal fibrosis based on network pharmacology and experimental validation
Source: Front Pharmacol. 2023 May 9;14:1154743. doi: 10.3389/fphar.2023.1154743 (PMC10203597; doi:10.3389/fphar.2023.1154743)
Supplement: Supplementary file 13 [file DataSheet5.CSV]

GSM761707	GSM761708	GSM761709	GSM761710	GSM761711	GSM761712	GSM761713	GSM761714	GSM761715	GSM761716	GSM761717	GSM761718	GSM761719	GSM761720	GSM761721	GSM761722	GSM761723	GSM761724	GSM761725	GSM761726	GSM761727	GSM761728	GSM761729	GSM761730	GSM761731	GSM761732	GSM761733	GSM761734	GSM761735	GSM761736	GSM761737	GSM761738	GSM761739	GSM761740	GSM761741	GSM761742	GSM761743	GSM761744	GSM761745	GSM761746	GSM761747	GSM761748	GSM761749	GSM761750	GSM761751	GSM761752	GSM761753
A1BG	5.11385246074421	4.67015384926819	4.31336186384861	5.09850571082277	4.63472152126215	4.38017456679756	4.91246078042823	5.01033517680071	4.75382155256882	4.69374665576585	4.59366377079091	4.94355127492717	5.04789211133204	4.70649204068401	4.47461463251385	4.43956940975916	4.74058741782126	4.58994973830999	4.42820290860644	4.33191301259009	4.72608315754486	4.62886617953066	4.74502255691691	4.55960921618146	4.620568420492	4.35997880069566	4.66331511596324	4.62341497132261	4.74167565181426	4.503850430289	4.34799242038541	4.300984471332	4.6222889434969	4.72446564394068	4.42000146228871	4.76730542327932	4.69586975720367	4.4257218418223	4.67266694046031	5.03776156758177	4.42096988468352	4.5714927091625	4.12490766344057	4.62886617953066	4.25768015054582	4.54187287354404	4.49166530325975
A1BG-AS1	5.20770911872365	5.09045211986644	4.46841634862793	5.10645282298849	4.90525295709518	4.92649724713894	4.97517787429251	5.08043890669202	4.89525011626402	5.02957207895293	4.88576832269308	4.92736208703302	5.46433732693724	5.24189787695634	4.90924881210204	5.08208619731329	5.17015267854671	5.017744245734	5.06555259903954	5.21814021468259	5.32311322110503	5.14875910178716	4.87336742807309	4.73350218963679	4.98718929889386	4.8586485869908	4.99198729614321	4.78618145443377	5.27084067068674	5.27794427126237	4.98403926447148	5.08652247680713	5.49576709364402	5.13922954849325	5.06451061192762	5.27224377855003	4.99198729614321	5.1031082728974	4.98010959509532	5.19905355071346	4.66655361890725	4.5559201669662	4.79488928269884	4.68986293129348	4.82012599649799	4.75830059961364	4.80494894007167
A1CF	5.63873023867479	6.52877762357371	7.56332870048862	6.97917932134438	7.5844765346212	8.1889143916273	8.11867888047732	8.09021582436232	7.73728330743763	6.88044636363339	8.57678116645517	6.92502057465745	6.97928227704609	6.44104282422479	7.57602357443363	7.35484882053302	8.56555504559817	8.01577470709963	7.65936006573134	8.14195102718278	9.04477193286868	7.70200687377422	6.94839298713383	6.30762058761231	6.12860271465961	7.01286021897817	4.98764891311475	5.36416954164479	8.75628214809098	8.02936080713252	8.84229540811757	8.56981575083187	9.07164827235578	8.79050259916542	8.71770460961404	7.71122001787045	7.4754651150855	7.74227137397338	8.04229274971479	6.56019986143228	8.57417675336448	7.51752648263949	8.32805570411568	7.98528564006436	8.36012508710657	8.62308649340491	7.96491239957723
A2M	8.809826590654	8.66188899416684	8.52767590991216	9.00127085277128	8.43549308147324	8.55299693650192	8.68148406179909	8.86371654360878	8.75984971186987	8.80501179968956	8.54836365228489	8.73348686653973	8.43111451967	8.84689866318009	8.52229704068533	8.76234603547558	8.76337736397017	8.29654217630715	8.81365066548661	8.97823866652175	8.51341523781547	8.55923512224666	8.65719161799438	8.91563229179825	8.85857229032603	8.62936254075918	8.8389114425227	9.0256332809793	8.3785919818013	9.06345131820726	8.43872537126584	8.52905866111329	8.54206913425751	8.27148994999817	8.17278052720094	8.3992930569129	8.90935056121147	8.10442725910506	8.82857442822477	9.08757078797741	8.63737995583149	8.71091314450026	8.56681033455959	8.51593606146272	8.49564041495167	8.32243691112133	8.586089569636
A2M-AS1	5.61784545874216	5.3465957620411	5.77723408162791	5.8264570347799	5.30952910715485	5.52251134198838	5.88356403172709	5.4039371048698	5.39820045839077	5.1002797612765	5.55341146516527	5.13575865341973	4.988077053847	5.27284450681693	4.88045888620683	5.13326522876314	5.69114985806438	4.72645840758158	5.35935349855306	5.50292349564935	5.3133304926099	5.56946904335636	5.52334247035008	5.4039371048698	5.89084442790811	5.18589204312732	5.27208293283764	5.62245304274418	4.85081013495608	5.24586416869676	5.2494534048674	5.00901532626205	5.24629470733158	5.59561326119457	4.81910381926278	4.42899930626815	6.00769049048869	5.76988460375637	5.39400840113318	5.87784459818597	5.43782510790811	5.73071581110805	5.78416668598599	5.48884766313987	5.31182231289572	5.44823796590217	5.59557635810665
A2ML1	4.45939978207962	4.35996793131103	4.03857829694642	4.07465109096353	4.31843817565588	4.18499196310036	4.09196062470185	4.40302611130131	4.29429584971923	4.30343232536552	4.31816454284572	4.55728960534643	4.66562099199147	4.36356765248144	4.49126836575087	4.52959673831742	4.06714161145523	4.30336942012115	4.19337249418005	4.34855265222581	4.19234096329082	4.2245940015374	4.24151001457078	4.10237983477948	3.96649866914331	4.26324827165352	4.11563742709628	4.11115217210568	4.30191745280254	4.32172994017168	4.64813818829459	4.42220207229908	4.31745561964937	4.40233558617615	4.27989890710982	4.55711876285275	4.23485598276239	4.23942802559074	4.28514555660897	4.21205630032182	4.05986713182341	4.16160600331422	4.00378779099288	4.21723749194037	4.13216942942555	4.18608180374727	4.11011846119957
A2MP1	4.65977662369829	4.58025454815248	3.99326679571645	4.2668864682969	4.35547111781826	4.30031656552021	3.96171703840385	4.495194509204	4.40626186151293	3.92051855278285	4.37246557399778	4.40019794864816	4.77951935961594	4.89480541366027	4.56745823389188	4.60028898045867	4.47797482200768	4.72030837019853	4.05154149999414	4.42733406968122	4.46520141136197	4.06414123141344	4.39668162217618	4.03306349007041	4.16043336225607	4.34318830264725	4.15815150112214	4.76735678187559	4.69495203509208	4.65725037266132	4.47511886288315	4.40019794864816	4.54829930595424	4.36117169180376	4.44163958111085	4.4778373002479	4.34729236317185	4.15059064933847	4.26384266050708	4.27298199516992	3.88653816584231	4.3040667293815	4.23834848164887	4.21298275803018	4.46859607479977	4.77897639359554	4.04735299847527
A4GALT	7.4657356126003	7.17716380609513	6.72949651465693	7.17439846515646	7.13163709975235	7.29794577391471	6.92147051407036	7.22107235377115	7.03328136922836	7.07086245252286	6.90521520290146	7.00838431089501	7.66036431600859	7.52247272030476	7.10472505440226	7.01725320294326	7.32924464808458	7.36622026957399	7.15257983876555	7.32498243995063	7.45977267616545	7.1678388552977	7.13185422908541	7.26368783953707	6.61418836599521	7.19649379008274	7.03411103570559	7.24201761357372	7.46786330303044	7.42750335444594	7.14544030863913	7.22867825003008	7.10011552869546	7.29279799998286	6.9609452020918	7.56413132383916	7.13610434726087	7.1044973841276	7.19795349068809	7.17426404733628	6.67782124064015	6.89275493105173	6.90252879858101	6.5002644121672	6.90926117625362	6.76118817908312	7.25395956691588
A4GNT	4.65727763043487	4.22500757768081	4.11896946878273	4.51282996512142	4.37473975990199	4.09996772549257	4.21516175625329	4.09490583399657	4.24965485894946	4.18128222589971	4.35439241609939	4.19022205806946	4.67635515045773	4.3760458661171	4.36347973118225	4.26515830727677	4.4057374297719	4.08538920171078	4.06513537341576	4.25233227407216	4.24159681972111	4.13363676424184	4.22500757768081	4.11778915858763	4.18493751450985	3.99014759087735	4.00753022615458	4.14470271346291	4.40399773021568	4.45639083027219	4.10504822159345	4.21077156092947	4.05329950972723	4.44332984098792	4.23032655062938	4.37222763469225	4.14124732970249	4.40445852171758	4.15733622563767	4.38699283181853	4.16258921348932	4.35319034053396	4.28731940247265	4.20003122981591	4.32576745845888	4.22986596602677	4.09542609406735
AA06	6.28047419504772	5.90427574602126	5.28217536983114	5.76294859164194	5.72668845173992	5.49852790679797	5.89280290831916	5.84456056725867	5.76076902322992	5.53328207066759	5.92538065503488	6.09400284798395	6.57172120820257	6.1234033332685	5.84471752225984	5.98195037675471	6.14374067408774	5.96670194549881	5.54958070596893	5.99387853778742	5.97463432428668	5.60472774473136	5.6000821558641	5.61447174582034	5.34730437240758	5.67350207430467	5.36420758763639	5.41268078495108	6.12846978974996	6.04651727806153	6.11258394040879	5.94279345513739	5.69353751179057	5.90194722720499	5.67023750071908	6.1784179593522	5.5455464781174	5.59024767884943	5.87842387345051	5.88018774770139	5.70433866873509	5.71083602873793	5.82016791577266	5.47220526498893	5.46584870381433	5.67342424213113	5.48951634047469
AAAS	8.06051474483996	7.61166771911866	7.52113447813782	7.88484708520045	7.38666433131802	7.61978097093483	7.20942866250544	7.58518332995821	7.55727220958521	7.20647336788103	7.65656875256088	7.4054522017906	8.17814588765765	7.88045288454907	7.58357414257057	7.47958257586243	7.51862572221284	7.73346409386434	7.48103395326115	7.8895469286703	7.8031364649758	7.45858026620181	7.23593390040172	7.58695025916903	7.83224259277618	7.51097113948138	7.3206308156292	7.31779832051304	7.57846401959602	7.6327804454939	7.25785501684577	7.47451173988618	7.84683698699463	7.58195554019188	7.29918433445843	7.64113939929516	7.77244617545227	7.90359186687661	7.75206174702195	7.80250556436471	7.6930545431304	7.63182694169803	7.52730624395996	7.80550094424982	7.45508764911681	7.72323377661046	7.69208699812461
AACS	8.08244440402656	8.41339697365883	7.88043740854795	8.10368969274064	7.72636799773112	8.17379553977693	8.04152208243625	7.38364593889077	7.62414387979316	8.18654543639339	7.41003798966364	7.69436084379652	8.04506990061231	8.05942596179081	7.90392762544522	7.97492214408576	7.68871639839815	7.98106642388236	7.8680573533408	8.23021831200888	7.72856229471249	7.75835453000906	8.07456973563766	8.00718877297642	8.57839821206838	7.98318016500193	7.8680573533408	7.67724452334737	7.77623049299345	7.6275627975999	7.60787153294288	7.67218849619318	7.51402308348301	7.42534589703886	7.449578459929	7.21788501041007	8.35997307626749	7.66085804496773	8.27954829846983	8.7411980695927	7.81778991901549	8.41771106290043	7.95845080384704	7.82948009821987	7.83533444041636	7.52078623022015	7.9040247592327
AACSP1	4.09030051255555	3.84561406990813	3.6506354979054	3.84708865661189	3.78603596142519	3.99111501816728	3.63809704058189	3.5767417001842	3.715156440877	3.55808030811103	3.7425745069267	3.84561406990813	4.12848467913947	3.73782303878884	3.83263507503514	3.82291238246168	3.69912034393444	3.88238699316024	3.95657001860056	3.84561406990813	3.67940623340066	4.22366203876338	4.30659785227583	3.74839159640437	3.61276148402088	3.85084244122059	4.09412658452448	3.84561406990813	3.7425745069267	4.02154099925037	3.7123896034781	3.81604238892292	3.58334149658748	3.97656029048798	3.6911289796741	3.8798285868734	4.25881837410478	3.67062452145111	3.85206629654051	4.01328226892049	3.71136357765721	3.69046629796091	4.00148926221746	4.02169734060849	3.90374903880704	3.77071848474686	3.82023166939205
AADAC	5.22312731872714	4.89013984400418	4.4077572677982	5.17425974250944	4.86141271228282	4.79260887684427	4.67341612500557	4.89413846997683	5.10104133368382	4.7090400669445	4.96520949551019	4.83190226433497	5.05223717100317	5.12788837643892	4.87847208743955	5.03289678963203	4.94585193773636	4.99424775116565	4.82954255665377	4.96289151086054	4.7984522419532	5.13623920004338	4.75150259226757	4.63559939435218	4.78325639046302	4.48893049747393	4.76869154414663	4.88374113339881	5.0378884840854	4.77309998140714	5.02566606863002	4.95892814965604	4.7567068557359	4.75216208942874	4.9693812880961	4.79121186061198	4.56663900614124	4.58748904781864	4.95810728606128	4.71026396289897	4.55526659089552	4.43022812629334	4.77870537337481	4.59527789143501	4.73318179861746	4.82026587753663	4.59482662438342
AADACL2	3.31458979673344	3.26148898878799	3.36191867641341	3.17822530438131	3.28284993270981	3.35740616021011	3.10950443789174	3.03583408888356	3.25704370086733	3.2557837996733	3.19864050949431	3.26116328354668	3.29853155820283	3.3293093212289	3.43467569525264	3.0142986400257	3.37057224748906	3.1111406710231	3.11458123050958	3.38680429662509	3.13150734994492	3.00433284486249	3.18634119619164	3.14883633126438	3.0584731293107	3.14728078290773	3.19923471966198	2.85157025615878	3.34341536826966	3.12845119179715	3.38242950891112	3.10807763318553	3.27896624750384	3.24214783820089	3.42517473867977	3.61863301656159	3.13491175213873	3.01772987581341	3.08432983374498	3.24545659656832	3.30410101557034	3.14148768831807	2.91733076415662	3.30135054870246	3.39044564238602	3.26954017719113	3.01632920414735
AADACP1	3.1992137239782	3.29953994756468	2.9640764951285	3.17124222591864	3.29515763610356	3.01034295623064	3.13983239167242	3.35282017667845	3.24396322023574	3.30052674838701	3.38653952753835	3.2845216580173	3.24995337492718	3.30528098518512	3.06901897481827	3.15961391364148	3.10611330963182	3.12100085743536	3.14586276924195	3.10991735674576	3.06549810504502	3.06866848555676	3.01821113412755	2.84221804905061	3.25825038022539	3.08317885595071	3.13983239167242	3.13518474111198	3.13983239167242	3.13468392189092	3.33517469739626	3.09713930406519	3.11214467158465	3.00108803642902	3.28334179300308	3.14467999080272	2.98029514237922	3.09411208385607	3.11214522423489	3.10312564885812	3.19914847501762	2.95755843643435	3.12449705540335	3.04577706437082	3.09774372538948	3.40020694814927	3.02944720801446
AADAT	6.22903887403515	6.45273669393992	6.65276650992326	6.38690742977179	6.57650569667068	6.94738170232255	6.38905628961508	6.30701585292335	6.60905948939903	5.91301430048693	6.44208059439667	6.46449114176246	5.98039732080182	6.01466553986398	6.5662376666319	6.16190058362097	6.98910740698257	6.95854651431406	6.31807168225072	6.95889211047175	6.91822964578997	5.96201626917988	6.09549846751792	6.38490223735616	6.14818895011305	6.53274437341235	6.38250599532301	6.39025895505249	6.39591247480298	5.74977573120795	6.44341365988345	7.01824737760068	6.15264998235383	6.69494485057787	6.67445191891848	6.00550816647254	6.2490908263805	6.78012515520578	6.77034426264626	6.2607118400593	6.83747884448263	6.5098667347974	6.37280328910229	6.57018554205035	6.30569758109127	6.8523117926341	6.3175524475733
AAGAB	7.20766718580735	7.34628292182455	7.29835177445184	6.55658539256056	7.35397277597002	7.47773859260303	7.20618605936796	7.01179645690698	7.05394362405748	6.94418786580838	6.97237872374321	7.13260299490204	7.32989192726204	7.27268656313694	7.31196731351801	6.18695597855904	6.95060087458152	7.02193676587557	6.51112246036727	6.41528604225322	7.03540650782598	6.25298329775752	6.16615601763514	7.08277455178165	7.32749117300332	6.46844350036697	6.54203760427454	6.91209373004054	6.99450917184906	6.79547415861725	6.74666477468033	6.9064583493628	7.26225104201334	7.07626677537175	6.83108237830277	6.9728185624961	7.28246744296768	6.76148362842082	7.06853876341212	7.31221254392211	7.38117386273151	7.27587708854657	7.31754187794962	7.09979263902334	7.31918536550377	7.22591465452453	7.37700416594566
AAK1	6.11343789618639	6.1764987762557	6.09357853934535	6.13632968354742	6.25149773024216	6.16777593862157	6.06263897033111	6.25737003420351	6.25711513073677	6.1687102572369	6.26034277694061	6.06408675120738	6.16537987844982	6.26320993357633	6.11099786252707	6.23913094012209	6.21364683122464	6.28158363243008	6.13498767442823	6.24840800220167	6.22409602640389	6.34820754180402	6.14406027464387	6.05510623658358	6.19620741179653	6.16246945371771	6.06494503408854	6.13177401616494	5.87863105332608	6.24441058404218	6.37513860827808	6.20331417160904	6.00906247800576	6.3206088171878	6.27849262020417	6.17122942363664	6.14129575404048	6.1229894573698	6.21629206947268	6.11276943215818	6.19894838942305	6.03143296489531	6.09855294430763	6.05175002048778	6.14833313890961	6.09502453988915	6.16027070865766
AAMDC	6.39345936469619	6.40285407054351	6.26065912680533	6.25665741168395	6.1980089529012	6.21590474830699	6.30065228441699	5.90647879646642	5.98894046536587	6.4987694132642	5.95552491069644	6.43897889796593	6.65741705802785	6.24815683880317	6.10724442717356	6.12627554380846	6.2726529997012	6.20250074824624	5.77691542305466	6.28324136864009	6.20575581123117	6.23004029415817	6.46027755725239	6.04574076832421	6.17178645948628	6.26637431049257	6.29244519442676	6.25433712030441	6.50846844791708	6.17005431613745	6.16651216071369	6.08112694261289	6.37062000955892	6.29201504423202	6.19013204315593	6.16696342499946	6.44415208751566	6.65076848893886	6.23945368116565	6.58084586372513	6.34478964976945	6.59282021348116	6.36889034084126	6.32289495617567	6.44788992926911	6.33319871871265	6.50204652347547
AAMP	9.02616576715254	8.91507449765786	8.68674954125284	8.67737108920001	8.63496632430591	8.67218632502073	8.22921846554607	8.5478317732561	8.58970553323625	8.95083611585649	8.66413670303541	9.10104222212897	9.48899544031656	8.95199246099617	8.66121192296507	8.14416081743819	8.4299248091631	8.66735324253858	8.28955901205364	8.57037443846379	8.60080006099108	8.07910264755301	8.26142718865185	8.89751877553215	8.84252011462446	8.53588949534224	8.21284746409504	7.98354241968873	8.72944334380934	8.48676435090351	8.59093927572772	8.41989778457893	8.91619594783616	8.64725115103152	8.37646478621546	8.55570963378748	8.82609454348572	8.61822516185254	8.69114188961727	9.05348009411306	8.76136931714273	9.01041942875922	8.66994416859448	8.7261282610902	8.54276091694922	8.64720682120704	8.871840198433
AANAT	4.17024204139175	4.02569070236897	3.56455774816979	3.91131800650523	4.03226108418716	3.99667718432083	3.65970456775388	4.04066141233794	3.74923770947196	3.59615857126816	3.88999008382618	3.99624969274373	4.55559670813638	4.3790806215533	3.9290693987069	4.25161405969149	3.91131800650523	4.01177268836546	3.47965149870302	3.93206710969592	3.97787045244271	4.03730935593814	3.95368371981649	3.91131800650523	3.38457140020809	3.70276633924008	3.7142183097172	3.55246580073521	4.09155662773384	4.08766773933492	3.97274205990355	4.00200073620156	3.94569175941126	4.03575853537664	3.54566340486306	4.45836591726944	3.60455526229252	3.6243185387953	3.63806326620433	3.70119496758651	3.68531118791028	4.03936909913266	3.87998846757989	3.73151505638703	3.58737910873198	3.92321364721696	3.91131800650523
AAR2	7.95427157567069	7.91002498574288	7.74032711783189	8.21469259704001	7.74589949551742	7.82466264601338	7.79602529761145	7.6353028908914	7.80314507185952	8.22081365385528	7.82721353268247	7.96779947468359	8.20069387439741	8.0763943805318	7.65233898609892	7.7731907278097	7.76510640644162	7.72647721356687	7.8599916855489	7.83627172859688	7.54743728323587	7.64198773044987	7.77944703083403	7.12372049577597	7.98969446682463	7.67421427553286	7.94402930630098	7.7253318250858	7.55374859479891	7.86608147408709	7.35241235867678	7.84069087997312	7.7388683086591	7.61350294482249	7.61733158150536	7.44187824410096	8.37292170248488	7.95564830259144	8.29983388549	8.54465951756766	7.76547668437171	7.96089124845688	7.87635605994809	7.78873850550784	7.80206064835963	7.73768696668425	8.11626370438944
AARS1	9.71437815841029	9.48279037504565	9.2727485627666	9.70137737177062	9.47932920183664	9.44610745571685	9.40727239434937	9.4223261871341	9.30206344810102	9.36556627934563	9.40658348314657	9.35435731073219	9.69510642483644	9.28746142109692	9.59802349271615	9.36007541294092	9.34890945274714	9.39359437257504	9.58578908127675	9.51948293238479	9.51130787978917	9.44967338094265	9.27743204423887	9.25520424344979	9.22248825271794	9.36503912744388	9.22955984279793	9.38901536086187	9.21466438247189	9.20000205089168	9.20166847572986	9.36808685547664	9.13598269124586	9.14638118057582	9.38729933868344	8.98926392345372	9.64280163881135	9.12324308352888	9.55633678808989	9.94819398559167	9.32305112138502	9.59626087005528	9.31378291329716	9.41051487999427	9.29761993985518	9.448995542302	9.40658348314657
AARS2	7.00753457882147	6.6608838799231	6.29490436871627	6.80456239768495	6.58312503595792	6.54039939063234	6.42842946177287	6.4359320446033	6.41442429596125	6.36290824956111	6.46094791870166	6.42848569289255	7.02557250623144	6.86652300168745	6.3227164452031	6.47825723384843	6.43338790224962	6.42925201671964	6.44363711497644	6.63228014493581	6.50674329254273	6.59119905141252	6.48942335593257	6.23480325438009	6.6322260317767	6.38441255361664	6.28001528317251	6.29574559904032	6.45315060747309	6.5195508045776	6.53828760271492	6.48692686626419	6.36377302342904	6.35222945188982	6.49194504380363	6.58057758838956	7.21741192909394	6.32714387506268	6.94687088437011	7.04376158865897	6.64826343517067	6.62288271723171	6.5013742425863	6.45171485765825	6.68455375111242	6.55410628136211	6.66562326121863
AASDH	6.03038640895865	6.25448841439918	6.95310467699356	6.34375814455684	6.62174986091626	6.36476151473821	6.77435055577033	6.52313361594349	6.81971820974071	6.48911566474375	6.87252372626126	6.39124928000877	5.81829637430018	6.32733253166367	6.6504676247799	6.59760171526919	6.82064511570282	6.40284591355805	6.66179970461238	6.67729400232311	6.47523975542157	7.0533304838543	6.86066592060767	6.67170834664166	7.18597491571093	6.67869089035215	6.8731864000039	6.80130553103416	6.82631410176319	6.59184571392137	6.91658837245836	6.64980264191179	7.21396982039268	7.1647713771472	6.63479528439102	6.67652790049602	6.23131085517584	6.90302341272591	6.34544143909907	6.0895536546068	7.06952736794776	6.51646639747329	6.57502005494204	6.54962745154706	6.52583949207252	6.54466127863917	6.75307249093887
AASDHPPT	5.6971595312639	6.5135513987613	7.03390540951828	6.04892974156061	6.75523787271845	6.78412196833198	6.85054427408089	6.81038882959447	6.99318218808631	7.01369095351988	6.91509504410345	6.52021870724778	5.68597765746981	6.24557736341245	7.42495834447489	6.93033686731795	6.92691956060589	6.32590780913842	6.72279820161953	6.45598308863656	6.76021706178681	6.69984906452213	7.12500269267016	7.20071264237265	6.65203006250443	7.25626513885625	6.97370404306204	6.93275155830574	6.74735382395883	6.8197903930578	6.5355606475468	6.68463920000085	6.73042870048185	6.96717699694232	6.87979582821491	6.1885429473432	5.60250194247589	6.71894481953501	5.86488341473629	5.41590617423679	6.94045588684593	6.42091988434896	6.72043859321125	6.86836745093764	6.723732822884	6.75466982801539	6.53128220435818
AASS	4.80690892603283	4.72300596771048	6.19268860302503	4.33802948096114	5.71874090397623	6.05306723668007	5.61485562777645	5.26287040900484	6.15308739498243	4.95108126180436	7.18151779629872	4.93867141813609	5.09969886074609	4.19319593290222	5.30329935560565	5.48919098185945	5.93111387855905	6.59409203845399	4.86209567106793	6.58135716001583	6.08672061013002	5.78364553861085	5.64056498645424	5.76709687842223	5.72472460271433	5.54500378463992	4.8316330936753	5.21385623814574	5.9218644830394	5.63825536811537	5.570004499743	5.821960941408	6.1195106848439	5.99286511824133	6.85590074385869	5.63962613216083	5.1935900009858	6.13413360128353	5.88881479100838	4.19626774952447	5.84944374902995	5.65957955780706	5.51523227173541	5.71679014470935	5.91333674905266	6.3596487797402	5.87082833412622
AATBC	4.24451924537603	4.67307409761745	4.09297084063868	4.2779253728162	4.57862559644718	4.00735811711585	4.20502542670997	4.47642036452114	4.62867129489654	4.4873879766151	4.49898337506674	4.28428479654692	4.54745540925009	4.24811526461609	4.14765168249243	4.26469228753212	4.21516175625329	4.35172069644671	4.37016415860467	4.47690950470332	4.30646267490406	4.18340555261347	4.12623561105976	4.28206206254135	3.93510193842832	4.07175505989053	4.15761196803473	4.49419952470192	4.21112508820181	4.35744889687779	4.03151110859121	4.11834834959615	3.96290715004112	3.80733719266462	4.12725169964611	4.19628462766426	4.84181979092081	4.1589547206597	4.45720936604901	4.74597201550691	4.30892469484656	4.44290603611057	4.03014667807917	4.12544831646851	4.18260946260942	3.91014053634912	4.17802640562303
AATF	8.58306040409388	8.30526523719219	8.21892064583785	8.33399698266657	8.22145868121852	8.3307666398351	8.19851547715908	8.34282378486494	8.31095797341234	8.84217635260488	8.18712940170558	8.35834014961486	8.76659403890914	8.5737382806285	8.24552667637302	8.45068482685307	8.35198215136907	8.14125684337291	8.3307666398351	8.0855116749157	8.33571571734811	8.20182962993367	8.36976867783344	8.13434636469983	7.95373126258397	8.50590329949427	8.4952807133997	8.41791816351532	8.07033829924037	8.54226754935244	8.06682479101676	8.11741094666411	8.50162672459641	8.13326948660533	8.16927739765961	8.15611365371849	8.55672056287422	8.30595466812736	8.48332072741069	8.61591712367762	8.3305322757227	8.35341317106616	8.37696634031784	8.16216889628953	8.11309094090762	8.3153669334362	8.50437254590119
AATK	7.4471718968123	7.188774511489	6.91124743246811	6.68033200771982	6.84084324805133	6.85086825630864	6.89761658413597	6.87429294506444	6.86972032771362	6.64286808910368	6.99073089347567	6.9621475432458	7.49183487945988	7.23416836601318	6.95623168345761	6.64223757609653	7.00941719442986	7.23391173624445	6.89422191171654	6.86763175586272	7.09828640090631	7.36500529280427	6.31872889490817	6.59932022380151	6.55059857323031	6.5205464789383	6.43785839341111	6.458241691177	7.34808563730768	7.37632298995997	6.76592248679252	6.95111226140656	6.99631362998538	6.76463333522466	6.91507396983637	7.42259145242078	7.2470956384834	6.95623168345761	7.32468099722489	7.34901081157321	7.07778032555305	6.85308083308211	6.76279625185648	6.87023602347975	7.18773251606261	7.34588029557918	6.74332217692392
ABAT	10.5769136662483	10.0128633063108	10.0632926408611	10.1420298095873	10.0700946672441	10.5114766311028	9.63948854825966	10.297560860464	9.80447831031682	9.71924109663932	10.6445819367742	10.5887953789932	10.2960517500538	9.16706115173558	9.65366598838498	9.33796060229086	9.99068387159683	10.6501363699614	10.0948628210272	10.5194625558159	10.667385947485	10.1180041965566	9.48488361358551	9.41624909143659	8.48163770480554	9.04933072193567	7.53381431178489	7.75509859252423	10.4122579599499	9.88102130414035	10.1971112449847	10.4295691846653	10.5404654024954	10.229402768034	10.4248972912692	9.95074757352676	9.55060994079642	9.64121112316911	10.4207937507805	9.79092028619611	10.2658117142724	9.64342922726361	10.1806242800399	10.2035466965676	10.031479970294	10.5684987445594	10.2066773428154
ABCA1	4.67523888276663	5.24182746103897	6.01759439385793	5.61750075378536	5.89960532145633	6.17974942329038	6.11841569415201	6.28014128994652	6.2735084669753	5.62052486872584	6.31124031839425	5.75416235737765	5.30403127323567	5.08520264698678	5.85296213058749	6.10227372931202	6.03972004140628	5.87936399287836	6.0360932594331	5.90334813166837	6.11560853271491	6.2979785415446	6.42696620450809	6.12547556559989	5.851685544607	6.47320906988482	6.16299913312508	6.25442129718758	5.87084141350252	6.00995718587409	5.59205661887794	5.92141105134843	6.0743022261057	5.83764670644366	6.03667951172072	6.10565011727292	5.47920431560487	5.87209525710336	5.63204123520263	5.11792217079293	5.85744326811786	5.87946161923269	5.8714038980061	6.05013105048396	5.76124322301256	6.03541864056537	6.04231462117052
ABCA11P	5.05768110206633	5.07988349743698	6.75780411888785	5.42814346387505	5.91094981807185	6.24340301188411	6.07269375082884	5.44674941830201	5.58985154150106	5.37038687021762	5.85084476640554	4.50624680274438	4.87579849997115	5.20675698654747	5.74662808193372	5.12348658453803	6.14078979402086	5.7230568985666	6.00444962116898	6.12563836143767	5.9968885105616	6.04125867046659	5.99071680527335	5.91054467760658	7.18902887390427	5.93398748698041	6.05333884541074	6.18773460941045	5.7970635583927	5.39378964456166	5.32895802459012	5.60689428702546	5.75088419597508	6.0557472280805	5.97991392275394	5.80406021652269	5.64923881220809	6.51561411129069	5.45325165419868	5.58469945669365	6.15078018892708	5.95800454753353	5.9481618845857	6.19976080733743	5.74597227742167	6.24947624730543	5.68450297831012
ABCA12	3.24618577405539	3.15638377832986	3.03124693458354	3.13630488315834	3.03667596894861	3.22834349166557	3.21135560097015	2.97264135330893	3.09033247902493	3.33379194251045	3.12034483495022	3.1418393874342	3.27778209726206	3.38114613154934	3.21375227847496	3.1277146885426	2.97354072486348	2.90010114832502	3.09297690685354	3.02277455149697	3.15638377832986	2.99455821177233	3.21781092425419	2.99620759295208	3.15638377832986	3.74464302558916	3.32354210371502	3.25628934747757	2.99855666392665	3.15278632983291	3.08479022748564	3.12034483495022	3.09114987114627	3.1903388496195	3.11850321694323	3.37276907939374	2.92700525042338	2.9356614333586	3.04707273128279	3.27615265309351	3.15777904808389	3.02233793521509	3.15585602853646	3.166856204094	3.01405075378016	3.12677773299562	3.18855392894693
ABCA13	2.80950461765698	2.86820899274689	3.23008208299858	3.10268541740717	2.87277044561059	2.83012692296944	3.04344502019397	2.90674384219311	2.84216614780765	3.05583170518302	2.91986959009522	2.87705754944807	2.9393151749937	2.94840654485653	2.87309789350888	2.96296121317823	2.94477727639164	2.78262289554781	3.00916503312577	2.97989839597954	2.82331476801921	3.09740645473781	2.9169692540089	2.91215834927374	3.72714713801864	2.93418292505067	3.55073991799202	3.23131905524227	2.89700399052984	2.9469856305988	2.79228730127177	2.87628452328936	2.83416810774733	2.9752227464699	2.87210454041958	2.89163321719126	3.31637989927546	3.08898254580671	2.91128406830269	3.01461398364685	2.97265456515209	3.03456313480901	2.91463220819834	2.90103614634717	2.93306904626695	2.82985420118103	2.95164756019111
ABCA17P	4.37597227890268	4.12169512907047	3.91215378766993	4.10674741200002	4.21309890943372	3.94638697740871	3.67848276611572	3.79322988709399	3.81077842979918	3.56087046040336	3.74552132986682	3.81152226476222	3.91855940232196	3.99357160111241	3.85522741429007	3.73293220149316	3.8690055138576	3.73558835105123	3.72405078416634	3.84621062659902	4.01162323026863	3.68370352879997	3.94617946732545	3.79737697059649	3.81152226476222	3.8008964718968	4.08108033071995	3.96361404532278	3.74156744162174	4.19257591122435	3.78379602366588	4.12002279379217	3.95518527804048	3.80448535991364	3.81041811592692	3.96025368602633	4.39598405376771	4.23309552301582	4.21802646208553	4.44880623493947	4.21884127758179	4.00899209947953	4.17501805900886	4.33460504459044	4.09787154306564	4.34487433285732	4.31356311021215
ABCA2	6.57260019647905	5.95230309851293	5.81891191360716	6.15826383931358	5.72803797385276	5.97896468304644	5.89268390535561	5.92800493544525	5.82361608635368	5.82638422026994	5.85590111406106	5.89543039350397	6.54114511465615	6.40333535405067	5.82176994764141	5.96986576349371	5.75278786074056	6.39280711130298	5.69931130427437	6.21492884680426	6.16232077591809	6.01364866725456	5.62658593437155	5.80861945362079	6.22360439196944	5.64827820784118	5.61303911254578	5.7617200876497	5.86640315356421	6.03222909517278	5.82385472168001	5.85939155550536	5.85246079735016	5.4579708175854	5.84174984313549	6.06892869752212	6.39149283452262	5.8743123330312	6.23846555675028	6.50977416012874	5.87315898973673	5.80830493539434	5.76337538292344	6.08325968964043	5.629255027489	5.92766055214511	5.86137620239146
ABCA3	7.2081100629715	6.8301355635475	6.88907881003759	7.18135364060958	6.98886080997187	7.0993995473529	6.93066691958009	6.47777468629738	6.96472479260299	7.2682393600465	6.67579811285372	6.97533836423027	7.2484633323154	7.43627110100636	7.13461637416434	7.02606940821487	6.9755548344328	6.79919359794942	7.22360048800426	6.87471333964585	6.87197690597692	6.98549506904774	7.10536462458762	7.04686886727642	6.98145783355063	7.38785557636472	7.22975874208581	7.30176573544488	6.59407201245875	7.19032040382661	6.80419490378633	7.04205635623829	6.75173813472328	6.70542612418406	6.87454203672613	6.8595896052273	7.59607500409553	6.38631099089194	7.15054882953099	7.70114823459282	7.13036573263747	7.02606940821487	7.40097664198797	7.03276719587327	7.15749444884723	7.18568917803604	7.27568766935887
ABCA4	5.03362048059184	4.94555442373623	4.87492608797204	6.39468023818468	4.93483307260656	4.65949466724201	4.62729287545788	4.80484945114587	4.8094376380666	4.59755400001439	4.69678466689193	4.92251465646276	5.24295706747243	4.88010582057242	4.68500802116248	4.71406856923762	4.87570664214254	4.9187417788333	4.7215801270064	4.77326670963619	4.71527200715866	4.95974090958725	4.55735282565373	4.57733033238671	5.0611075514922	4.70881285759087	4.97930567799573	4.89328831768496	4.9250603462067	5.08954960815033	4.88881876432882	4.65659665187416	4.6089030095709	4.61094289680517	4.90106848284677	5.2955640058699	5.07351321453703	4.72710299410414	5.04465755849852	5.13773657287681	4.86702608718036	4.83559974257927	4.54396860662044	4.84683879121543	4.67081693667381	4.48761501328808	4.59832017586391
ABCA5	4.50501736258546	4.86575432245296	6.86213159873511	5.31572077069206	6.4183026810489	6.77143494356333	6.50648906844147	6.26319203289714	6.27700535565003	5.84472257918028	6.52305762175843	5.35889515071665	4.37570410628991	4.48046382102795	6.1537501997854	5.57313428180804	5.9460677412884	6.34019906871055	6.12115473965214	6.2051089897776	6.17369374709841	6.68420205085568	6.42113615757887	5.9784655376938	6.47655657198559	6.31734214092032	6.32767051838863	6.75862985264742	5.93448519766624	6.43890773430521	6.09231441382038	6.45314104366564	6.41809360857444	6.42523602955187	6.87655806102668	5.70583198734005	5.61257890764439	6.5252252077662	5.39094799575139	4.67063711963423	6.58465144785082	6.08745472547451	6.10260696115537	6.33927774225292	6.232216391029	6.39682769046338	6.02816628151021
ABCA6	4.01280204305553	4.26938714631673	4.51823994154238	4.33560897185169	4.56914682456166	4.50588368314478	4.47730995455087	4.56914682456166	4.76647608495674	4.31028783794435	4.96136876719064	4.26182359507338	3.98912512318612	4.32892389975143	4.73268258704926	4.95346272269288	4.75872707791351	4.10465440947927	4.95574088150329	4.88478594904154	4.51089021108307	4.19703316451734	4.90014446109766	4.64890768361161	4.88979943098877	4.40762270674104	4.379482694244	4.5339262813233	4.69860007868415	4.80724250954415	4.39524684587022	4.71221703649519	5.12713058161742	4.85766657142863	4.56914682456166	4.41381830373905	4.67694591966272	5.33432096810589	4.79843256922331	4.23524701682564	4.1194536323879	4.7072366699574	4.60306138842476	4.95858255257221	4.19317983751613	4.81796677842737	4.31241339988516
ABCA7	6.44762806908549	6.31790716792598	5.90330202204264	6.28613254880998	6.20092555261197	6.12924623585568	6.10391227124079	6.11559707947842	6.20092555261197	5.98031627372277	6.09408989917585	5.87619410565349	6.68051440376295	6.12606252999296	6.16235873263419	5.95402392607743	6.33591067476249	5.98337771748369	6.22736664039023	6.30530431506347	6.22075095782551	6.35366967040938	6.43192987484761	6.13004088804294	5.55547231715764	6.22396858223876	6.13757058667091	6.64848293222212	6.01821342247098	6.4865065451991	6.09861678563611	5.96844811575618	6.01137426404961	6.09028778882327	5.93823104995996	6.56305904477604	6.56490811227533	6.1169285387215	6.34772896566154	6.79065308849543	6.09706073094146	6.12515256445949	6.22965517599141	5.92477164554853	6.32749128479491	6.1534359564034	6.23290312855309
ABCA8	5.23086015985989	5.12474109292224	4.96278549573169	5.2045598041068	5.35215284300929	5.18063658794921	5.18893606716316	5.38657292186406	4.98321761141755	5.43913472783614	4.75846322185628	4.789888409405	4.24208280502861	5.09738771813572	5.20413674297099	5.73376782571269	5.36344793354169	4.65312267500507	5.14447537176999	5.0191187644289	5.34371989038534	5.30033276817284	5.35749005333758	5.30636307731373	5.09312786805399	5.27107056078857	5.22727284343781	5.2249555242049	5.51296097121271	5.73587106699552	5.05465343116187	5.55196074693631	5.71743574922374	5.54709808110758	5.19167002468747	5.78585623680725	5.50553373931316	5.17882874364399	5.46883082390615	5.66264462425175	5.30228731245594	5.37763344958446	5.37934679244935	5.42634271975503	5.21883308390939	5.520135195046	5.29491533924365
ABCA9	3.93852894181481	3.78968178186794	4.12730323574157	3.87205769763154	3.97246716967381	4.00994173295513	4.00259393235968	3.96291597233081	4.30146584016957	3.85647380989472	4.16969280782102	3.77298277112034	4.01661793146446	3.92765970415931	4.02680080668109	4.09209569270566	4.09097535195465	4.07427020440117	4.01352348949983	4.1336402894784	3.94636541308377	4.14027707616128	4.12127078629713	4.24776169105381	4.8077775996467	3.82292084868458	4.15584313501335	4.21021032599814	4.0868849368529	4.21284503442718	4.04769549127196	4.36311151887304	4.3790291544602	4.42714953236004	4.06278521393038	4.12621962137284	4.21429103102243	4.08833616072155	4.16413709880076	3.93435986005562	4.01435594320628	4.12755914014743	4.25297074783883	4.3075840190877	3.99511812903227	4.15442861435185	3.92330172402527
ABCB1	6.24761545399067	7.02132417369751	8.056592150702	6.97710817379333	8.31596460497103	8.40473308684943	7.98218804979884	8.01929520395121	7.92244858328109	7.96145287964066	7.98139458777144	6.95287097516288	6.67630161940792	6.99249223217874	8.20130225771624	8.36172986539189	8.37281600408734	8.29825073454457	8.05828074893126	7.87409958109244	8.44883941559032	8.74155218095544	9.27038114949844	7.91744492809183	8.28254081067557	8.85639930280347	7.97744742899909	7.87833499467449	8.48530596993309	8.38079242350185	8.15507889755254	8.51280532544017	8.81638321002091	8.5838619232534	8.77974749131617	7.98601653147553	7.07376824272892	8.3510734632019	7.43863372002433	7.189268032711	8.38507167730141	8.03961702328392	8.08750796916883	8.44169646653072	8.22494915921674	8.43594283997234	8.58554088379306
ABCB10	5.73108259966695	6.87218371692928	7.91046934415783	7.36024758931944	8.12293143527861	8.10178534356036	8.25500058057188	8.06400163389866	7.93568909273683	7.361211475218	7.64616707493025	7.16434885128769	5.19902471683718	5.78174728236567	7.36588401565371	7.29270227588703	7.49813392044289	7.67587243973041	7.91740672019948	7.71686818074438	7.70521690494651	7.36820815719795	7.65680909258459	7.81355465724871	7.98344446946974	7.69911605862098	7.85392991508042	7.74660526157471	7.43973399298743	6.93508914754843	7.3275075145705	7.67510545045702	7.29436323698032	7.43134398867618	8.10792468950297	5.19314903112057	6.57307138585071	7.88100646325302	6.92560695480482	6.20091514496605	7.59589513962949	7.401347840621	7.51453832777297	7.85171477295143	7.68933676699161	7.88203579527902	7.70242008217611
ABCB11	4.70617076596756	4.41454302331086	4.12482313793479	4.18895385820942	4.41020088066879	4.25136799718304	4.19491745315836	4.44578234050956	4.36733841017478	4.49267449708647	4.30232685355888	4.46578806777864	4.77432169070255	4.51428560207401	4.45236949503222	4.53103814439475	4.34367152395152	4.56851743054878	4.30828100105206	4.41322576813539	4.42735336637736	4.35375645499646	4.33332379426103	4.18848847199863	4.02999721980797	4.01035866185768	3.97005025756386	4.00054621282256	4.60356171439349	4.41099039358281	4.35993491380964	4.3412426726385	4.51532759840687	4.41317638673891	4.527218534008	4.82306069336276	4.29662074608888	4.37547802150936	4.40297407983545	4.48229035134649	4.10552457881085	4.23845397378564	4.23053205826936	4.21874257513299	4.41312516081145	4.30148578895699	4.20792086563103
ABCB4	4.87528133949741	4.64820872020252	4.57376454548733	4.34256586361921	4.75428456343011	4.87975078424358	4.44851939970335	4.68840715069344	5.00128230293205	4.58870408592868	5.91286545265722	4.92195085498981	4.92191430756673	4.53779784013308	4.88210038573269	4.83320278645816	4.45912974640462	4.56354654262147	4.41595206272627	4.43638627669463	4.67543585507264	4.09344067181942	4.36033083288487	4.44066683434096	4.0481237979105	4.68361903181287	4.46490563160155	4.51756169709977	4.24192987757152	4.33037343945416	4.7642149755839	4.49877592403817	4.49796516978767	4.39482847666032	4.60960051349084	4.66736212209947	4.35047533007408	4.43468842355705	4.9266017691866	4.55149180440022	4.34898516275964	4.31871926649186	4.37674243096776	4.49162045980328	4.51371690615351	4.28268936215375	4.42761494381504
ABCB5	4.11512864720224	3.99294214893651	3.73325425738217	3.95735031717932	4.00010950289902	3.74809721034799	3.75502084357282	4.11554715997933	4.06776452895326	4.09849526118766	3.86960400513798	4.04044518005411	4.23428040081657	4.18675238998338	4.05653783448612	4.04425263809918	3.93368826401249	3.88899206958106	3.8014937713464	3.88918210514319	3.96452763377606	3.74518533067035	3.8466660725496	3.85872680915854	3.74080159467003	3.80991541029476	3.79050283563955	3.7274493040841	3.7577927334663	3.87412601105467	3.93541467774513	3.91999223748983	3.88371295259349	3.89210178602941	3.89311470392658	4.17221816223284	3.91509570697673	3.69684397774725	3.97918470847453	3.98732205104037	3.70979779723054	3.87705178834273	3.75105889321204	3.75927211992757	3.86205658040147	3.79033598396107	3.71698597876532
ABCB6	6.7475730874942	6.42854340156653	5.81477842915847	6.25731781337811	6.36603603646644	6.38574940261479	6.22169218648855	6.29315178806633	6.2613856780732	6.34938980142641	6.36579964754843	6.40770027694697	6.97845337427771	6.57672364283028	6.27675132670263	6.23407146688848	6.46002050512091	6.12944354453875	6.15868266767529	6.2423943940027	6.5256610229524	6.40781798897548	6.16569317519878	6.18935897900323	5.70919537016235	6.10959167808493	5.9083150126287	5.8458775288955	6.37542414057976	6.22168262093963	6.01706064825757	6.1186514893715	6.25859347358638	6.16932133162863	6.16338724647865	6.20793249463245	6.1813131704276	6.15707759433015	6.40947218990073	6.46042839326143	6.08742660555315	6.05795201325145	6.22743613277339	6.23535767140417	6.25864919363016	6.08631433191955	6.22512418088693
ABCB7	7.51046963607554	7.66192571751863	7.75395303867847	7.08791921999208	7.78277924475489	7.966656914149	7.69769650137194	7.51670695325544	7.62015101403636	7.74995693693129	7.5195870903904	7.55607790343375	7.19857109453525	7.24810314646333	7.69682960382833	7.550317693934	7.66825230832672	7.81446706766063	7.68877489929698	7.65099119145447	7.70606610995447	7.68291552337514	7.60655789399664	7.74611517494702	7.64488688132669	7.67233969694519	7.80549350940286	7.6977110914209	7.85843402517281	7.25049338031993	7.47977297095187	7.48417815729671	8.0797031065547	8.03400843809179	7.67233969694519	7.73003563113604	7.14135744025458	7.91098771605869	7.15925014034326	7.04476075098991	7.78363969895062	7.68205002096918	7.74508184587815	7.69782397482554	7.60941730045343	8.02723313165066	7.67233969694519
ABCB8	6.32007607785969	6.10015689129465	6.07646261933554	6.17553098072452	6.06188442585323	6.33962358625954	5.70444682539951	6.26045892353933	5.87390250444291	5.74764458209529	5.87774769144992	6.19814453504604	6.57941000296224	6.42593667910724	6.22072607477319	6.11581231660347	5.98619032657105	6.05345522327183	5.69636146174435	5.86354050411659	6.12194043783117	5.97836423071786	5.95876508447091	6.06881957499056	5.75509384263977	5.9789214642873	5.62737850959019	5.76859653080484	5.75859952228687	5.89290878609903	5.83224059106142	5.90392708685657	5.9258762089338	5.88699527229777	5.8399287954547	6.02160971868359	6.35330394613078	6.08440068377377	6.35715175327455	6.61220380548385	5.8749280016665	5.85049752543533	6.01499492932842	6.060139070581	5.74828640701148	6.12277391203344	6.17563518091874
ABCB9	5.8972303311215	5.84316861892509	5.25365754791145	5.67027013672547	5.64559921781998	5.37366861230672	5.59812007142825	5.82127091369743	5.65743280290392	5.66845654205567	5.58571147330486	5.76427524930996	6.09274979579609	5.97058625353888	5.54922991653487	5.73893809564776	5.75652249392768	5.98005330912404	5.72329603597529	5.84782547473908	5.74792809937496	5.83143213801349	5.66880293543774	5.52929910048941	5.72566606071714	5.37314934885144	5.31286874931055	5.29157332632332	6.02049742489459	5.79317804392342	5.69508052813156	5.78329060041809	5.76978829456643	5.54721287751015	5.60725412237267	6.2534582078986	5.61155292400322	5.9146494518446	5.59074061342212	5.59334478270075	5.34453785383647	5.10674806125393	5.55024140045267	5.32223430623703	5.50313841946833	5.32920107222397	5.35078693509454
ABCC1	6.58734689336872	6.58448258291094	6.67321816109641	6.95212203719704	6.40151855646644	6.53636270767092	6.3694611343094	6.78582112151252	6.35979861571939	6.7723827669283	6.36870831104917	6.77785402426634	6.56030286423598	6.99783954420055	6.51509151187361	6.77622293974214	6.22564367512116	6.04855745020412	6.66521772361996	6.37627586834735	6.11975335913476	6.54092491327479	6.57937119491033	6.96972953505107	7.10560910992191	7.16787313328434	7.76017215411375	7.60837115612728	5.8999168034047	6.28335878351147	6.1502586256066	6.50064036803344	6.32486576188358	6.20494639354316	6.2667527188849	6.66778923217325	7.01372503358206	6.23273283359366	6.94016390758663	7.2159872123667	6.69255816388252	6.94728661838306	6.47670287538444	6.42952042519171	6.57635885319564	5.84158452853408	6.59098297299344
ABCC10	7.28790894765526	7.53558591361578	7.26011176997896	7.60478294515328	7.47337160712789	7.6342551293751	7.64013358275793	7.5379909153426	7.52430491469591	7.61198852953296	7.45383715526475	7.24631060724352	7.44163054133029	7.4367702107957	7.4118773385805	7.47909749421774	7.25680283710842	7.14269018672047	7.58119203120486	7.22661729132556	7.0433531671688	7.63343170009972	7.64620832277073	7.31628330973534	7.52478754420556	7.66640459175069	7.7848933952392	7.94269030404203	6.65907207945929	7.43949265496148	7.33172554069555	7.5393507838825	6.85113734239112	7.06319810444539	7.33046086096376	7.15809728894785	7.81706917387198	6.77006316879358	7.65418387214633	8.24070375827733	7.37485759402312	7.57660668413383	7.27438245734057	7.1914454880731	7.27574206564449	6.93992713672736	7.35552667847868
ABCC11	4.83191356873359	4.60006169768892	4.24626310264455	4.45453821912562	4.57194816827677	4.44798243256413	4.51678707657266	4.43431925652499	4.58834284458276	4.45274358879926	4.48141099413165	5.09282205975436	5.36682150805915	4.63719624221897	4.62253092613959	4.44193699372785	4.61993940666176	4.65044192954147	4.28263645844561	4.56470895353664	4.57604955259803	4.29396450707241	4.20811332137675	4.48299559823969	4.16000503085355	4.51023764138212	4.16655253106985	4.24303009943256	4.44998388096541	4.56434575505261	5.14982592175635	4.69905676012766	4.52159926137523	4.34305412593095	4.58314990042485	4.73430069066609	4.34402118189982	4.6778510116655	4.16875946057833	4.47481941341888	4.19101800952838	4.55298951063334	4.32317264137161	4.50848963543161	4.37053723506999	4.3761596364195	4.01178032640093
ABCC12	3.7632335352785	3.85415916387047	3.48948749762443	3.71230812159465	3.94146622160167	3.66804078348365	3.54299516437931	3.74248410765288	3.73910050037105	3.60252040443528	3.79726201231461	4.03583898684003	4.22929126331052	3.76614492305648	3.63440106948006	3.71685217763201	3.84152176537449	3.81314517474378	3.69685456627633	3.70206418693053	3.70259699268845	3.53358226819964	3.57251171081593	3.49847096525024	3.6287153247942	3.41970491862253	3.47247863869597	3.58585022591625	3.71773378126382	3.63377988445403	3.84745096969117	3.55933769007486	3.71530511721264	3.66242103840345	3.8053900832367	4.05665511004263	3.43263480573744	3.74615753939058	3.68263926717911	3.61058437148105	3.38519105768033	3.76702971780352	3.42411986307496	3.60577165235231	3.48330025989318	3.6687950478648	3.60133146079191
ABCC13	4.15403901160255	4.13508365319954	4.02178406072298	3.68261027527402	3.7378992699246	3.82099871627858	3.64693008462675	3.80727936068088	3.71532731565698	3.69104727326654	3.78986853104353	4.09869014911528	4.28704805404587	3.93717405119373	4.13575642803603	3.92436668894328	3.75137772368506	3.91353252930139	3.74975896465355	3.75706577680178	4.04134812735803	3.57788602795394	3.5172810205349	3.63572520771121	3.49173323559773	3.57799320575644	3.45892997256745	3.57563643796708	3.82785584872622	3.7314446710469	3.93123000210459	3.67523805726502	3.82320032309228	3.70949696207876	3.97231986827394	4.22390581860282	3.55191789208441	3.92816334905717	4.0103886400211	3.77628928651163	3.5212841242183	3.39180475661746	3.44563578783786	4.02641287176808	3.59630971597306	3.64140534976677	3.60151342717314
ABCC2	8.0616670708822	7.4657811126655	7.85393997686994	7.23725028079079	8.52258284596115	8.01733214249299	7.9041284522142	8.10684773856713	8.18427914786782	7.54563528096236	8.07260085562542	8.03943132355468	7.92344145766798	7.81345969061006	8.99960570314777	7.76937026648881	8.83929234359608	7.81329862883403	7.86481613459768	8.39770104594691	8.81319608662516	6.85327892527465	7.67774675084952	7.85180546652287	5.65919342288689	7.54432627894033	5.74098351146259	6.74237084983742	7.38605162723079	7.2755667290126	7.99392292499375	8.32622346433679	8.2358482558322	8.08667260178829	8.44848205260452	7.65018610864196	7.11193888141724	7.38784781805006	7.94958688067277	7.46468199602997	7.90566535651422	7.60336279349105	7.45628564269931	7.98250095526246	7.53708702783514	8.19964122521624	7.82182611352508
ABCC3	7.29437807460961	7.52898537366211	6.91464550039549	7.236936152451	7.34687998018036	7.6512623790353	7.19828036766889	7.12435524269307	7.40586585010097	8.06747272338414	7.01778284156504	7.63804119696863	8.06711796405751	7.8766785727516	7.9898329009962	7.63717382230717	8.13596183658914	7.10482857009077	8.15986315350843	7.11894931148807	7.70642847230934	7.87534177081688	7.93750088317266	7.8982681254018	6.82065020581238	8.53730345791236	8.48202024459134	8.68288152830897	7.06691737355905	7.04752514617252	6.8400143599146	7.18839448649249	6.6260335189843	6.73587957811828	7.06099356599428	7.55723544068151	6.9982841665875	6.60741650913583	7.16836482771078	7.81678343031418	7.17900302644835	6.825514240502	7.43580680270244	7.25932978472392	7.31999606622451	7.3117971488636	7.59620115416115
ABCC4	6.24024154973151	6.02496550961966	6.77786219923422	5.82382254532833	6.27399758551357	6.41532526300514	5.84237345173409	6.40133156918753	6.60349379453065	6.66877952004782	6.42983198519987	6.37289268772828	5.84285424599284	6.22411689394492	6.44760289855595	5.99192635149793	6.11603889040672	6.09731712900741	6.25007216455086	6.40298131183054	6.54806573124524	6.82872870572381	6.90726250926923	7.30846640027643	5.94779047002087	6.7185218334775	7.15502960825732	6.70990057814	6.28616292849155	6.02793387795218	6.13133271929212	5.86963696190849	6.43258962096673	6.11023629874925	6.15526638268508	5.70153261688931	5.58612128816111	6.22784275227044	5.61092061972397	6.03794090279561	6.13173709523673	5.93019091088041	6.0217676322322	6.42012825812273	5.90715301257978	6.36389345914826	6.29214918234842
ABCC5	6.43491284828242	6.81984837382551	6.99151419923483	7.17666044019126	6.78475742670594	7.02285400572762	7.09996724988163	6.94322951693203	7.1040883557368	7.18172182516598	6.76995676747267	6.71313723428848	6.11846786196047	6.56916087653969	7.21724247158347	6.86041085800963	6.95572886683672	6.47051946302761	7.09373308440894	6.69929879332163	6.76035801107154	6.85984507318518	6.97860363319505	7.19711001720343	7.42875189633326	6.95941974137573	7.75184267493466	7.49375742562495	5.95470455747008	6.46864435672809	6.45726601504999	6.7402469374825	6.1481311582438	6.55865095878465	6.75149275710211	6.36652759452286	7.40759777159107	6.79946618966672	6.97490771382689	7.44634655844615	7.10408611306734	7.23664591421672	6.76900249681642	6.83841775745634	6.97288292417374	6.61152969405405	6.81656506922294
ABCC6	8.2473477996807	7.32361547142651	7.76494713385485	8.33981910599939	7.94365658389299	8.35833299474813	7.78855125906526	8.22823073123461	7.46833723183063	7.73379691786324	7.90113158487216	7.68500466184371	8.79106964667219	7.25414670038476	7.66126177992667	7.62758054018607	7.67069191949038	8.22524740628133	7.35801468262936	8.60424054079644	8.51701001734216	7.56311951092267	7.32768645568883	7.22492622944986	6.48413635501287	8.10701645017639	6.22348615969791	6.46427692552305	8.02655179958757	7.79349222829532	7.99261548341441	8.52419163189869	8.62472528999294	8.05552364278153	8.08979568556295	8.13333368917631	7.70515879854921	7.69176495562279	9.15544774426106	8.55351727963897	7.9808000820683	7.916436336538	7.93314920437324	8.13777114113839	7.99792826459603	8.30353369021093	8.41614553106319
ABCC6P1	6.26766653302278	5.82746668756661	6.91933457080023	6.19023371441917	7.32692072013107	7.32112640322379	6.61009075050139	8.0177196522893	5.6484137339711	6.20015944352216	7.28769120828903	6.00981175859214	5.639573334491	5.84643891524773	7.10258027218448	6.55530790138142	7.45643870263342	7.33626744979058	6.97579480565821	7.24747233662351	7.19840418270769	6.73779181270392	6.64242331441909	6.25407635763505	5.67298477050365	6.98691528834219	5.39082106149753	5.23278129126045	7.28428597384661	6.81300973320182	6.81288961828835	6.84605211734203	7.36106259448453	7.33217772879734	7.32532262078361	6.30273893897489	6.67047888055014	7.36588569408726	7.24486335255982	6.35426708098042	7.5495919549333	6.73723168566167	7.48670538535506	7.34250512651851	7.45893786263172	7.41082792693772	7.69647157735544
ABCC8	6.2424490695308	5.79567342446566	5.43186102498887	5.8144160296341	5.83452053736045	5.55520154087379	5.59164372942681	5.67707827794267	5.78128192299449	5.2894780702373	5.75047873066967	5.97254782384914	6.26342920901906	6.00169930700978	5.85011352682828	5.85646448632012	5.56775041909484	5.93800026734868	5.56781158473736	5.57265074038158	5.72048771802947	5.25651639387346	5.3630966968133	5.49256717069907	5.07664469201539	5.32193024115828	5.20295927185672	5.18895638990059	5.95710647529683	5.71605231155835	5.85634283699655	5.75932538234629	5.55309923293009	5.68392233204272	5.78973622474324	6.20095618901636	5.60884306941279	5.49782508019634	5.74424006512867	5.8761095470205	5.43847158057656	5.37403850528737	5.3807603432684	5.57476431823707	5.48341702383922	5.57491137816765	5.40791133971778
ABCC9	3.84263051710849	3.88857204684999	3.82395431984919	4.00457407249795	3.8309663331514	3.76420497844445	4.19936722572844	4.05830145724827	3.84416055841368	3.7986506570092	3.8277098021114	3.71455430469639	3.91044426514726	3.94461570604608	3.72551580368877	3.89019714664446	3.84006099621475	3.92801565298987	3.81214238602229	3.98479811212377	3.75743487230057	3.77982452295859	3.803533330221	3.78251479178557	4.48018804874421	3.79823964875613	3.9623765508815	4.0189826447297	3.92717870626986	3.86402896173314	3.85065800352564	3.78461792848335	3.78280813832689	4.03063206494074	3.63029966499021	3.86663365339201	3.89572465219716	3.86131153729869	3.71811659261534	3.83494798530209	3.72320673129052	3.94584709496284	3.78286385193975	3.9363763422705	3.67890591154843	3.88738123886157	3.72102799472467
ABCD1	6.94647655688273	6.81083943102047	6.25123534418458	6.60274882129467	6.62922541476803	6.81088581227764	6.36445252052679	6.96941407028813	6.63258664516175	6.06248217594375	6.71412499582505	6.87664720069795	7.65175977278335	7.21681577116408	6.96117138780483	6.44339431695157	6.29111053468965	6.82825512254808	6.41910742043373	6.78698893256761	6.71271943913861	6.26633250535575	5.99677552011491	6.21478627696564	6.25744843796962	6.128318197497	5.88704932984937	5.74829650093987	6.7221998987753	6.38244747535003	6.74342121076557	6.5948871984755	6.45435192299778	6.26739083281078	6.38588934021339	7.14717195907896	6.73467020477168	6.69962937028297	6.76759468152511	7.1457001147786	6.4772249506231	6.25040197123229	6.41785021797861	6.52926968284285	6.21114932157376	6.62651432230615	6.45796187481203
ABCD2	2.98108466011993	3.09000061119083	3.11926906026158	3.06485211137341	2.95007312097724	3.17751073843328	3.22822334894972	3.49770147502565	3.29053291568632	2.85717239489403	3.22141524523114	3.07634219417573	3.09087065518987	2.9240297865082	3.11214522423489	3.13746305426338	3.49987772622305	3.21827161811299	3.08544228279244	3.07784958793391	3.1558203338905	3.10290713630378	2.89981816321384	2.93779024238547	2.92299098567029	3.00390484738621	2.94989185835	3.08445750414712	3.24480208298988	3.11214522423489	3.10228861135678	3.11214522423489	3.26674052301796	3.25069530625487	3.10915092669691	3.15401200951146	2.99689312943282	3.19634017335981	2.97772991412925	2.87128927092577	2.95758413030395	3.0571242480457	3.30037881117615	3.17775553723943	3.16664646739833	3.44177841463512	3.11412237371965
ABCD3	6.66698780701648	7.76238416835573	9.58887611826212	7.70392570501962	9.20056632169883	8.63832853668842	9.03630056833084	9.24544578697948	9.23271436563572	8.28771809577115	9.17553373770278	8.75315550082747	6.6872074860777	7.45344001962731	9.29552274883053	8.28309179730462	9.89393341488617	9.04277092866118	8.73128512368124	8.98341984711158	9.27204855699531	8.93374147427725	8.93939502264993	9.48250724835558	8.90435137199959	9.02468804147168	8.91397246400724	8.7192573209588	9.15611953548411	8.2045445231339	8.43408738446336	8.85502021907347	8.92502616056889	9.04729038961405	9.34667930744545	8.29804880211631	6.67892463737003	8.60115735498211	7.12741815286775	6.35417682604186	8.86592699949595	8.19339994202695	8.13066025165671	8.98347512728216	8.17523256387052	9.04687618147836	8.3337385423054
ABCD4	6.94852018876692	6.99731353429777	6.73296311460126	7.03158889091958	6.69596031356503	6.9809677119529	6.65662019857216	6.58881249472503	6.73177645746633	6.94410263984713	6.71754542078892	6.52061844586658	6.85293946972064	6.69133508651258	6.80065162032117	6.74066412577502	6.79438189317382	6.86369670227477	6.71020438697984	6.79562243262232	6.69133897976061	6.59028316924708	6.56427295402406	6.74137666703329	6.42289232505468	6.69153670942824	6.45177853992929	6.41088501433451	6.7102076984079	6.57581805856537	6.76265315226631	6.64816728859755	6.81292995740406	6.50072824978847	6.87942251543892	6.32750892474109	7.1466887875711	6.37833729623981	7.20252912461173	7.22415278563365	6.60590647541198	6.79027655924286	6.584103787273	6.71492081085382	6.85620442708628	6.91388793696488	6.91865007421247
ABCE1	5.18998177164313	6.72284988634315	8.10930229406447	6.69049610144116	7.8386151121222	7.94815969838891	8.27993548192351	7.77134487481791	8.00880245823968	7.97267569971988	7.74693466553795	7.08855140661146	5.39779602412311	6.47366297665695	7.98081565976898	7.84150354515576	8.06232212048615	7.48129569421783	7.79966457787103	7.53553012939691	7.90489597999265	7.7793380924771	8.04533171344575	8.22786246787067	7.85609082689074	8.39147997504609	8.44596276704378	8.09340134174913	7.9272075074618	7.61513348869487	6.72973898302414	7.6805644827571	7.81207702684394	7.54473911527498	7.79295316783551	6.96684349705772	6.23342948427996	7.77826944405779	6.52068263748274	5.62934706339167	7.74838938487093	7.43665057073317	7.79923093611485	8.05693572523718	7.85664628052372	7.87878174764108	7.60985785512588
ABCF1	8.96794800102974	8.74525550582568	8.54216288733981	8.77887826532578	8.71858199328792	8.62953853950025	8.52859576959912	8.58102915657762	8.68070024687526	8.86575126714513	8.84349074940519	8.67630385300748	9.1306722848801	8.88901985242493	8.83415083319476	8.75784431448639	8.62131939051697	8.39487167189353	8.89513381984916	8.64582146455098	8.73772073434425	8.42178893333847	8.4806081791048	8.55824338264928	8.4445634490765	8.5439774534013	8.59974031223508	8.49026833714927	7.99628969529346	8.54440191613184	8.23275401196601	8.39201361038341	8.42737214927022	8.43444839286704	8.49459431069573	8.11368595872872	9.00927344865209	8.47978002236244	9.02313340278901	9.06065333429259	8.78004898110519	8.91949722582407	8.79270481552748	8.75594008952373	8.79641412774262	8.77564266119998	8.69163879917767
ABCF2	6.77653805062645	6.73063053491518	6.39455622507328	6.89166634265236	6.67001589368807	6.67585761538957	6.61255949113868	6.58902846622166	6.63208874849359	6.76150108559089	6.38465667168448	6.78618326517959	7.17632455017693	6.93067801619079	6.72212707648574	6.72465513645341	6.64496563925303	6.44877887447192	6.60064528707825	6.50229421664456	6.75639610978163	6.47649006946133	6.50856986253642	6.51908865039796	6.29320910202595	6.78894048686905	6.83259170921352	6.78562907940288	6.34128514372272	6.76214094465455	6.35591438367456	6.63321225278147	6.57631853640363	6.46436099629348	6.54391473045528	6.45737579637685	6.81703739727929	6.35219462673299	6.77996538149487	7.21246801601933	6.52491189143476	6.83264836314739	6.64107297862451	6.54478064268099	6.62874174831126	6.62242185762763	6.65981798856927
ABCF3	7.88283826500843	7.61545006223059	7.31100745553555	7.90739910951013	7.61071275104415	7.56080384815091	7.27783067854551	7.51342766927419	7.53518669998035	7.53913343661565	7.52486002258149	7.6793763571194	8.37970235699833	7.81548330733868	7.52880038077025	7.39601492251785	7.52829584177886	7.65789995500955	7.53059731457332	7.82008804009762	7.7140612617932	7.43226525759727	7.16922713053958	7.34598328381985	7.43968792823001	7.24979970682837	7.48299588310108	7.20714538689544	7.56080384815091	7.61508968128117	7.39181383717996	7.26262884504262	7.79517346558535	7.4682052296381	7.312241598883	7.76574148185411	7.82720406330045	7.50412318867963	7.84357496226468	7.90293477993696	7.6872796398732	7.689582123027	7.56080384815091	7.56517091639029	7.40912582450951	7.64385719507298	7.73213964672509
ABCG1	6.52881701372245	5.83735025003254	6.62853250923107	7.06205782096094	6.21645110942593	6.12624005223363	6.03033932192235	5.96730932374363	6.20567967006246	6.14142421512042	5.99341757570872	5.85867980905137	6.00302620121263	5.85470938593736	5.68456855239904	5.99440214744903	5.69283538774351	6.27550795199454	5.68329526525125	6.56518990271871	5.95759766098793	6.99120285383469	6.69611650702089	6.16063052827774	7.72054018754729	6.78998886426921	6.16908115817949	6.7725926989661	5.78095660414117	5.82300956658917	5.64695786459947	5.34965105823587	5.68437133732363	5.35677093346414	5.46078523067789	5.281123939111	6.969270703981	6.47339981588475	6.25764399568228	7.00018280637719	6.38661210367211	7.19402350413686	6.14143320211961	5.89335489104853	6.43080578876842	6.0166309322949	6.74716454312023
ABCG2	6.35785873492014	5.68891691570845	6.52422581260902	6.30561667094791	6.35847381856967	6.31389669541623	5.84506800131624	7.48696774232993	6.21547048141142	6.11183541031446	5.79690639381632	5.62822592021949	6.3319123412977	6.25674552402943	5.72388489274333	5.73266464829702	6.25680351257848	6.40662010753719	6.31822640793478	6.56974367207421	5.8380804873303	6.42072666725113	5.59348628109529	5.97761657691166	5.31007843423033	5.5433243251607	5.32412005742655	5.76642472871024	6.76631869739979	6.08858137046357	6.43404403794048	6.51773077980063	6.09869461212869	6.59032363057158	7.01016031568692	5.62439479383058	6.35266079902536	6.3126468963575	6.22018167769699	6.5186933721826	6.26953628514056	6.56086121612467	6.02429808458911	6.20757543487852	6.42903298596597	7.16458744285099	6.4375849500753
ABCG4	5.8700160613426	5.69180393863584	5.20947967426018	5.55238018512655	5.76596705486221	5.45822261575902	5.50173666809843	5.55238018512655	5.33014010178671	5.51241880337362	5.64039561702148	5.45460743986236	5.83038373435724	5.61221050214219	5.58970232198924	5.67342424213113	5.64647573360794	5.54487848532709	5.2974025839129	5.9151805861871	5.70428269029281	5.63113423104964	5.43301591215942	5.46340869816671	5.5458598081466	5.2638226546169	5.14740222939637	5.36561415211278	5.87050808293859	5.82439597385861	5.74508256244321	5.6034761937845	5.56812199468197	5.62174601793305	5.63037518871442	5.67420935318331	5.55238018512655	5.49389070322185	5.7707989682226	5.49533609903415	5.48679881545462	5.47103699030569	5.31321450740209	5.51051910864547	5.27865987787067	5.58299845827121	5.51429693907357
ABCG5	4.23951871050751	4.38825767033989	3.95146395950561	3.75292230462635	4.04749749012934	3.83927575724558	3.95550051745366	4.12667742657164	4.27496624276024	3.77374739262362	3.85765208184711	4.41249664224729	4.28577311436437	4.19240617069351	4.25678181933699	4.13191729311489	4.13388445406242	4.07673597469629	3.98011449250976	4.11212117568921	4.00547602319724	4.11441645514134	3.81194413221267	4.12066061318597	3.89898465574573	3.96285694457466	3.85947641144178	4.2050247837219	4.13270448632735	3.9801085616079	4.24848070979681	3.88303575299499	4.15824170789177	4.20694145767881	3.90209471761425	4.46242871784129	4.40415491236504	3.88438514503328	4.08551217454681	4.07297259233162	3.51136568743882	3.98436449080376	4.1100582652498	4.04242290269348	3.83066014604737	3.98399550149594	3.73208942902764
ABCG8	4.85639590834966	4.73031062027286	4.22683981874954	4.48500279718213	4.45668526760245	4.3432785559204	4.43265104278253	4.31897726377338	4.43746487764339	4.43404356647592	4.23328196070543	4.60863988296327	4.91317325455203	4.9338695880029	4.50790823856655	4.41156822588972	4.57070061466561	4.65179357499327	4.47356286528978	4.57007241418372	4.78970268506662	4.47356286528978	4.42310617828707	4.39779882218463	4.39228922594445	4.38352760779874	4.13412952241178	4.16919076414096	4.69860007868415	4.57161744942511	4.54505657221856	4.4828535275612	4.57373771729363	4.53380997126857	4.54681496576875	4.62732216083142	4.55922090900988	4.46663431310964	4.51478264520832	4.57000226303068	4.43593358159831	4.72961397368956	4.24662283887468	4.41548012829469	4.56761819259137	4.6683925104115	4.20827611782033
ABHD1	5.05338710951238	4.95521136930839	4.52483004992151	4.74830846310484	4.66921172508839	4.61982035532919	4.56329201881085	4.75464170299853	4.62228798442704	4.87630012259475	4.89900923189031	5.23968918068378	5.49730109156109	5.05663708160377	4.93294048697449	4.82760374756268	4.7122167841991	4.86082551199326	4.74555821738984	4.77035651460496	5.05446169984699	4.73080427164265	4.60313266382529	4.35874532063784	4.63592888390605	4.44967282242371	4.17763897241634	4.2434580029956	5.07682315858609	4.69109240103974	5.0881671665102	4.92348086194044	4.67661541642414	4.77615449974152	4.88006603233125	5.23709856879889	4.55925453027965	5.0998158254461	5.05859817877791	4.66516326783068	4.53087941420692	4.79612828707754	4.66186812764765	4.67036331498078	4.70507956366471	4.85140684681132	4.42497828352156
ABHD10	8.72222406011759	8.55981614398911	9.17104657758415	8.53292914792156	9.04903426743617	9.12388336464998	8.90644555515426	9.0576558924435	8.64608393812383	8.68155540872314	9.23928264353176	9.11400350474821	8.29980050112389	8.38125898605594	8.72365139856433	8.52588345713518	9.13629307446642	8.96166050455694	8.46816194485823	9.32349108553975	8.96587294740609	8.98902371666854	8.60589910003874	8.83771376175009	8.61414859703984	8.5883265307896	8.10298325302758	8.02827672376072	9.53196593526329	8.57634356643937	9.11867441661109	9.11896502981912	9.56204678256801	9.46109408022843	9.40058415184163	9.10018502068471	8.16381204337214	9.47816739807269	8.52459250253017	7.91170429081822	9.32296894399025	8.85344623092799	8.97791549669795	9.22192984570873	8.97629367345853	9.39171908187742	9.07052618228519
ABHD11	6.7603216241565	6.91642621146015	6.7706741997418	6.88124446587195	6.53989533674044	6.73297459676215	6.44484745332093	6.63039448660215	6.90685261203465	6.88634091277343	6.62061664790129	7.09739560104531	7.18186855979499	7.32726944287489	6.63735784416739	6.97882108886926	6.71641141893187	6.63558449075065	6.5938961928696	6.7417980469016	6.63450787896469	6.69727509117289	6.79768675016119	6.92857709569668	6.6335020848986	6.78603333405329	7.00014120843982	6.60851594755403	6.35977583769138	6.55481074232767	6.37146204247794	6.81663608041565	6.43598694848371	6.78050892487292	6.56266505590572	7.25535836286244	6.80309580258482	6.64342870149342	6.51847978477293	7.02942101994533	6.87472576912003	6.88014326267437	6.64382966836899	6.68814072661489	6.58354446817652	6.63777785503108	6.82826879546257
ABHD12	8.13897519455361	7.79981843606296	8.05945723269685	8.31368776555053	7.55714925392231	7.93418461441092	7.67500353462349	7.83074283984965	7.38710777640205	7.69486848721232	7.37712904071214	7.75719381812162	8.37475198843754	8.15945563345103	7.30015762273872	7.6747436559484	7.47590267186537	8.02603899712833	7.40809751630548	8.14237233464085	7.85307446739825	7.92207460204114	7.64870145326943	7.6671599543112	8.17035228840442	7.19076768625847	7.94844593005827	7.93651832063547	7.85206146868759	7.77816491091149	7.41035793927225	7.49341828688585	8.05005945706228	7.15642722782783	7.05283415676743	7.40039727953213	8.44936450360149	8.12742329088377	7.83471819410945	8.50401612090283	7.5017621775823	7.96138371520513	7.92169436112962	8.04825123121586	7.85895661089039	7.73716412678474	8.08562081232269
ABHD12B	3.54477321145341	3.35556009023429	3.16146817445686	3.14268990739152	3.28276132956478	3.19616827444181	3.19681211633042	3.20347320861526	3.2462712950733	3.22082699581352	3.21730006824999	3.2432904472131	3.44226353250411	3.44850688306519	3.3393654020387	3.26333118404618	3.34656025227051	3.29627817066258	3.16033341934191	3.22707064272343	3.13404799149318	3.27164867741559	3.22986627393002	3.11081494530485	3.1568445040187	3.22458226365701	3.11794098543297	3.18978732898621	3.20062236134175	3.30029007954192	3.27863630660083	3.28417925310638	3.19081230986613	3.44339622906639	3.26188698177516	3.36020498641392	3.23448585140936	3.22552833180057	3.24593986051761	3.29614932487325	3.10202624469727	3.26255537720559	3.19671755641027	3.28766165071194	3.21892718976641	3.27474614497745	3.08069490153869
ABHD13	3.37452300767524	3.65370655307362	4.45186108064693	3.50593830485953	3.85980984478659	4.31853946439594	4.22278966020481	3.99309956895952	4.03530842166237	4.18165899941137	4.07501951759373	3.67910986437578	3.26386612149316	3.30133871978597	4.05177285866193	3.744530511197	4.14682402123523	3.82903396800619	4.33861284263973	4.11439359176944	3.93604207705207	3.98197267983426	4.30378904074374	4.34674877534487	4.4672066406871	4.12191047150443	4.5633546755505	4.2904841362499	4.26311700159535	4.28360677093037	3.54565585468689	4.41794822604602	4.28353874903888	4.10713817010656	4.48472591461331	3.83008166431038	3.69450932413067	4.39141297181691	3.21842649685084	3.30103844841176	4.22086386881807	3.80806196370244	3.99920035545576	4.16194792334331	4.08335184231227	4.18172831616555	3.93107347098399
ABHD14A	9.7063302012979	9.6616508607095	8.69421894421177	9.10293953419205	9.15469992151828	9.66773151622115	8.39303588989932	9.48620631116917	7.99524683815231	8.48346659347587	8.61431232778448	9.01948352389174	10.1071457208562	8.91435199886345	8.45426994136902	8.45545175256489	9.56626455752474	9.77352136048106	8.26904719317562	9.08745715271771	9.52913778587737	8.9387683662031	7.7516111417057	7.78312481837431	8.06429807288016	8.09060933065329	7.55742449310276	7.61060101637305	9.92039930287796	8.61599536125798	9.1329065359957	8.39960309063624	9.2301053589796	8.94477444027571	8.83492572758589	9.24430417153193	9.26997375189778	9.76365115478763	9.76161556393024	9.33474513012593	9.11838392697752	9.4110402870444	9.43505278400889	9.24339805786533	9.60384465407753	9.83367819440724	9.59378147474801
ABHD14B	10.2381323818637	9.70850314804329	9.46384712264137	9.82336486496922	8.82296480165194	9.73167315259654	9.11416305147777	9.77025305796973	9.00929219721612	8.8264419322381	9.49381630975371	9.59436077436426	11.1426051976222	10.1059111102002	9.58725581829899	9.20606119826614	9.58539734451038	10.4551572259409	9.04061084031548	9.76521978465089	9.89366778714006	8.38580672329017	8.06284045101082	9.05293842886965	8.61309032570047	8.6098329269396	7.88137170846473	7.87159670312069	9.38415822801659	8.95183494393736	9.21229257961035	9.42171960531167	9.26907098445249	9.32062657522216	9.33440401535352	8.99810364687058	10.2676573360159	10.3192625130699	10.70137005009	10.3154708182622	9.71517427585281	9.81207227647868	10.0773249430129	9.93671503172632	9.79175429684436	10.111991122694	10.2521015052177
ABHD15	7.22673438645812	6.95002240272897	6.31330840616212	7.32399729146226	6.62115770248218	6.73301793571277	6.14657060544844	6.96836311352199	6.77035416001952	6.60009423140823	6.78562677585233	6.72119037969839	7.61907141654052	6.76724200989365	6.7704734096352	6.51103698321967	7.05353904702972	6.54337142486268	6.42193891530587	6.57995912289761	6.71334074978203	6.42822495185732	6.47330137110267	6.75558138488229	5.99736240396867	6.72115661578941	6.40157629359556	6.39978789060254	6.23172347185794	6.41255697951523	6.23061083992753	6.37653057467578	6.30624398357079	6.03593876011487	6.60260515966536	5.40225138608584	7.12410115762038	6.65885879086082	7.34014752339028	7.32618971653749	6.35160498746418	7.08899511111556	6.43462935754145	6.74802933700095	6.43667766783273	6.81558964254025	7.50071045870998
ABHD16A	7.1283859086091	6.90667848366203	6.41435173987311	6.83562416966618	6.5795896296778	6.52469431023051	6.76788549971237	6.87480147931994	6.64792872399862	6.85059103166176	6.55482479746692	6.66611549043741	7.48841244630856	7.01908173563192	6.64594398278508	6.83058508555525	6.70807299156387	6.78747737507607	6.87980047675908	6.83042582647423	6.82768368634232	7.03269124947182	6.75145168768581	6.73844465279063	6.38683858637046	6.60537267766118	6.57850197832879	6.59131924529433	6.89317604410249	6.87401417674006	6.42566075218906	6.74962157045021	6.97296183810152	6.74603395915552	6.65190484335304	6.66643333065546	6.87336512564325	6.88505676710062	7.00062738849262	7.02770786936568	6.76090348792821	6.77027377959481	6.74984737770455	6.69104872116826	6.73424981589334	6.87371119597614	6.79948246252676
ABHD16B	5.45515999105432	4.94448639899171	4.53143574159324	4.97078761870217	5.05179007901604	4.94984801808653	5.00901355531433	4.7048460916319	4.95512010821262	4.30502379270485	4.65349932153764	5.20653553887507	5.39499828734089	4.91868733589619	4.57492225767601	4.56793113924626	4.88113160922823	5.17118546504067	4.31883134581535	5.12567925711339	4.61502451422726	5.11825577460296	4.69356517589565	4.41850702731502	4.18493751450985	4.33534099773687	4.39372274138014	4.45100183150196	5.00857504908075	4.76175502073357	4.90056776338062	4.80377684465761	5.06788177098641	4.73249874623034	4.8276269164048	5.26349901255817	4.85743994483092	4.71677774405088	5.13264965837882	5.2220284965643	4.83821212185109	4.63670611220016	4.70818610604044	4.81498330544004	4.61679144422155	4.81938565358636	4.84501040265824
ABHD17A	9.26511246156806	8.99215034071427	8.8071509670186	9.40935730041429	8.71749817182913	8.81998346515876	8.27183010825398	9.36750491588396	8.80416202199572	9.08676007286009	8.85326944004596	8.95064298544785	9.74397333973056	9.46121032810634	8.58445303568556	8.76985040842562	8.6522446800224	8.79058629742309	9.07066077560996	9.09886880907784	8.99607128505552	8.52930163471447	8.43841012689951	9.09309015579963	9.06080310470397	8.45770375138055	8.53597219533196	8.6737356363197	8.58580864507417	8.84606220785158	8.03096227800612	8.43770909032506	8.73994081198342	8.54051101508844	8.04555685257137	8.48294624987704	9.57072889072849	9.10349151070741	9.37594727584564	9.54679405872877	8.87803070578856	9.06389045726741	9.03175982693954	9.03716126254522	8.85058081003672	8.91817630897661	9.23475687808661
ABHD17B	6.16615969327387	6.1321652497993	6.54396133380801	6.22409384490648	6.31598939525831	6.40646599121482	6.27878178160691	6.34234724727914	6.33589998877795	6.14173093778994	6.46964505401725	6.62582248991595	6.22257009885723	5.96453898948708	6.3835183084774	6.18318152303005	6.43353843188026	6.2703137054082	6.04850913402415	6.27590264434775	6.59063393176547	6.14556515827654	6.27060999168836	6.53639035337848	6.00441452151365	6.23915479567802	6.13489116281408	6.1919902969075	6.39105464598657	6.20656028783001	6.29669564448492	6.35094988222483	6.61010836875753	6.36151260347892	6.26448206139585	5.98245121627569	5.79570528841568	6.26095738498723	6.0792606266463	5.76568970057099	6.17457609378543	6.40561553433072	6.03832905354101	6.33739573026135	6.13687189405071	6.40148442987126	6.2355823376932
ABHD17C	7.89234926803651	7.72674095639907	8.258904762589	7.98073806408536	7.18110333017419	7.76601589663186	7.58903412727442	7.26152553054713	6.90272163632202	7.73741591642649	7.27090894315889	7.8448130164169	7.62984740115351	8.46666191682186	7.65330824885345	7.45852587330659	6.84234659646306	7.69692544064752	7.29512866659982	7.74402811395152	6.78487993881855	7.83941336284015	6.79097118901239	7.7206074560274	8.90005436788137	7.42078742508303	7.50599393176458	7.61650920130835	7.834336954149	7.69606916722715	7.17359953012586	6.82542372063273	7.48587614819164	7.19630931899039	7.343621269477	6.75762738584351	8.1141215533127	8.5762187733624	7.69294064274545	8.37259787722002	8.35668005859215	8.70193759882553	8.34549894493375	8.1103383261668	8.3327851843005	7.89777926748274	7.81113749379016
ABHD18	6.13075160689524	6.7101951379578	7.34849770206956	7.17113997584857	7.05416518527183	7.26741143852677	7.12917095367286	7.09164474217829	6.95663797377089	6.92929520591246	7.20154803503587	6.51387603775007	6.16295675882965	6.27806191559512	7.06819323739455	7.00101876295691	7.02947282485427	6.87633151072347	7.12016596207595	6.97929049807602	6.95000829514317	7.33563721859304	7.22734501136179	7.15298195333074	7.34135061865204	7.16016422343258	7.15854803158401	7.32966312443881	6.97810770828399	7.12269570789059	7.30267403609128	7.28749824707035	6.87247496873863	7.15239531672317	7.36814947419897	6.82743085978638	7.20619155949565	7.07264968633308	7.1814741283758	6.8264337479775	7.34297174139711	7.34052516158942	7.15439560069494	7.20130691378913	7.26536348006208	6.93461206323622	7.39550172294133
ABHD2	6.55822661453919	6.35806366265197	6.83064971961943	6.43256093531962	6.20897836777523	6.30690138500251	6.31987840288399	6.66293728487005	6.55304235630967	6.40469433865789	6.51332924162877	6.72629589045978	6.90493056375555	6.70383599228381	6.21835857723127	5.98514084285193	6.31403013341537	6.41709686556038	6.38247481430113	6.48386553409088	6.36018036899485	6.31706226011998	6.21119459233041	6.50999610416132	6.34896381118258	6.28740900688503	6.38224378756565	6.15197052479387	6.35486222625414	6.32213676894707	6.18135526959769	6.1427190697014	6.50712301733447	6.45316634520403	6.03482081690074	6.03445704412087	6.69752745999896	6.14364649046423	6.61459803478646	6.299067472086	6.34167267784511	6.47325022459421	6.43923264542921	6.37006060316063	6.24012524697864	6.16966186154341	6.684790186671
ABHD3	8.38768958996479	8.69507455103148	8.58928256991869	8.43244630709703	8.69838875555117	8.77481904789702	8.84197740466153	8.83366536972653	8.90996141864255	8.61307299145393	8.74721806441787	8.85549766228953	7.72423264506006	8.31197089580108	8.5222056595915	8.46314903374079	8.77970530449953	8.35248682546664	9.09892973739425	8.23467734085309	8.2889883729966	8.4209334903222	8.600195351701	8.81588586970905	8.74838094612239	8.82920632182315	8.71520080082421	8.75256495925428	8.54011230250002	8.24998831015314	8.13298505691922	8.6381989618695	8.61627435523886	8.2763060458325	8.5613445167957	7.74442521491167	7.98180311806596	8.50217138722992	8.0219455793588	7.67399651609971	8.62759047466686	8.34313114977817	8.50843554117617	8.4762025492399	8.79263889824291	8.63876583628627	8.79578509964829
ABHD4	7.58105963251346	7.32876354180193	7.0910743058244	7.32318264265328	7.21491337890046	7.041457233822	6.76166119755065	7.07713569822465	7.12731002266021	6.82305112538727	7.16704873272987	7.26034762636812	7.90029914879163	7.45367528239064	7.08578803772079	7.0240555358163	7.05009542265716	7.01686343417033	7.23443594127471	7.08960867017856	7.23344318154879	6.87022486431982	7.02244384831411	7.12875822778005	7.02100458014146	7.13126199596906	7.21031781851317	7.13154805048771	7.02519107740308	7.406233274633	7.05826786947694	7.05923801217471	6.96120450311654	6.85490140464726	6.9489411333927	7.03163132427153	7.39631559077047	6.9750669038842	7.50974425426646	7.87943464030038	7.10834053638641	7.40737740365234	7.16139878858133	7.21134459479785	7.17276224856061	6.91532495494856	7.36411508053429
ABHD5	4.97858582917601	5.22612306952366	5.58736487179517	5.10433074853838	5.61802307076364	5.77603648345814	5.50299655756841	5.39226177865128	5.57696222258906	5.77562466765068	5.3593606464428	5.35608170253362	5.00232924633908	5.14234305358473	5.59534096104512	5.81448626365632	5.81149535258859	5.43284971675982	5.4128593684155	5.38576886026824	5.54139984042168	5.62987492963082	5.75782266957368	5.70747688001305	5.47543724306621	5.5326284514102	5.94383644756727	5.76835887072217	5.47595714452385	5.45651178612342	5.19200881627112	5.49499561227761	5.42287975735107	5.53322891354355	5.45588980501239	5.00491113733252	5.20721088343241	5.59197826502261	5.3507346867834	5.06724334186764	5.50219655164519	5.48364900923799	5.29007357776508	5.52550238806777	5.3123813482742	5.56830783357854	5.41113185405912
ABHD6	7.82138631608228	7.04874549626704	7.22718435850855	7.28004307253659	7.66531681077249	7.48229898042766	7.28169416166424	7.49302360263987	7.25126821429261	6.88712725516472	7.73875999146523	7.69281641321216	8.22477606689141	7.04140766353279	7.06926330617897	6.95035018933321	6.98120611192537	7.41012257148145	6.72386654240888	7.56752504091627	7.73936176751065	7.29784312153258	6.81419232844878	6.81316334464376	6.30937836222536	6.71574342312335	5.87018785791484	6.20981675207275	7.79582029094671	7.03203627544983	7.55605691105224	7.51176528480743	7.88986956388134	7.45759525557114	7.770388015529	7.34554439227375	7.09322253888092	7.63856600514638	8.09707067997381	7.23836166093693	7.34888068819178	7.34561484117645	7.34999188734028	7.52581362357059	7.36719977025473	7.97232937860329	7.36289553282772
ABHD8	6.60801823814673	6.00518040044313	5.84644475813938	6.07430022607302	6.02928649292119	5.92813478234945	5.70528193927204	6.34083965405593	5.83663259767436	5.55362606955738	5.8908622571668	6.35250290145205	6.66903321557087	6.44531098010222	5.83824928292302	6.11503697247118	5.61568462495526	6.04401553435047	5.87403164385597	6.23580308354342	6.04762825405806	5.63227578587814	5.7146740864678	5.7634882569225	5.787432104355	5.48533842991008	5.9857121430031	5.60301671581784	6.02671823226959	6.00183283563952	6.07995854345002	5.77945342569714	5.99188815098966	5.79759449288969	5.47412348412936	6.60039151029696	6.22375153055914	6.13026665381135	6.21563463754412	6.64069635916554	5.89984239827721	6.10945581198096	5.8789153574216	6.00518040044313	5.8334835081108	5.78790524380188	6.00796213060869
ABI1	5.95197145093547	6.37909309241647	6.74538831377582	6.32961095023914	6.59409620376213	6.53704214824286	6.76365003257976	6.53133666785166	6.72084060216453	6.76926600159236	6.75581034417712	6.68503968677089	5.333346460173	6.12289635729983	6.61765494332939	6.44768811312991	6.63661626951351	6.31399242301274	6.70794757588625	6.40183570181724	6.45912414234562	6.76140514952441	6.76071893092844	6.9689153380185	6.70353254829725	6.77674598289223	6.80936930106481	6.71203345560426	6.55812812459022	6.53490538099855	6.10032661250435	6.60846708089817	6.51833907700136	6.47192627903602	6.63657021384168	6.12228787470613	6.12570414600566	6.42553036797466	6.18439755869694	5.97514638143439	6.61259926810615	6.43210221419582	6.62971717578867	6.61784535938576	6.54074913380262	6.4967995886214	6.53207790275253
ABI2	6.34729955374609	6.55138991726048	6.85336094136633	6.81172041758715	6.75843052880348	6.67686420855649	6.6751328229824	6.61180949643346	6.75805967707493	6.72990824344895	6.61410773564425	6.53744280069955	6.21028717819884	6.59921078083322	6.81063832677686	6.82718850815368	6.6865751480841	6.7636405913256	6.75996339404458	6.74655285861785	6.90443306897521	6.70533834124134	6.70969710123887	6.86036123442934	6.77085983276518	6.89366272622705	6.78043140696177	6.93557532698573	6.57852925371657	6.66830509711188	6.88581516149148	6.66829852029169	6.74987490484684	6.74781674970285	6.6945650806051	6.54458456888867	6.74603197805795	6.75268153873532	6.6864647927376	6.54186177547395	6.9526291442977	6.73874348569255	6.81890936423403	6.73452576474323	6.79141065058538	6.77786177958107	6.66248897536664
ABI3	7.8609449093234	7.61509153137396	7.39553263665621	7.25470687440695	7.35831103856716	7.16930959124423	6.9138794637127	7.68539425955291	7.1300973614475	6.94566299031413	7.24831606013427	7.11415503385465	7.98402537775657	7.64857693927563	7.11975439212533	7.06384601390721	7.29894929350978	7.80904136198635	7.19295312587491	7.71179715821481	7.20303747694683	7.48510664222702	7.10168080622158	7.09673902816579	7.08591212394946	6.8305002435457	6.69476488867663	6.92308884989095	7.59186519975188	7.7706359210218	7.17978816390192	7.01126485536075	7.21645949732976	7.25913820574841	7.05422132929067	7.90802783312537	7.78377720116744	7.79582849280391	7.94808283110795	7.45218708626895	7.14253562796273	7.63633081988889	7.1848084860531	6.76996758544456	7.55161334877611	7.19170332122565	7.21229943298103
ABI3BP	4.69762833094185	4.95542845349889	5.39467765351554	5.28092286658476	4.99293322615846	5.27428495401884	5.29361697460511	5.64178712715811	5.00158713277262	5.21620707848035	5.17313939726668	4.97598598189177	4.81259540487826	4.68729662652003	4.82430777856052	5.04871289075246	4.86557352082253	5.18381647487874	5.49154176599949	5.03487782353677	5.1222047376474	5.22000331810494	5.19109506017487	4.85792333938087	5.04963732795432	5.11191735699876	5.437198680675	5.20783332575176	5.15615825370982	4.97566900890054	5.08627413987105	5.0270922054711	5.18156772893007	5.33760024417933	5.3177708234553	5.37847321276679	4.93776722075558	5.17986173939443	5.07444328880339	4.74964832058224	5.14816956760133	4.96816071651068	5.28296845291738	5.23336432223465	5.37833830501488	5.09542593096157	5.26152821974236
ABITRAM	7.43893906756755	8.38530473058917	8.60154101061231	8.05001208341506	8.87686868210984	8.83672579133911	8.84873257278712	8.65177110835151	8.78253648795719	8.74214271089444	8.71750701489532	8.42446394208279	7.85725024935539	8.32025977094862	8.79991387303113	8.81823206124117	8.76340797427082	8.79459549867686	8.75967971309434	8.85873233809041	8.89341549231782	8.695816669936	8.9388502477608	8.61087186920288	8.37498980758443	8.72003856785405	8.67583875374727	8.61491543393353	8.85085021083917	8.71890910166693	8.3854814408831	8.64881570346536	9.00367782971162	8.88862660018575	8.94016971646051	8.87437091897535	7.71164801035727	9.19722337782107	7.98810162250271	7.54503370892917	8.68697906651255	8.43595062965547	8.60931966470913	8.55106865339372	8.50277890374163	9.06741198345496	8.69263496560513
ABL1	8.48950270695473	8.43623035396847	8.06969474415608	8.58177069775764	8.06496692687145	8.16146922951635	8.12998286009715	8.38601035803566	8.04665081815187	8.70973174297353	8.09908835966981	8.29127504949756	8.99291300353599	8.77811856801425	8.36081577185912	8.77312658673801	8.36951922676757	7.83581006116806	8.67325782251073	8.07008389116749	8.14892805608601	8.34538340993481	8.13649092211338	8.5009706447955	8.3602241441313	8.42074069976924	8.57657874789996	8.44328014080817	7.92309245841444	8.31261587360031	8.27751020983947	8.18990084883481	8.11507189558127	7.85768020836921	7.91025619750676	8.07676404803054	8.57771987362444	7.76479344557914	8.43420382958164	8.99570200823119	8.83006600960468	8.54540511279466	8.58474270826945	8.29657287652843	8.24392867195579	7.96928410255337	8.6043997973529
ABL2	6.40588740108986	6.27927624850805	6.26778903579037	6.53911575893275	6.43128090997757	6.31579266859328	6.4692983614911	6.48902898121875	6.28966197553936	6.4064844556999	6.10167077553118	6.37029267809398	6.4531330982479	6.37627611542142	6.30210719220685	6.57634063944412	6.25590391010073	6.12817045881111	6.40127216451114	6.30644562356427	6.38326433622699	6.44408060717632	6.66706834143701	6.39419019296087	6.14749698045646	6.264853601985	6.61661267627739	6.63721274324809	5.91143684712756	6.21225127670808	6.32372037436976	6.44567965498652	6.23320429074215	6.53200800163999	6.338581870522	6.17570024138209	6.43471772250899	6.4485597539777	6.56073558980034	6.56133386708595	6.52778619555365	6.47686522477846	6.2945071148328	6.30393701336026	6.33259599380121	6.19612883669457	6.42633207455505
ABLIM1	8.26584537718514	8.01995471027329	8.51049117260246	7.85756703131165	8.00183432294454	7.97410545204753	7.77765190481012	7.86620931572609	8.08723474027136	8.43353816885758	7.86809371433374	8.35966185798353	7.82130616168457	8.60935876664951	8.25657519697779	8.11957426883332	8.02201164820763	8.09676957548751	8.10909482011185	8.25174862363862	7.9620258773109	8.75069088430969	8.66768923062369	8.82514830442843	8.601442809918	8.3149211880092	8.54878096072218	8.45774622323989	7.96142718560764	7.84758008705764	7.91963978402971	7.9316177258138	8.2055109001825	7.97741466450446	7.759292193662	8.33863681073307	8.53638659160758	8.12850936605487	8.363500742941	8.38764762914106	8.2639649361257	8.15007862412636	8.24358541615035	8.17451542849916	8.07634376118813	7.96482523817245	8.06307093780794
ABLIM2	5.91031165529552	5.60299092422042	5.17934871688294	5.50600487429906	5.55761640406373	5.33976706802463	5.52994744526994	5.32976301088642	5.42363790825347	5.44693757389772	5.27564057956376	5.76941503961176	6.0289939283818	5.71589493960343	5.42630944315252	5.55172899433961	5.38003661222939	5.403481548795	5.38123923953055	5.45082628576951	5.3409333235509	5.42951475295086	5.75323821466677	5.47324136790154	5.08740270147888	5.44732752883757	5.41285216368168	5.53682086268667	5.57210187540352	5.61866742217766	5.58702092523288	5.52922574107438	5.48396883165344	5.46024274356592	5.41285924805471	5.69168009216888	5.4070142624185	5.29199505084222	5.33259257512284	5.37226923730035	5.02424228568052	5.32942995886651	5.30094468158584	5.34392261592135	5.20891898185718	5.35613818468128	5.28701055581047
ABLIM3	7.12370684649009	7.59141363159206	7.20318536619895	6.99297984629714	7.23740788577704	7.4828096687205	7.67345238896527	7.35463901800848	7.70178594033453	7.64258777830056	7.36709231648595	7.47163013963388	8.46373020876709	7.537476441827	8.1938980369339	7.09940325865017	6.8275681567047	7.04289418728409	7.14470793217746	6.30433352769308	7.48428733324794	6.30552691054615	7.09600154581642	7.31485570714763	6.08794576904393	7.11478369478205	6.44784510762424	6.35048249280376	6.40846851428308	7.27691782106392	7.51984642221726	6.77027528656462	7.33750879753049	7.35859538353712	7.0136609184637	6.95828061742693	6.92227136239758	6.74426707877564	7.68107909592292	7.27691782106392	7.42130886742339	7.15895782328418	7.82625811922094	7.13637256969365	7.48790299200951	7.46429604638211	7.5482431571171
ABO	6.16379723270594	5.80336566421971	5.92303930974455	5.67602525614835	5.87037568894385	5.87046773740279	5.83936425758403	5.17951756099361	5.74930683854137	5.45707542351577	5.65009156008804	5.56591164646571	6.12404420312668	6.07068114842066	5.65626443197009	5.54669685875193	5.65123438517688	5.7771208483883	5.55990153376443	6.00717901018379	5.73313020487277	5.83630269136059	5.68390424209306	5.77694943588098	5.38394122402907	5.59213585012745	5.55362807884088	5.75381517590171	6.10406904896301	6.06254407527035	6.12599174125546	5.7221135788093	5.80169129426536	5.6535898141179	5.9418766812293	5.84170378288543	5.59424443210809	5.66712270130597	5.95791547018768	5.92008073939892	5.49175936391127	5.85497011389556	5.99435559149635	5.56492605706646	5.89524209518599	5.99738168485858	5.48261175849899
ABR	6.25542597870337	6.05001619857646	5.87863199501532	6.47700835062419	5.77739439473231	6.44738178875563	5.97926697080822	6.09484162586582	6.02432458401115	5.86565607333441	5.97194668529043	5.84477274875513	7.22358123340149	6.20444370902104	5.79290786237921	5.64330770285354	5.77296231096567	6.53568417663703	6.04069306418861	5.73274484772152	6.49420046718527	5.87131596104791	5.73264248738249	5.99821225219227	5.65214535743443	6.10711670858396	6.04769255304088	6.08063387160274	6.3821680740054	6.29986443837154	6.07435587657765	6.2711413938229	5.78647314696663	6.09903686163369	6.18751196018261	5.77011210788371	6.10723048639018	5.9305596490381	6.34926842001153	6.17743115928855	6.03110313871577	5.84750693900112	5.69289163957661	5.90352456128764	5.9173475400593	5.8348246198156	6.84087296055951
ABRA	3.43869003530097	3.27560988508822	3.06495713844861	3.22131968469871	3.22856226407742	3.37596587132143	3.45110036652926	3.24642940191369	3.17393573047754	3.18746087635312	3.24420728120701	3.4536884763338	3.35998467114011	3.33694488703184	3.49106960608221	3.48228434931296	3.19029859902244	3.23606387138476	3.2282111511322	3.21735472643532	3.10367103530121	3.34660614052934	3.10190246535786	3.14065678869807	3.28945332959939	3.01654648303562	3.22078244220435	3.16034369587858	3.29868698947542	3.20111714155241	3.26886237863111	3.17289329326749	3.22885230427956	3.10831339158574	3.04812655112872	3.57041910591923	3.06397582673956	3.26215606910353	3.11227643715425	3.27268162977184	3.14265189951485	3.11256513160076	3.14825119248331	3.0510664905499	3.12567380493238	3.2623625346631	3.23127328605751
ABRACL	9.06303111328132	9.71657431486919	8.69768112393955	8.57709043436301	8.99048489547997	9.01199938961892	9.2013640015088	9.13807289793709	9.09997471182428	9.57721749205001	9.44197786434605	9.2321269940285	8.75164071835666	8.92000521812066	9.08830009505523	8.96627142803092	8.89164980258522	8.51627874069785	9.52519996564439	7.96746956644315	8.83861138719458	8.88735878606402	9.5985623293532	9.47381750037977	7.42175154933401	9.53294943821293	9.03256889854196	8.82022927722569	8.00242993187527	8.29264220673343	8.28708948272203	8.75740235630631	8.56275310739441	8.75186746342162	8.74264867603567	7.5219697615892	8.00360326431148	8.89436589158125	8.85144949056229	8.52676159266615	8.46032517624523	8.58448182175286	8.90834291094368	9.29879011075133	8.95637541442729	9.26012835401171	9.44030470909146
ABRAXAS1	4.69823027883671	5.22599429032402	6.43329868691555	5.2475693431614	6.06973139030493	5.9085867855807	6.3824654911857	5.63813927180026	5.94935765424486	6.00349076416658	5.82526186958424	5.04408577880604	4.72171054168054	5.09823709337501	5.7668574206232	5.79528739238338	5.82495318159204	5.70469477586374	5.93452602805438	5.72688417700045	6.05397258072981	6.20389647422257	6.4438178078312	5.85655785038159	6.14555370401425	6.62500532411179	6.87016616704803	6.63948384023008	6.46888590413539	6.11232020602017	5.49260601025128	5.71124430010731	6.36164083446099	5.95261544072752	6.14815594036009	5.3591211366302	5.12164776318061	6.29497076055413	4.9804809198889	5.03045590561987	5.96159018522973	5.67360936360527	5.97096460191675	6.01070993433752	5.72700148986084	6.32351529241305	5.85415361283555
ABRAXAS2	6.08428421519506	6.66507944706089	7.67103658717806	6.81290787165088	7.42542784514469	7.39604702444886	7.4315329928457	7.53700150011604	7.50411314421847	7.29140625390777	7.48030421378892	6.63208369453892	6.22053505140278	6.77649123657258	7.61674930173874	7.18368058626281	7.34651853960421	7.00514050031709	7.44197852006654	7.4461012066007	7.25223378988431	7.31549227925519	7.42767175175612	7.64856659327073	7.77432521980918	7.55916011018244	7.46966911865822	7.32780608579773	7.58144169397806	7.23079136808421	7.212230942574	7.08274952628242	7.64396182485306	7.53560493787502	7.23069881986151	7.02469644248909	6.57884242965292	7.75960053141621	6.77467899509709	6.06830752156751	7.77355073359806	7.50291427597685	7.50930460152353	7.53429073911598	7.39287198782186	7.25024713698609	7.42160940925061
ABT1	7.50561719753075	7.73439563970092	7.28149982137384	7.52988563882924	7.20030663573721	6.98701584685534	7.10174218269617	7.12832709326137	7.30997252229254	7.58588090343295	7.44549537149156	7.66709955900531	7.92599168690312	7.52289687613117	7.30246484479996	7.33455983113203	7.24058432426763	7.02065916656352	7.1159643791796	7.38093699974907	7.1882084175996	7.17003154196089	7.09453313030751	7.41651075211421	7.23507113673174	7.29885025929228	7.35406872787969	6.90686238107671	7.27001219728209	7.08673328302335	7.09211709809131	7.24647872024155	7.1672887439619	7.3903071771351	6.94325617476885	7.27749738418896	7.37471390082857	7.55658549335159	7.15375146902133	7.43495632079963	7.34450405478057	7.47997888116667	7.01167556869894	7.04605856900039	7.03460873049463	7.03647799001225	7.29045111121953
ABTB1	5.82329490324082	5.63484779374954	5.18422165405491	5.62478710240291	5.50092293817606	5.41129987895548	5.23080150470547	5.51894566922373	5.47155849262739	5.28033113553719	5.40954797808642	5.6927876977388	6.1772566938642	5.78936426383745	5.43575480692015	5.43033938358528	5.32674003197381	5.58794400466728	5.42433124488668	5.68949540445585	5.58613123415477	5.33133045177621	5.37022540657573	5.3690153726736	5.24188952841966	5.38091318356018	5.37818139413873	5.54445173688368	5.48002747542583	5.56523559436789	5.43416259005139	5.476621499062	5.33169284138034	5.36219235317296	5.43032734422241	5.47895778588267	5.80528046341696	5.3106958610465	5.64949341758101	5.87605375662652	5.33587716565759	5.33695347048381	5.44286847275414	5.38028929997194	5.27283076823243	5.30249886810517	5.44294954709299
ABTB2	6.98274148559091	6.48209992723815	6.44513238253246	6.62721478280081	6.65993882064964	6.74218724498496	6.48899891904777	6.30598760546825	6.64661952427243	6.56993722772066	6.56902752620917	6.68192202741225	7.26663650026175	6.92012597623111	6.50145366723087	6.52356546836863	6.67228012787777	6.72875687605782	6.37447189148472	6.65497670088548	6.72372710427093	6.64465311530988	6.37818580032401	6.24610129395045	6.45849033758868	6.56734362378905	6.42395204403997	6.4935036806404	6.58237836938979	6.4304339798629	6.3507984993251	6.44288094605899	6.41006578844727	6.38908001546746	6.54583272275465	6.79961766519582	6.79932327474831	6.18213863638841	6.81003132280766	6.99111416197245	6.31494329055476	6.46809918321976	6.38432626981546	6.22476935908414	6.45595119624991	6.56888279737158	6.45771141547258
ACAA1	10.3093534227978	10.437522528835	10.1782616381427	10.0763205719887	10.7383515342467	10.8151059942992	10.103965434654	10.5375925370768	10.2426907309173	10.1501886861261	10.433236052532	10.3449608368032	10.7881575823594	9.83301647358761	9.73860279020987	9.55444863844372	11.0932840532569	11.0566864106101	10.1195938917451	10.3187688350451	11.3883466407461	10.1128044893539	9.60291765938515	9.97755674155629	9.35865937352343	9.64343283343243	8.91916119590868	9.01506037043645	10.7875645216114	10.3415533865147	10.6476872081424	10.6542228209741	10.8979267141061	10.4881583426334	10.8676337107127	9.7271213069689	10.1900476433867	10.432549530318	10.935348986047	10.7217104871006	10.5358600282014	10.5315821903663	10.2961356228605	10.508436334819	10.5602599188247	11.0490066493826	10.8664553164533
ACAA2	9.15811801148129	9.04572246011	8.9262877068134	8.7034981809436	8.7440914465589	9.01131346524365	8.81040519078061	8.91778240708227	8.22940914515163	8.60822129039949	9.1625212175314	9.05725528345826	9.08529477474062	8.13721072902774	8.82863451346594	8.4827756896744	9.20535042724846	8.8482539763785	8.77773496291674	9.01963040970873	9.46343580480489	8.93129311830761	8.40930236255779	8.69098342297248	8.15558359153379	8.28942802396641	8.23203771631734	8.17919549227854	8.98121098160652	8.70533618805044	9.15056407056834	9.19703117978957	9.08809492838511	8.88751762972514	9.2335501453214	8.6308410126485	8.89437781991425	8.84951543774529	9.37940285424589	9.1478439429183	8.85811225551344	8.71728452060104	8.84375787882385	8.90139194367343	8.73316107434274	9.23668183318508	8.91751097968117
ACACA	7.06066571931329	6.99449263576576	6.90255162503211	6.9991452434332	6.87770427597166	6.90176897529751	6.92050056931329	6.63174604679502	6.89290591903723	6.94789199998089	6.60290785125799	6.49257286773868	7.00622577847874	6.9522320713382	6.85773658652983	6.6633975057674	6.56949505910543	6.67260489948944	6.70076267988321	6.97130330927808	6.89654789392338	6.85269076623799	6.70116766702524	6.47554112227995	6.96363889736579	6.61757348533182	6.79617526564514	6.78699896065889	6.3943078864441	6.6233134584268	6.54731040536373	6.70840592744273	6.49025471817439	6.59014934454922	6.63965708390555	6.47841689252325	7.4368044154551	7.13008489331288	7.2572681603105	7.57695215260101	6.94905003415072	7.21661123737446	6.93930508529779	6.76107378394969	6.9386708396648	6.87481385404161	6.9783433247393
ACACB	7.66901648551835	7.17964061161884	7.50405792096073	7.44875238164136	7.50251688190141	7.45797594466902	7.29264054943873	7.12541372321843	7.5669244844173	6.95314879772339	7.46586462447757	7.38719601298075	7.76746310609539	7.15813018357762	6.86169139010114	6.84042783672317	6.79432359011092	7.66610737976649	6.62974650948549	7.46247699978522	7.02907652733213	7.11959828559373	6.80388208456944	7.36989971514647	8.18726006186825	6.70925066898368	6.54288482894224	6.93333425726081	7.08388853106655	7.17539954320385	7.28200501026711	7.39538500795502	7.29167169703686	7.23604055654158	7.70933650701735	7.44019819304394	8.04679126970267	6.88058704331495	7.82428848828398	7.8730649140688	7.45659058872417	7.93483204343703	7.45879037503511	6.97971850690398	7.65120231012214	7.16312818645943	7.45451296118647
ACAD10	6.35352482917396	6.10021866677892	5.9018565817775	6.02547287669158	6.00004367211527	5.87342136742463	5.65779602654513	6.0789106739022	5.96718995572054	5.45364360251752	5.93669553827389	6.51887590100308	6.58355630658166	6.17306113400756	5.91302835584397	6.0431912697736	6.0643480528448	6.07028319078033	5.79516457614759	6.04960804472763	6.17330141968423	5.93183884401379	5.86110563376539	5.99079888720139	5.6557732801313	6.07528975300187	5.74278959815042	5.68950757193669	5.80732171899122	5.89355263553312	5.75074214320233	5.82313024885422	5.85379635296055	5.99341961632517	5.80624756796804	5.88853549089299	6.03493777773447	5.34820556298978	5.98165532361739	6.0266459453849	5.85887817634881	5.91848916750707	5.73574187737809	5.81236397195314	5.68930043561472	5.78147802472872	5.9602729247947
ACAD8	8.93817855595071	8.67714747596966	8.69769725341433	8.45898855114575	8.31277726709962	9.02651193332412	8.28839671794722	8.62822893750384	8.34275489581656	8.57251439988782	8.39236373774847	8.63030933433022	9.52279378858438	8.62365606126503	9.04612449558529	7.93994423510466	8.69248732659348	8.24278831265274	8.17339504045838	8.85379097446498	8.77456234190972	8.5588918029252	8.26413162914089	8.49450777643708	8.50293114950949	8.62075330576339	7.96773033909793	8.20830564580264	8.53957778113534	8.21105197849005	8.64311143330094	8.51290096606439	8.89352438544553	8.76389775285355	8.60080701454972	7.62646866506381	8.70139741060415	9.01366005924812	9.02866639397002	8.73960904324002	8.85172602505363	9.12220840355146	8.83816360592662	8.85904800279341	8.61759775908546	8.80507022352542	9.1626283068974
ACAD9	8.33907139150788	8.18227518501521	7.97297332455191	8.17670981027607	8.34894978276498	8.20996813568491	7.9820741263818	8.04786924459231	8.09823158717459	7.98283713372974	7.968227458802	8.27278054355005	8.44599218014969	8.05649575545665	8.01900527198323	7.50432764634422	7.79668326205218	7.7413923375348	7.73267120834423	7.5816243183012	7.99695996889572	7.36269617015134	7.61382316277501	7.85012180507936	7.88887134563994	8.04786924459231	7.80636928870201	7.67564226822894	7.66962026937172	7.68457388658936	7.56134038162714	7.80494026671566	8.28300055640773	8.03732774543145	7.86301336043846	7.23551937281781	8.34961523673787	8.00017628496321	8.37893350716617	8.63438040284897	8.16777087870768	8.27765661128447	8.33021941944482	8.07234223087718	8.28544393964393	8.06319881110882	8.3337070293188
ACADL	6.6242050014474	6.60787558179074	8.2945250524714	6.865968217761	8.55483497593082	8.10213662435772	8.43052126947647	7.49949381211612	8.12602884754665	7.46947061099793	8.16771200189696	7.59836062470008	7.06473745329878	6.57588503723141	8.18885081339858	7.71397505699804	7.50853570567269	8.32742052368843	7.89611186502574	7.86603094069098	8.06276168351102	7.86331688233757	7.66522314113535	7.77959996098355	7.70192746914958	8.00750506174532	7.05328957835644	7.09800220106843	7.87319696102065	7.27125819144564	7.59558318703351	7.94305081640634	7.91896150353927	8.09032052828432	8.81681904970383	7.75003506957024	6.75759953272385	8.22105938836457	7.1660549910179	6.78195989587194	7.83094090100763	7.63972119788791	7.73184300070962	8.18731040568132	7.74817077572023	8.35829693457952	7.89387461525888
ACADM	9.55054625880951	10.606637403401	11.9189696539024	10.4571674014584	11.6992226300708	11.7980418771257	11.7011343372381	11.5087252361688	11.2129266096952	10.6075501757234	11.475604889843	11.2650726732009	10.0698411327155	9.89789319547104	11.599283999024	10.5234094853005	11.7403548502836	11.6857534297615	11.3801248778061	11.6420405492607	12.2787059486824	11.6065027427529	11.0761837364563	10.9557226921368	11.2002183341465	11.0274830501454	10.4226874451544	10.3421063719725	11.8960456684958	11.5277651234568	11.5744497708907	11.630503584873	11.9460520009142	11.5830023928807	12.3198216901444	11.0138113833507	10.2845162487729	11.7051811285096	11.2811460775177	9.84976314527885	11.4619678194267	11.1227721922006	11.3027765329865	12.1488377453262	11.6253169454319	11.9622147586433	11.1438427581677
ACADS	8.28391820234163	8.09106637086706	7.73766615004576	7.95866223471671	7.8701580298116	8.3520597781471	7.38230168815788	7.80969480213404	7.69350514784553	8.17146730415494	7.74400488017519	8.21010461626002	8.61150971960076	8.05585054865	8.02643023905006	7.57564231994701	8.21407431722021	7.8701580298116	7.92696814212055	7.94696655463753	8.22309767422144	7.65953836384756	7.75325731364161	7.72874120183197	7.28469771597169	7.53928456660132	7.02099808434267	7.60177352477308	8.13149112178389	7.78818323326577	7.61716574635208	7.53957605748523	8.00087550739855	7.73188622766591	7.52109841953969	7.58934227980212	8.03016802566533	8.07606780266559	8.16574075062364	7.91316402725223	7.88708715324962	7.64844965267229	8.21684119924275	7.8882478638929	7.8701580298116	8.14051834469224	8.22025801780821
ACADSB	7.16952485585962	7.91059115379946	9.17562148164751	8.07325501414308	9.59538871988386	9.49477696044532	9.55178434553773	9.10429484688601	9.28164477037208	8.59868494781935	9.47817532114234	8.07266281086684	7.06904242194559	6.75855804768665	9.02258455810963	8.27188222874349	9.57260694771928	9.8770753508374	8.9029180301947	9.36296946465191	10.082052377937	9.19013331631975	8.46190737448923	8.71766939109131	8.68537277789074	8.11073217155808	7.19588897247572	7.16666354926959	9.61400104594511	8.92946346908177	9.47274008263451	9.5419120717731	9.79673359255995	9.44192752425071	9.99734371196745	8.38938972187204	8.30912017213875	9.09856624417222	8.609100422059	7.76332511673122	9.15874355468283	9.04875457686737	9.03998018271762	9.37010905791389	9.17617084603543	9.88507393357218	8.85138402451204
ACADVL	10.8586131113247	11.4107550795939	11.0664488853165	11.1375197088861	11.1495299108235	11.649049776842	11.0958531765856	11.2229030921939	11.1329688081832	11.2535226949294	10.9071146723117	11.351983819	11.5656128127082	10.994291324747	11.9082540305471	10.8232141974024	12.1728118952926	11.1302622521447	11.8897693951294	11.1296540233721	11.9803185954853	11.3058125715574	11.2459825880583	11.5336628458161	10.9083738623568	11.3337417268896	11.3901271596917	11.5814749873569	10.7775628743633	11.2229595900553	10.7960034945898	11.1591374600784	10.9392741305461	10.9802182543673	11.0507574742212	10.6940561344031	11.1055525600414	10.9947885882787	11.4155646211766	11.3874951825511	11.1946056410031	11.1668454862499	11.2450720424444	11.2513492482156	11.0838408199316	11.2270528080432	11.2339821618036
ACAN	6.37437119876973	6.04849222932037	5.71905102530156	6.05537803270323	6.03118052701153	5.75763483760956	5.88213178257771	6.04538048018025	5.93723227796421	6.06815172741117	5.96948332540008	6.16815595924923	6.35326718558411	6.47109069256985	6.25891619957283	6.26908924269282	6.01963257724451	6.04020945658081	6.01732837214647	5.89424455064921	6.00302247630913	5.82390927601832	5.87760513008609	5.92064222621522	5.62334675698064	5.78016051413471	5.80890062846455	5.77788177034319	5.98744541084206	6.19406986364721	6.03221313775862	5.97257221064177	5.98845517250841	5.85788388502199	5.92454864692393	6.47521202696833	5.92532066221088	5.63942014623059	6.14978031604334	6.03924793771998	5.68215826023385	5.80788823343533	5.8111292570378	5.83014806575811	5.64785151246396	5.80394939435766	5.80961582245388
ACAP1	6.75396664310242	6.62361117854342	6.04476834172319	6.44560259766647	6.25186364073191	6.31958400141769	6.51060095023189	6.33572639439977	6.40325261033527	6.29650186012258	6.58309537614499	6.15484711005652	6.97208597367417	6.66040383470053	6.20828234266741	6.52950336445371	6.65995438410471	6.47857885393221	6.7439314527443	6.64276600385725	6.47090766678524	6.42961174955969	6.4172410631447	6.37377519991816	6.02090109950151	6.13644279260721	6.08771437377148	6.14836956942714	6.74696377144076	6.67270556094374	6.23319538232306	6.18406207204494	6.93375942838105	6.5272419277108	6.40766063700272	6.56643830655033	6.71846432933901	6.51136057626122	6.50263097516088	6.50587539854023	6.24700880323943	6.25307166789536	6.32222868648294	6.10419269551555	6.3900690162926	6.34956594625804	6.32160453464997
ACAP2	4.12644906378853	4.69729448402511	5.45855540967319	4.97081776987825	5.22466342452286	5.29745974532005	5.31078585727683	5.39738092338804	5.34957843663979	5.0468054681035	5.42356904073719	4.61155006552881	4.08690254686942	4.52354569239326	5.30264005163053	5.22136777370483	5.34891996668006	4.98278698588955	5.44896655862267	5.15913406879082	5.0510077304925	5.26516973042203	5.34342453719559	5.49939835425868	5.49486211433107	5.22506934655761	5.50790508571282	5.45214263638354	5.17515755575064	5.27211700712332	4.85771009338703	5.2470849923913	5.1335694733717	5.14424979091901	5.16914903245279	4.72608755202812	4.67849153547271	5.14022811204247	4.80402700021988	4.46269606321182	5.28086497465303	5.03380890063765	5.24454897692899	5.26061293884582	5.31892808020202	5.17185081478536	5.06379874443889
ACAP3	6.4457509262895	6.0345787071974	5.692967285296	6.44978428686029	6.11079866691876	6.32518782462811	5.78102891017307	6.33599633554388	6.15422597874905	6.03129349691716	6.04568911653454	6.16428812766793	6.71792902621211	6.65897089825242	5.91193570570203	5.92170122368303	5.91656701879329	6.18228609550333	6.10264900309203	6.35622292203814	6.2915512508027	6.12358757138168	5.89727606409022	6.43397090029012	6.18949494249143	6.43152232135348	5.85586755256421	5.9941046278078	5.75453077679431	6.2200690730275	5.70931042136933	6.00460831694246	5.69754464567992	5.50819937570184	5.88412065483349	5.86166311805224	6.96681399664393	5.92359790835303	6.89712869787285	6.96060853483506	6.02022223845865	5.93816458655914	6.29125821519444	6.12739336673883	5.98963081721345	5.99316047939185	6.27237545736064
ACAT1	7.1757012430168	6.96202550591768	7.35525593229063	6.89198821713783	7.75917447569085	7.3317703997284	7.32106226979321	7.03914519845441	6.95156093051435	7.16288475828877	7.26630827897984	7.10730003130786	6.8813079975696	6.64546436164288	7.15270357700983	6.71962898930413	7.25932726480125	7.43694811917953	7.04815334208358	7.40003031150588	7.4968179044726	7.25741914844694	6.8066519598076	6.9243058347285	7.24609831426317	6.78141797434893	6.44356558886135	6.41932772538952	7.2801165975211	6.90072066223612	7.632980075774	7.06075554880886	7.44388349698826	7.41991140379162	7.4813491810482	6.84412613683573	6.99166940600841	7.96759257472441	7.19411671256036	6.88092682424659	7.45820122334558	7.23884328330625	7.22904048003878	7.3608591815471	7.25990067648958	7.40563889272964	7.25377995182746
ACAT2	7.9197541262514	9.13191521807988	7.60000786436323	7.72718359374439	7.7371441744502	7.65673564995641	8.32903428816308	7.60777056193566	7.58376956438089	7.92546082470197	7.95493966329366	7.63004402980577	7.88239351028231	8.05957495726581	7.70979258457673	7.34633846217758	7.43489448255211	7.88920309051157	7.51172510672056	7.39491719318407	7.54143393083459	7.29062561859489	7.20172503617446	7.2853887219206	7.49158154060065	7.38923095426643	7.1468445916312	7.11503881666089	7.72230018339263	7.19681779508045	7.50374101858495	7.47988363336995	7.31362866804558	7.28753338709734	7.74152819535299	7.02009702653616	7.83483071652522	7.64821486036933	7.85710079765226	8.17908209767467	7.48169394048846	8.02045988493619	7.43272899786572	7.78801473736717	7.58748761660963	7.98958160502305	7.68561229567572
ACBD3	6.15570105917741	6.96852097590784	7.83781956703108	6.93663402694868	7.02549402856249	7.13275607043089	7.12840768627426	7.35822306659185	7.69555547741489	7.8424905602802	7.27489054918431	7.09916027811629	6.25916638062299	6.73117736130489	7.37941070642081	7.39520887356688	7.35924619877461	7.05336421196521	7.43931358684767	7.37178574494443	7.08301847082505	7.49435974476524	7.90417850226067	7.87194630295448	7.58575090648901	7.91416792109888	7.74066930523207	7.57861204609145	7.28852044357937	7.52842086935449	7.50304931555933	7.17320547642041	7.39629984244636	7.40868501813826	6.9681381484322	6.96263946878228	6.9805227272763	7.48583522560569	6.88912385662618	6.55565308730941	7.45523430908184	7.40105607794519	7.43214896639533	7.35039736767039	7.18352304241578	6.96693178576984	7.72394774669131
ACBD4	7.8255444965631	7.51683511640387	6.88432751594079	7.47594122596992	7.27630495255556	7.31889858435445	7.19902766962195	7.46385537329383	7.20206662357415	6.95086907412287	7.71610793366774	7.59432055689561	7.82688553142663	7.32636329679482	7.25804480917283	7.0958046448684	7.4608960727459	7.6346836996478	7.51311778908926	7.70477619981811	7.87578848243142	6.8693507306858	6.64437249396424	6.99489078249068	7.03924682616692	6.93981615121674	6.76533060367351	6.62667407807323	7.24712041790194	7.16833761693939	7.42252251498974	7.26620894519595	7.4850080210653	7.42664009799411	7.48178791972939	7.75842579719275	7.76643773407556	7.54235867637816	7.64248105097148	7.78588047381295	7.43637615085295	7.43105108041256	7.35492342391958	7.40439681908314	7.38056121812162	7.52053740877291	7.52166612294601
ACBD5	5.88201656436827	6.87840716010555	8.18357341650451	7.33686190769136	7.81907613248845	7.63046706289009	8.00344443514974	7.91576021222844	8.00851340653416	7.72898360966179	8.10557054301975	7.46264022548903	6.08409567344311	6.73383526969106	8.21592096659898	7.67709161607046	8.102157940406	7.63089821586262	7.60702113058548	8.12549145158824	8.13071510495607	7.46710077964375	8.02424018496835	8.4616148908828	8.31879867570501	7.83452566190907	7.79148701124912	7.76871143411291	7.81666029175639	7.56519912095706	7.73120591158525	8.07793837201273	8.42411837463731	7.94930675190247	8.22742244460871	7.38743162160847	6.63009690425373	7.85051687952623	6.70140905547094	6.41805517163089	7.81306274122884	7.46707009494421	7.54374832045488	7.81733809574017	7.5314353683342	7.80449168808497	7.64187885111332
ACCS	7.24808993618644	7.34789722431311	7.64020697633693	7.50178946762124	7.14651730466305	8.17392263591947	7.32957226764278	7.5898600882152	7.2331417655963	7.31419969529501	7.28760892358737	7.18010345711481	7.15820669547438	7.22143075135059	7.28511567740713	7.35914165024518	7.66421498716281	7.27658415596907	7.58017787621668	7.342122112855	7.71837898814016	8.35381338711458	7.90707274860915	7.64803913615783	8.15281524920789	7.96522234085179	7.99668972279876	8.10221854249934	7.26584841984324	7.40719757609147	7.18222483820936	7.18506899577905	7.93012290092359	7.35804037533685	7.56216247799617	7.41746959215457	8.19660734482055	7.49131776593789	8.50673373857757	8.51313321847417	8.3324502930205	7.96042398485569	8.13359850990342	7.60519402350202	7.94009110594459	8.37840009537597	7.85304198659792
ACD	7.96130849844352	8.0398325161943	7.65859862236116	8.17751751364196	7.80109607964384	7.99429059230134	7.37196794990644	7.7297468457705	7.83678312331556	8.01100921343403	7.65675685841988	7.93456030539852	7.97912401335065	8.07881500019883	7.7511545468126	8.02347999429534	7.7097039717807	7.32108971167088	7.95294912177997	7.35704870794721	7.65233898609892	7.54342431953837	7.94225910182058	7.93767423583451	7.9041284522142	8.00220744999808	7.80109607964384	7.92261698760851	7.67945105915145	7.88503073449899	7.62807355482295	7.80109607964384	7.7061017653397	7.50212426117133	7.73231934250774	8.16355065448581	8.48299951263269	7.5235018057264	7.9225783525538	8.90249509787658	7.75017578412261	8.00598545115381	7.68029295777262	7.51901480335787	7.38389438776574	7.38600418781226	8.07895896721228
ACE	6.61137627280005	5.76825629385437	5.85559962943977	6.62943469134944	5.93900664140771	6.30975318759822	5.63176080019034	7.46089077582864	5.95864434694209	5.41946183481296	6.3132077262249	6.32735199140275	7.39832060460974	6.35652245159837	6.16599126098865	5.75110157354355	6.08787932726769	6.76369668941062	6.22469032032368	6.62410228498649	6.07985268739077	5.4988721504677	5.03413135921489	5.4889130653409	4.79246193433761	5.31718754605878	5.04912767157657	5.08193395955579	6.05681981932427	5.85357667724526	6.25732327964899	5.67410687459987	5.65720595909607	5.95373032550294	6.22324345585889	6.29200743671583	6.15403028076955	5.79345605202197	6.99073432831894	6.89971889279624	6.16884892085671	5.35585882239099	5.32195413243819	5.41821958758974	5.91367308311421	6.74774836508357	6.86814289219024
ACE2	9.11109136835513	9.69804778956558	9.19524471382712	9.07468130170885	9.96707842728091	10.7054582146937	10.4317564946709	9.47091616005842	9.51248857019992	9.55749757345417	9.42731656275119	9.78373646854234	8.93821380880351	9.73088263276626	9.40371844302289	9.21817752099048	10.1396651866979	10.3784747791593	9.95623507759491	9.29963838265532	9.89704223664238	10.8978227966305	9.86707356161577	9.06538768805998	8.36571945936203	9.64455167384543	8.18594178385823	8.55983348865575	9.95760262688443	8.83476005025868	9.76021731234978	10.1327748338754	9.88699188853756	9.89324705984389	9.99986808426029	9.15434988819319	8.94076664595572	9.82120586000648	9.31976871277668	8.94943620911416	10.1395125441303	9.62538427184671	9.45091408530034	10.6026771370637	10.3511228369553	10.0176936220559	9.93537130706356
ACER1	5.30535609443183	5.01835381813598	4.67945145452825	4.93219416069813	5.12353376927984	4.66206991829627	4.95043348414575	5.07781367164148	4.94006343857373	4.74525324213216	4.98228681305005	5.36930737698688	5.62257738112281	4.85315259865319	4.9269532373894	5.18985765972329	4.896734453487	4.79392169023198	4.92736587624201	4.76589800416494	4.88296760685943	4.89155219127688	5.12895382570085	4.71030331560558	4.7183183923979	4.86573107053336	4.75462686001076	4.45100183150196	4.81537375426735	4.88519939201554	4.91226547365165	4.97598748844256	5.22457125733227	4.46903958225885	4.910630055236	5.58960605572088	5.05358246137795	4.896734453487	4.896734453487	5.26484494319052	4.60500879227143	4.79008380581232	4.84327282300218	4.71306976238386	4.78060515784478	4.66814627956194	4.58684496329328
ACER2	4.31174527901824	4.52688150787791	4.49815872277906	4.7290664468774	4.52636724043061	4.61339505274501	4.35883781098174	4.55030297306132	4.16518938166682	5.12488517115022	4.16426056864536	4.33207038259633	3.99132073621842	4.17559339175313	4.61451441143501	4.62521031201539	4.52636724043061	4.30607888289872	5.28562848761992	4.22380651803374	4.57913299590921	4.48202079675816	4.7074789474966	5.01078240503848	5.18913750961923	5.25774938650882	5.700777786192	5.90124944796893	4.15226388358698	4.46508862127218	4.30799915151267	4.57069476520052	4.29385862126556	4.23528802397121	4.21414451386833	4.00965336828268	4.67540689965262	4.18754067638374	4.41005617213685	4.69860007868415	4.65485385073243	4.39011631463152	4.6062302968463	4.46514042418552	4.95120431435936	4.42715712910205	4.7953045267561
ACER3	5.22631375277911	6.08740956003074	6.36433011545485	6.27035479303621	6.16498329544542	6.69654099558585	6.39203177919881	6.40864232802668	6.36143445050918	6.51724551650517	6.14387468188093	5.65109846584977	5.21775229125652	5.80022995398652	6.55823913028069	6.59175344813911	6.572042938469	6.18180385356835	6.65670713686295	6.1525682717904	6.16958920184295	6.41544766047177	6.6267099369536	6.3534857659464	6.06461306819693	6.28056932887319	6.51207465255847	6.43403144127289	6.16353280042569	6.47711047118605	6.39586924311084	6.78686204947194	6.46172485148186	6.50213237787899	6.18845600009992	5.81641946763344	5.66369172333495	6.23557914066029	5.93834904438271	5.26879783258937	6.3813646619659	6.01475129979023	6.33245000118389	6.4754010185499	6.53450605354127	6.45842600799345	6.51943744602409
ACHE	6.11215705052208	5.68490016765696	5.25073051120193	5.65098578993895	5.54089819973454	5.46281490479646	5.637187077834	5.4932060840376	5.42182722570823	5.30028470756353	5.43845094134707	5.5736112106542	6.1947310898599	5.93517097377699	5.58566328920575	5.85091376033759	5.61106777007407	5.51424045190729	5.41644565858884	5.78982130982593	5.74452388820804	5.61122714184292	5.48440581822313	5.42091537679931	5.22315944239202	5.27860777567354	5.3454993147122	5.29858594700886	5.80588535105652	5.65433263392872	5.34343127334409	5.55675168426864	5.71254808788216	5.56868800026184	5.41060120565891	6.01678319054046	5.65261195869716	5.35608166803438	5.64832312585564	5.79632317711849	5.4983372290382	5.3530968580198	5.48954441976955	5.40340277179207	5.30724607890942	5.60943996849329	5.47498068691683
ACIN1	7.14997566361265	6.78971152858489	6.97431172344002	7.38237686894604	6.82964019360349	7.20781906479974	6.61575728635904	7.23186460477815	7.01305891394033	7.49700217561248	7.05287081729004	6.7282694741878	7.2841834414419	7.40914694777323	7.2835260380496	7.45480099765562	7.03824788189293	6.93484176740775	7.56992676424701	7.29812213526321	7.15584913108917	7.17628718076102	7.1663885527996	7.32641930456393	7.38132405356641	7.58991374816367	7.67412369277119	7.7872907851056	6.76744857188648	6.88836024272763	6.56526750339777	6.76846265057834	6.91882633361967	6.72088041397372	6.74059222242614	6.91977538512792	7.29610737837977	6.94140719012255	7.16911947887914	7.33515342062754	7.17865253465671	6.99511871437038	7.14284077386555	7.21136289119862	7.20038381440384	6.64851571416156	7.17375830013208
ACKR1	6.76562017494237	7.38920959065371	7.38338394080308	7.54153383205916	5.33105054027495	5.52299135195457	6.72199425545051	7.18897237646847	6.75291154651673	7.55298643794407	6.92147818463974	5.66398048736176	5.59773264184581	6.9991831241614	5.51965480787159	7.97607519483557	6.12317280401576	5.63454789657306	8.69789597381658	5.68804017006721	6.43966348512089	7.23205727092088	7.19874761725022	7.49836337492088	5.43139562151207	6.58134642491112	8.08038370741795	8.4311593085161	5.92710672503439	6.86436250333821	4.88095585847506	5.58818385775465	5.8481235164074	6.37835222626197	4.64002103904607	6.67792609225072	6.67867644602358	6.16443175646582	8.16647346210187	6.46585549889008	6.03415343475663	6.65113764475059	6.67532081381196	6.22528964504637	6.83724779525163	5.81948855095531	7.00028278513893
ACKR2	5.39148612909554	5.07719645418379	4.69106158078565	5.08112229514224	5.10053143830536	4.96451249125047	4.77296036262304	5.24271658345736	5.07369321626991	5.02185420184078	5.16829299028792	5.22367360649809	5.47067079249851	5.24703314182241	5.15571062522187	5.0958481017156	5.25325448871196	5.18976735946299	4.95784190531337	5.10379586921989	5.12956429256574	4.84433153942022	4.90570377768267	4.9255303379309	4.74595803997078	4.94339026081134	4.89976982544264	5.12401275239787	5.13353037020794	5.14884235612106	5.33384052981704	5.05871541564383	5.04554831899983	5.15411800309406	4.92399187947638	5.38358671652287	5.23369699320557	4.99146206805828	5.1645987093122	5.04945044423711	4.72824580252274	4.88315673316586	4.89677890505043	4.9420383051148	4.93989337237422	5.09018952801942	4.88298415931695
ACKR3	6.1740350751376	5.56899329943089	5.92814239198914	6.52075769891435	5.433446776234	6.18779077378311	6.84630238156931	5.76332650749589	5.64312815772855	6.05545805000662	5.66185550349208	5.67069441499914	5.48408915734948	5.79652580674415	5.07256106168026	5.71060817002172	5.23203765426231	5.27652116322114	5.41885650598359	5.66985635205384	5.69361387477502	6.0804338863338	5.81974519138305	5.15092162834424	6.19182061864792	5.3169386183366	5.60644890696613	5.75945173032813	6.04023376795573	6.03978624046287	5.67345910409974	6.02730837605747	5.88540245319781	6.27685313049713	6.78476364093896	5.83865789391873	6.64423058066441	6.1961022641916	6.81660819130296	6.97014471503851	6.14709194597498	6.46732605181835	6.12348549489989	6.01609529546225	6.07754596354608	5.95036350808506	6.21840580498643
ACKR4	4.0551359376011	4.30313952731483	4.21203312182291	4.42809316370394	4.16236301829219	4.56859883174389	4.05266107276992	4.12050378259434	4.08501299743056	5.00525019065289	4.24771530597888	3.95431262150911	4.43753289763865	4.39472042569333	4.7118952997484	4.22056887218685	4.87795588327971	3.84851715734643	4.55844840415077	4.34143136667572	4.37822477382967	4.37668583898005	4.96512350790749	4.48364769836046	4.29352803624212	5.48200853727658	4.3659524536796	4.71188797799337	4.40052546483323	4.93340177457318	4.10589325167308	3.89847083502683	4.23358477527233	4.36609225335499	4.10831018801654	3.9747103997671	4.18657874457339	4.07307031681494	4.09031082606844	4.42843548504529	4.82482327660407	4.22184994845246	4.77329104157081	4.52366655992672	4.41577126150549	4.65411483147834	4.98124167762182
ACLY	9.71218059673046	9.27145052920174	9.46873062831925	9.25056952586327	9.21554635360729	9.31413582468696	9.37622908554685	9.7305885887877	9.96296274556415	10.0392443580167	9.45296604182302	9.63941706626286	9.55750399383938	9.90665666931628	10.4961921473808	9.88917771313697	9.3381124998495	9.11975946014951	9.51474871838373	9.44763372661069	9.49662068571437	9.48880646933606	10.1808561965957	10.3265316647195	8.87215334138021	10.2602553351524	9.8127940968578	9.73950505618823	9.23198784033121	9.3343054531297	8.75871991963231	9.40674598175763	9.64990276523375	9.42131992976213	9.35935464532665	8.82363022805487	8.71841369821453	8.96887049142882	9.3331487158701	9.14325387448445	9.10274148132909	9.13732988629346	9.35576100746869	9.36104997888108	9.24707648569983	8.76079330815131	9.55885027672418
ACMSD	10.9088536044284	11.0906803608494	10.2392172031243	10.2767954191936	11.0793063872899	11.0841686504215	10.7969377199591	10.5083337597936	10.5383727289204	10.6053672384568	11.0480121200892	11.1591055188227	10.7439408924517	9.42033261869167	9.61040748577367	9.85056777934088	11.0204429552999	11.3198173199921	10.3933825731306	10.6243398408669	10.9890965085413	10.964595340328	10.3743836917645	9.92332697140689	8.07780964374866	10.4128213064153	9.42620027980809	9.43500349731695	10.9059686893474	9.64692604545299	11.1966283044539	10.8590816533907	10.7864701212142	10.0005130310642	11.2872582894177	10.2376853184509	9.8657499978663	10.8047272658723	11.0365723737894	10.7300722351845	10.6406618500329	10.3337297929964	10.5538217480275	10.8783328308921	10.8059411872315	11.2969886854834	11.133975001494
ACO1	7.9115652215356	7.54323514319856	7.41096446350943	7.390950418483	8.99785789275419	7.93359632424929	7.52513275819974	7.71579056404395	9.16528793220632	7.19554030199497	8.3040887535778	9.43614786203115	7.86015094784115	7.16285730604987	7.68206463692131	7.44333962348917	7.76883879689689	7.82460566781702	7.0956627261074	7.83296245230485	7.71117318570521	7.26932065864329	7.00873775179915	7.45931418476175	7.52275855046057	8.32471715605246	6.80206349222322	6.68900171971059	7.65289888438909	7.18095815118288	8.1468018009419	7.7437746479226	7.76478343458337	7.75596521976887	8.30372986448308	7.96766631090577	7.27565142592582	8.74595005604863	10.1357740799809	9.1644264268226	8.74537699227323	7.71437924394592	8.89505604735717	7.51937704606521	7.3802417255021	7.82123418989179	9.20285610362168
ACO2	8.62381906609426	8.2904487086529	8.23017785963953	8.35173925054443	8.34376807195762	8.5171717896668	8.19643269169404	8.38285044168958	8.41473628735803	8.20962763345351	8.56499368248282	8.49954376248518	8.7674784007334	8.17937552678862	8.66540728425848	8.30209806392256	8.59212677308068	8.47842119692229	8.1820448648048	8.74971103868725	8.8407115607903	8.22967000525407	7.97737250579159	8.10571745633643	8.03438020276016	7.95415019184767	7.84199469537247	7.77296112193499	8.49683719401896	8.52132703291366	8.40646509770565	8.56637313965937	8.63514615132495	8.32209371289031	8.51212796882199	8.53791116048488	7.98469156002292	8.2226269649078	8.49060309405996	8.57422074241236	8.31057672172379	8.4092111563782	8.25113952588825	8.40099619028122	8.29481658569048	8.28980826425931	8.43348018772092
ACOD1	5.08454283306798	4.8158927410319	4.49416770513908	4.74970812003128	4.96481855057798	4.56828715436295	4.619175951704	4.78226276127172	4.79623433088497	4.59622353059063	4.82513214879917	4.80403231348772	5.24333877949668	4.92172840220705	4.7515970594127	5.15001054081063	4.7745844878211	5.14179732855803	4.66644755595969	4.78226276127172	4.74859390427464	4.66036027820296	4.9974286979302	4.37917263744144	4.71230125298914	4.60350638009976	4.4435792919113	4.63335983538062	5.27866613175714	5.01710177583359	5.02787853299079	4.6855687345288	4.95861790229515	4.8759393651046	4.7752644418121	5.10846879206621	4.79085361901031	4.78226276127172	4.71730715116172	4.90745310034286	4.58288535462363	4.54784751482795	4.75381542919448	4.93522366634039	4.60439557150966	4.62537533771343	4.70123848442602
ACOT11	6.62025111607536	6.20246740111174	6.24685211289849	6.52195673377798	6.23803761792357	6.20362554397582	6.02094997176783	6.26193541276787	6.09791150048567	5.80915037330855	6.42310417386114	6.49896211431276	6.85476131613649	6.51234034606093	6.19408301882877	6.02626447242872	6.18759535616529	6.20300882658975	5.75217746532481	6.50309634623988	6.52380071539261	6.12329305372955	6.07282500460978	6.23490018805535	6.37508866065029	5.97659918357446	5.97231194679531	5.96066626659963	6.34048124029615	6.26278718419024	6.46819247341641	6.28957827572731	6.24233558138735	6.3660142053639	6.3465214750539	6.52318545458763	6.54779628508588	6.13950318835275	6.7504398645424	6.82256941039992	6.43225418930824	6.52746109282764	6.01662688606543	6.5087375257359	6.33299908577799	6.50399910003317	6.37954142107027
ACOT12	3.87103891666762	4.08778445129749	4.10530704204091	4.17525399439916	4.22469825067118	4.07961634299304	3.96604885742918	4.53972027984566	3.88079400652273	3.90251594687284	4.00518376008584	4.03736815443329	3.65239780692553	3.88515375022465	4.01551371592007	3.775549753593	3.9176618466459	4.50086043244964	3.57305475361969	3.93552760005859	4.7189002767766	3.70956912090716	3.65075707291721	3.57356988425927	3.8513196949276	3.88019819058715	3.71499945499036	3.41072703312364	4.16644837155844	4.10356184220198	5.40176926092098	4.62827416686031	4.48035590924633	4.63215235076686	4.80480198452147	3.88895033505574	4.02422157092369	4.15617331293417	4.63143651454278	3.88904288628183	3.94343926901837	4.33074039252509	3.744638913056	4.04362231096711	3.82065376200415	4.51802541060787	3.91307076638927
ACOT13	9.44297656017821	9.71923784459542	9.32148796044008	9.34823556034365	9.62913648413317	9.62440365200955	9.6595418675201	9.59201316009551	9.02730708511225	8.98758560417462	9.45805239541279	9.55631941023071	9.87672670887431	8.69219154455719	8.93747782536985	8.82328345671047	9.6046298476513	9.6631292490265	8.44365306188653	9.63130331451388	9.73685127616211	9.25760772229417	8.51330124309745	8.41664140295069	7.67697885859403	8.35491552584199	8.00551203937	7.91174764550794	8.98921230476795	7.72920314698711	9.79698064471159	9.51625149261245	9.06990048438021	9.66805248054927	9.90197344180139	8.94366007421137	8.91772388541408	10.1053909928279	9.99005978078181	9.20167342863778	9.21449605269212	9.07010399864121	9.16314757337233	9.83517404585251	8.95246530456419	10.2562574882463	9.39832761442839
ACOT4	8.66331370500589	8.54481055938847	7.89447196864955	8.13893129380727	8.14469961271596	8.37544579660482	8.02778832869673	8.97121088400517	8.08116622939562	7.96752271306515	8.77638233985472	8.39529076775095	9.74094991815854	8.22332642457259	8.0879121954339	7.4158408274264	8.16795686144	8.58456167046937	7.75213856073319	8.31480488847975	8.47184084887664	7.7786871859921	7.39284757208672	7.60455956828507	5.96775910615888	7.46126032104587	6.80398518042288	6.2690061087285	8.38261184217757	7.6113950425724	8.4222737600498	7.8709478287565	8.39250136670236	8.40995868922478	8.33742834587965	8.21198395714245	8.02292418191075	8.35600814882748	8.40025435316274	8.56807125582402	8.12942194251919	8.20468837477735	7.83014211250956	8.39047038409707	8.2695170697935	8.88421716675543	8.86225309145302
ACOT6	4.64063327678923	4.85869506299487	4.13908009857714	4.89084767490066	4.80465683178956	5.18944559691464	4.48978388165413	4.90643180341286	4.08137554615396	3.94862973718126	5.16079528152605	5.4260390050711	6.37519905755933	4.1096393789493	3.88567792057364	4.23925984382723	4.17508158983849	4.71740099341198	3.85276123230823	5.0077734948075	4.88675807164746	4.55805033843013	3.88896865977109	3.51571231588359	3.78329028328044	3.7627655119972	3.98096992562987	3.89962428074839	5.36677554479864	4.31856243557384	4.95594586735942	4.36236579887289	4.48035011856099	4.3155822108616	5.61221050214219	5.29611319605216	4.96643265343987	5.09441350149776	5.48550448521144	5.76040729915685	5.42303774243092	4.77424696678679	4.96641627390882	5.06157193789958	4.94361526007849	6.16145115077687	4.6062302968463
ACOT7	9.43464667887297	8.80644231922971	8.82139927500538	8.53354610477561	8.91086398469771	8.39652440645712	8.28762445681607	8.59562110784336	8.84399476270241	8.16396781175866	9.30291671789771	8.76258527331434	9.55244130324647	8.64898045202631	8.22898225525971	8.30747784486725	8.20997729808732	8.61242106161646	7.93666862266028	8.73511022806758	9.12625151880163	7.02977023155267	8.35137455802456	8.11409926786136	6.78677425933193	8.02811042606458	7.29696240553551	7.23562530039505	8.74147114063749	8.77671469946858	9.28912675732209	8.67138220237669	9.46656126836862	9.31961586502121	8.60776720074313	8.63206517440067	8.09183445504695	8.46787025151992	8.99840756047293	8.48442444002601	8.54145126032161	8.49695508580083	8.16702062788409	8.5510818106153	8.26898646569327	8.82449902301156	8.76045403232575
ACOT8	6.74794160276233	7.13244809837861	6.76349107461102	6.73707112376752	6.64471155609499	6.90933905400279	6.47759177302336	6.53803500100796	6.13127075093404	6.83494672602517	6.58763387811509	6.75497799913123	7.14840711968879	6.74369936288011	6.35060914324061	6.55050956333648	6.5807452306612	6.75775425440143	6.37816955538525	6.49075402922715	6.79817522161022	6.22361055830292	6.57218335899034	6.18227942588337	6.44227593207344	6.28571530923184	6.11263077705188	5.95746685325152	6.38246126720875	6.16027118176275	6.64658001281486	6.54617441200711	6.43953863570192	6.72987849540758	6.5578931157958	6.37704727827243	7.02922636586279	7.21472335899775	7.32371846471609	7.15995672496949	6.77787358494766	7.01760144772106	6.67666446503973	6.80523202344536	6.93606361802144	6.9761677144013	6.84645758023352
ACOT9	8.27865706605965	8.81728469965879	8.22803836966374	8.4409301983117	8.48124792487195	8.41138474933733	8.864514256154	8.39798696006149	8.62781236084788	8.80120435126359	8.74153071063963	8.68133815073621	8.51519587378266	8.60050782089012	8.56449461072112	8.79224430497651	8.48723188268464	7.8509943575074	8.67047019296606	7.94467246205665	8.07151075335351	8.29956877082975	8.69029458221455	8.6425590894945	8.12198508171419	8.45306326952081	8.83887440900577	8.90122885381701	7.87061871937305	8.27497953434615	8.05727869838765	8.23488611325319	7.80106736166522	7.99756077023142	8.27006428761258	7.98541494694171	8.72465402250481	7.91912797677045	8.43410635842282	9.05427985227654	8.32278132528584	8.53768588611253	8.35970366974371	8.18063364374337	8.26357568431564	8.20962101673322	8.33182474558964
ACOX1	6.83958512524536	6.77515983029867	6.8550814397623	6.55822511776419	6.8381312115024	6.97343708158984	6.72494659538967	6.7856544551086	6.74922464241865	6.67895859461787	6.91737585918435	7.05679262730784	6.84106899407794	6.51639727707424	7.04625247411719	6.47413513157335	7.13757070196407	6.84673938865074	6.66448604835125	6.8123033593674	7.13717854683709	6.56575994665928	6.49285453249621	6.62403253513646	6.28415740601756	6.54361800396165	6.17035641436522	6.2288841915507	7.08483675604677	6.61857734250609	7.01120309263559	6.96262778820666	7.0355259013272	7.04895606077084	7.03056413981162	6.73491417863917	6.67868057106203	6.59658677579398	7.07466346517171	6.6687364272838	6.73510350171946	6.79045104144566	6.9040407506523	6.86295876820279	6.9304665867384	7.11874954096599	6.97655898040247
ACOX2	9.80587923548657	9.093367433848	9.32098831103671	9.46351924128094	9.58144909357785	9.81427424700412	9.26246235491388	9.66127871667776	9.27579880014118	8.94866251156259	9.65897604940855	9.27272258359702	10.4366376264437	9.13843580030374	9.54928990205005	8.94200281614553	9.20757753399917	9.83111935367056	9.06333882369991	9.99188197311594	10.0572638903132	8.58929055611834	8.3899790121705	8.49734239571191	7.75625224491836	8.52557529539242	7.00200614773598	7.29988860614595	10.1012983439017	9.22691991528487	9.68094966072398	9.67157584850031	10.1290007862619	9.86040904236857	10.3081823460199	9.52375714003418	9.62633318389905	10.2177220543973	10.3495826342289	9.80696632827875	9.55487831445994	9.43245640489168	9.62473380788793	9.86679725696785	9.25059773396373	10.382293091275	9.42959452549402
ACOX3	6.88165648657613	7.0314195202263	6.54326122999033	6.73329473619044	6.45634688187066	6.70667345547475	6.58692542463137	6.64234019039945	6.37724718535779	6.82251645441409	6.55213055996223	6.87715480190953	7.43457985021359	6.67481848272999	6.56641695705862	6.66362882446932	7.08599211194277	6.64538375121602	6.40010383628672	6.82015856522962	7.0197493279798	6.198851168193	6.04841374221928	6.60243363860627	6.53036248213616	6.03468145156506	6.48752025248299	6.39218966809025	6.57168889209857	6.71916760301101	6.55930089638292	6.54949063948611	6.1524996303731	6.3864219331869	6.81539542690307	6.13795018565434	7.36049383605884	6.36830257388349	7.44985666035211	7.79846725691325	6.81415307009776	7.23795405388456	6.97832033883048	6.70674397662216	7.07819521647551	7.06588522069956	6.89309343778869
ACOXL	4.02687304815325	3.73986088473999	3.42711543080891	3.69166586258573	3.8314891748656	3.74599778506038	3.59511290996365	3.8831404856429	3.64015504567368	3.57376530108905	3.58756136509644	3.93034685284578	4.053744470153	3.87639885385505	3.86134784567775	3.85114496864241	3.81127043991237	3.83180653653999	3.67624971025057	3.7829734707227	3.75000028782759	3.62059514043259	3.67102372875688	3.44720649952227	3.69967846008978	3.52096648024977	3.49339871499377	3.63454916386768	3.99386328588415	3.67282851539963	3.81559489225954	3.74505417341531	3.8024484793175	3.82606097404518	3.86536232035251	3.83374204282354	3.70380816105407	3.70962572522125	3.81510851184078	3.86197958543057	3.69139996002185	3.68204718643515	3.51218018722777	3.59493891930026	3.6108946982703	3.77918440029662	3.85155823598462
ACP1	7.79301050860501	7.90794802260067	7.83195990772637	7.70167742678731	8.01651613998627	7.58176863342727	8.06311308976836	7.61300889840788	7.91210807374978	7.94198011325202	7.9408892239835	7.86853787954542	7.57917783765168	7.63168091968416	7.75956038201836	7.58345464491152	7.82518975033752	7.79148875551756	7.57196542365356	8.01101524535452	7.97693689891155	7.64516021498765	7.89481419007836	7.70858535888965	7.60246820936249	7.86342697477397	7.4624263108603	7.32128306993737	7.66341851110013	7.49323860157249	7.99713957636042	7.95677353394068	7.62156037849073	7.88008821644515	8.02456426054068	7.7312411947375	7.56785569159401	7.90677845662324	7.71203070499337	7.63345619893397	7.64308678678277	7.79734713374897	7.44618373774862	7.69434315683005	7.46179492901584	7.97670621746136	7.80201391094425
ACP2	9.43654992433393	9.03292054061084	9.16222097531408	8.87370609794641	8.98885933652548	9.06843438871886	8.82863331891903	9.54489967336052	9.1926790660626	8.63989966379038	9.2664166896919	9.15489479597876	9.80549812835205	9.2319576915481	9.03723208598186	8.49978021197176	8.51269598833142	9.15656524453711	8.58799409802294	8.65456141067912	8.7931090752319	8.06590043703546	8.04766442709745	8.8249118857078	8.49309627365717	8.00807733046586	7.96177203739083	7.80319291237409	8.83015863830131	8.36348024053782	8.62688395070598	8.99923638062704	8.97107772046859	8.95984314853794	8.92641738850115	8.31289785124156	9.21818977364892	8.20194468819971	9.53878709236835	9.37095331896729	8.81075579450515	9.15817119734102	9.0392551178668	8.81246651410751	8.96427474738246	8.7595792661217	9.26039634552433
ACP3	5.91479544695072	6.0096117105166	6.16044347890489	5.98551299748659	5.76702106954827	6.20624753497379	5.57591020456131	5.66700963731218	5.43474625508982	6.09321593116617	5.90105710072285	5.99543830296907	5.78869754957458	6.28362544680909	5.05131695813488	5.0415001120487	5.12320084630704	5.50350146416291	6.20107567420255	5.56641032206845	4.9677368451558	6.16172483127309	5.14311105109952	5.3099261935064	5.76498729300719	4.97046251962139	6.12982929399363	5.01733789867914	7.10638090346507	6.52033047244596	6.16548333777189	5.67929457375204	6.33726865106442	6.25384828068797	6.28655761818899	6.93473187209614	6.74946726205317	6.37946565340641	6.55791843987096	6.39043600628195	6.33331937707903	6.99365845512503	6.53679513359658	6.50517263134322	6.39107980476438	7.02375979568803	5.34095623677591
ACP4	6.55351900736253	6.49711679934679	5.98437227808235	6.23393569317223	6.23535737535679	6.18465432373066	6.0970952608064	6.14228990741373	6.37354001170232	5.90765925895381	6.10848459220367	6.60642234482638	6.63688587198378	6.53985661462191	6.26372170416967	6.28073885527633	6.29281887363526	6.21698489646861	6.20256189205375	6.23580224741344	6.00122727475587	6.64248407454059	6.11543625138935	6.20175080008898	5.92467452051632	6.601484333794	6.30842335736394	6.38722467054323	6.33144342832719	6.93880106324348	6.33696549164378	6.19508607714651	6.18820557005686	6.14367988668377	6.07496153277168	7.11941147026009	7.01483981417552	5.58820061401248	6.35238352701823	6.94625665142527	6.17501558771336	6.48678567948974	6.25967177706589	6.20160190157441	6.26307170436716	6.11911669001955	6.26539244407378
ACP5	9.85335681161346	9.41686759794749	9.1773850475315	9.20190262960198	9.19669373203802	9.3717257614973	9.03924005230255	10.7247778156194	10.0462271214452	9.01287488481435	9.35680278029827	9.69644315902222	10.197678978478	9.36769548672238	8.94049854791075	7.39944284301316	7.76416002460268	9.54786915970744	8.15300730204443	8.72911304797566	9.62062320588284	7.29722676407385	7.26154400975382	9.12321399917063	6.91869124848431	7.25669181737151	7.0399213734406	6.79079061507262	9.10184376544397	8.64111944862577	9.15243271379606	9.47458061950035	9.33249864618671	9.76499239486014	9.33943768158069	8.7224023695154	9.02568910467823	9.27148409097198	10.1853131244648	9.44542981892688	8.81232300570263	9.23162975167434	9.0695645093481	9.58875383772964	9.20678776496666	9.4721310924684	9.67230531726306
ACP6	7.08272427981316	6.92500723197526	6.93210248817674	7.17237969409574	6.92238813150176	7.10175720259429	6.96280375823551	6.51438842528123	6.72769537905428	7.26290341652855	7.05199427556977	6.6143313163635	7.16296812882043	6.88346541391078	6.8336901871498	6.78481251022611	7.17291414538567	7.19746734561358	6.75121290878546	7.29258477765597	7.36289105467392	7.17430250592652	6.86375168096417	6.83873276236122	7.36298646659749	7.50420592665664	6.87434698843753	7.32758886236613	6.96989425181044	6.47699662932618	7.02770559988586	7.05340487883365	6.86597078245923	6.86258883182545	6.91037912613664	6.72505382862776	7.7220818984366	6.90360796566299	6.30930759249555	6.92020811991911	6.77899639255814	6.96354454230537	7.24599570763361	6.82894437270629	7.2704358960879	7.02710360227915	6.84131700353974
ACR	5.40509333294037	5.32292946489794	4.84843576408061	5.15661730626569	5.27360914984462	5.18147135426643	5.09676239015474	5.33029426595234	5.28130101660712	5.08693503853038	5.3826606555012	5.18560640807848	5.77788905976232	5.45881483942665	5.3404853401956	5.39373441708025	5.66010290758579	5.46763764790606	5.46122349847639	5.50292349564935	5.4356938442629	5.12813212242892	4.93620060470295	5.20087812311142	4.98014637384054	5.19113687584229	4.90072405804857	4.84537501770854	5.38361878598813	5.09599904691729	5.31655393702621	5.24431900187519	5.1766543739585	5.25375915549707	5.23522920147721	5.49249229552497	5.12390261542925	5.17142510626723	5.25836288383609	5.17352386398717	5.18560341692156	5.13707228437476	5.01681447581436	4.98820861524963	5.12422922039203	5.45100791252599	5.13449563278739
ACRBP	5.82954377867333	5.57553863237084	4.8490388089274	5.48262450787403	5.36225590231566	5.2835297619099	5.09153657311938	5.27687853401701	5.32977528874843	4.95944367057095	5.40487502378085	5.55057772940051	5.9461368285492	5.52000497629654	5.49126247524802	5.35342017847534	5.48657730956976	5.52508054726822	5.27652023603498	5.45986788534833	5.06843288878167	5.60720807466666	5.28622389204594	5.30808444436377	5.13563628028186	5.20331424666396	5.17630811575513	5.13771591325005	5.34133596939772	5.34852989629709	5.08101241004845	5.33188752846748	5.37675406502494	5.30813763347544	5.21918000933794	5.91547456433841	5.40944714234835	5.07225211577186	5.39368687969613	5.59416387854708	4.9711336448712	5.07840224542034	5.15809925287756	5.06842552995149	5.20850161341684	5.1889843775247	5.19983017197413
ACRV1	4.95940144070183	4.73908604371319	4.43784801759146	4.59070870263326	4.66943854952495	4.54597809278494	4.42482427599152	4.76263355350418	4.57611824169685	4.50234426701379	4.67236164290339	4.86710150442759	5.25566506877912	4.90207365175814	4.69548541861597	4.70726709470781	4.70026641658373	4.64483361990503	4.48493470344764	4.69069273887653	4.69690601868717	4.48064951133374	4.32114845117512	4.42146118902803	4.63911305158295	4.4442684113095	4.45024041591471	4.5245706147276	4.65328031085427	4.71700060152142	4.84764540405527	4.64742168680048	4.55717901785563	4.57477925680664	4.54578967728801	4.8418071987847	4.67866787276573	4.38716665660259	4.60986978635957	4.57987282206074	4.36387541007258	4.40613803873237	4.49125446444517	4.73089537309647	4.60686440289636	4.6394273335573	4.4566582500532
ACSBG1	5.28604465682272	5.04444657868945	4.59030991346756	4.93719807701694	4.94895085234328	4.94995756950149	4.7378203760306	4.91493689451636	4.75007810507457	4.90264331409637	4.87463243557593	5.01665657819814	5.2361868961548	5.0709107750926	4.89312175328334	4.75350357239711	5.0916638167802	5.04228720769625	4.91104040060848	5.13381050478407	5.09962194374811	4.90037648018262	4.5901642351559	4.56836531658829	4.81282640782352	4.76788885602208	4.86395923027349	4.63322973101204	5.08632824604084	5.02030281720592	5.1156068195991	5.01131508951762	4.79866672775372	4.89524274927124	4.91338033655798	4.96511739535206	4.90675556058745	4.69302223970647	4.93764495688346	4.98199213694029	4.92070808588518	4.96903569822113	4.98995383813715	4.83609333962616	4.69297746285762	5.22424711490525	4.91384603159356
ACSBG2	5.72250048521811	5.60864369158262	5.22408534983872	4.88955595344395	5.58003074356361	5.66231473628637	5.76719125179416	5.30389873886279	5.0886220717691	5.52157786102601	5.39480954395791	6.07690300848996	6.30076926278333	5.37027928202731	5.10105549810244	5.48655037991146	5.39367344287727	5.25803389863533	5.44366269937341	5.30114878154133	5.49751247060662	5.60364180001065	5.534429733524	4.7235338393026	4.64679062389742	4.91001457075354	5.11133471736219	4.6949034265922	5.61233872204932	5.23878702304197	5.81835221294564	5.5596710637606	5.5447506194064	5.80968279968367	5.61221050214219	5.63533146716359	5.37780128532662	5.95752052559838	6.02627314067943	5.88190210755761	6.00480856760114	5.52157786102601	6.03377550812509	5.92248518219365	5.63380361669854	6.41077355396679	5.32506124668415
ACSF2	11.0539888508936	10.2889968007148	10.6647347391507	10.5586087327188	10.8018467651133	11.083058549737	10.0772811855831	10.7615110129838	10.3489639648166	10.0501658051672	10.485752761702	10.0728561979385	10.9231434643489	9.6581207984054	10.4002227380035	9.77884176789457	10.4478399537905	11.0817040124182	10.2957081577828	10.9895185256805	11.6541842551141	10.2874490154211	9.89085979363778	9.62725277260445	8.98101377977133	10.3841897028234	8.07863095404079	8.51594574592262	10.9047768317468	10.5887842218369	10.8745543545613	10.8790719392798	10.9241550902028	10.8897701336473	10.9890660703564	10.1993299368017	10.86067470526	10.6471385570358	11.729641472452	10.6870489915679	10.9290344865442	10.6995108946525	10.8499791349398	11.0666957119499	11.1309849644346	11.4222125873629	11.2267149069171
ACSF3	5.89369176805886	5.75736916482023	5.40034766114406	5.69927041886182	5.62671041401583	5.62974163086924	5.49617129075545	5.78514540212187	5.63641744952848	5.47819565815747	5.60863602005041	5.82816797986662	6.0467991848856	5.93792558861275	5.58795927418852	5.63616733084895	5.61917570244393	5.8854673047481	5.59389171191991	5.79206289414709	5.66064696579797	5.64165103695864	5.49484341775398	5.57693131376328	5.4177848390409	5.46100775347927	5.47347568563384	5.34364060934538	5.55106269535912	5.60364052523232	5.58867421096383	5.59163396059814	5.67733783629943	5.62224560958071	5.7290925878822	6.01927718444788	5.7048643700931	5.47839587822222	5.65138263790418	5.94935823219306	5.61949833650716	5.47686534671319	5.45534536196921	5.41283096229571	5.53021673067949	5.62286448271225	5.52826130328821
ACSL1	10.9432141532689	11.1029738885676	11.1347043352685	10.30827408548	11.1742815827449	11.1861730394735	11.1800509069322	11.070387495873	11.3987792761507	10.8241904199257	11.2584350302929	11.0592139187074	10.6210399581735	10.5376704576191	11.1980957192815	11.132146588844	11.4411342177997	10.9454772651366	10.9283032142043	11.2363689614724	11.8891686101598	10.6325863640779	10.8768480431135	11.3112722548072	11.4370552303388	10.4505114200771	10.5396992525194	10.285256667348	11.0697424869411	10.8959978213018	10.9306466293063	11.1383049276267	11.2304693573594	11.0773218052558	11.3216713897215	10.4412831262905	10.6669171833465	10.9512050158859	11.0812099873737	10.859063045079	10.9242384654741	11.1196233244506	10.7084117994918	10.8752646150179	10.3479330851464	11.1504460298866	10.4869251099308
ACSL3	5.16292361708047	6.79870261245382	8.92057006479093	6.85412253478646	8.27764073614058	8.87163862883603	9.05576420336396	8.1583142679785	8.32919322849132	7.65288261892491	8.25123946807065	6.45036994699206	5.96101939875583	6.77434275176771	8.1304394153337	8.24705656763767	8.35429344791443	8.66626012005227	8.07140046146359	8.66582508313423	8.38751923695392	8.88117959381795	8.66227222529333	8.2656158483137	9.0697808955386	8.12943483313513	8.57450547678611	8.45963885022173	8.97365823892708	8.55336794908955	7.83243751465221	8.50772696053045	8.81879617449686	8.33767955681328	8.6733677790898	7.78140286874165	7.47491768909072	8.71080904331898	7.52146976431807	6.4104217779049	8.90488063741491	8.62308274351658	8.73258267647598	8.50102449866336	8.60604648341496	8.60629317174867	8.07467733992454
ACSL4	4.96628376431934	5.86081028021004	6.52229498016756	5.98127080013485	6.54757455320261	6.91110573194288	6.69002227364803	6.2334756715414	6.67550503011365	6.81346796224269	6.13435612976103	6.03921551617477	4.88286862358731	6.11874638288818	7.03723488162126	6.8878095444551	7.27595536542233	6.16129299559747	7.43888810388997	6.05425785933426	6.65635936810945	7.29988814412156	7.31926046568113	7.39292452613096	6.6567285664204	7.18867870578276	8.48331099919878	7.65416495391468	5.94640210758625	6.26947512191191	6.18901031863397	7.40045760588908	5.87042931262938	6.65678068096743	7.06664589285018	6.18732795548849	5.52476810575176	6.21097585032724	5.48877500648469	5.32174683534952	6.4122698198062	5.83564140800141	6.49012502129652	7.07407001582745	6.65973460555933	6.42932327481633	5.83190644582391
ACSL5	6.61416105447895	7.10893469580013	7.13794253294421	6.89327479273648	6.57181050306	6.42906209173911	6.83204603261766	7.19271313754568	7.04175490382043	7.03897634889247	6.87040438817578	6.51853807125818	6.66116196648229	6.96306084054778	6.27735127656816	6.58789870050054	6.67644450981325	6.5242373526542	7.06375069093487	6.63300417577232	6.29998381294032	6.57205976977992	6.81472335790742	7.19273646813532	6.93887862790528	6.4744813583839	7.04490732820722	7.39557600039446	6.24290652995724	7.0145535984652	6.12965827332928	6.43446355261248	6.31702780066561	6.34409058260278	6.07209702175981	6.29046005278831	7.17066351638315	6.74608498666336	6.61848806651735	7.00537326963947	6.85396281412908	7.12249662540847	6.55284771389341	6.33162014061575	6.72105827002195	6.20192507820476	6.60687768933707
ACSL6	4.28410733431266	4.19776046713579	4.44680710129493	4.08022153112295	4.2508916097232	4.64935469633405	4.41508251227217	4.05258130523193	3.91837566793251	4.20472584044861	4.28287082925668	4.09930447147237	4.40027548866606	4.48746065893743	4.1672685007452	4.13516189968294	4.18491105593166	4.39588129242684	4.17075122769974	4.31988431604785	4.13904848118866	4.74969017381355	4.19934543082832	4.15896524181366	4.58108050695064	4.17844560942998	4.39875330341695	4.26225116846726	4.60082878729185	4.61944940592261	4.48779224765122	4.28781261451829	4.2420521408235	4.38252215417159	4.6390786258037	4.28363123428367	4.35607356695738	4.56348532352514	4.14990616166379	4.419283737279	5.25000151579153	4.45178212043918	4.6962562489817	4.88994951207525	4.8102659600881	4.53121219320402	4.08863912518013
ACSM1	4.60878069747148	4.32072305732366	4.32715254578853	4.26765663449001	4.64893891237143	4.19471494035172	4.22842011201593	4.26147015549478	4.4118967529653	4.57314471967199	4.44120412957589	4.73016870272803	4.83728566369514	4.71657766063587	4.5663074383508	4.56020880368182	4.34935879143009	4.53166175587677	4.55014497453174	4.45655713591819	4.40478895791121	4.33849739718927	4.43044583571945	4.09593227300812	4.15471266249267	4.32542982540267	4.26482703424243	4.335419087552	4.54473355235308	4.62863112278742	4.4344083773837	4.42285398175783	4.46820009279919	4.40958549416489	4.43547246102905	4.82210827960923	4.49177447700835	4.5799062864455	4.41007914057726	4.39580789003371	4.42971706171689	4.45696590240707	4.29054312468214	4.41969557123998	4.16018973733435	4.48466853449199	4.2254776004952
ACSM2A	8.79181925934875	9.42542190971224	10.5475766082278	9.44579225602424	11.4383218899927	11.3670134471828	10.692989732556	10.103332468433	10.9062154971137	9.70277823332943	10.7734989241361	9.33098545434328	9.06014799383214	9.07795691964505	10.1542116315719	10.0640649278422	10.1941559837932	11.6426096926019	10.4514139178123	10.9971200112028	11.2516339920222	10.8122985784783	10.7668311916257	10.4881077849218	8.88896106547792	10.5680782387098	8.2784633224047	9.05726485638716	9.71159403084463	10.073761738902	11.0062009065559	10.1883334497273	10.4560756232163	10.4894991599633	11.0717308782393	10.0969459184636	10.5463716989655	10.8053482146783	10.8134328043608	9.85160460344139	11.010701451329	10.3047579014845	10.7620424325171	10.5902416410636	11.0484992172785	11.1111989341795	10.6386904796888
ACSM2B	8.4909507739425	8.46714495478957	8.0619326068845	7.93885692136891	8.6422658224027	8.61926160791918	7.77863967108833	8.45564221522756	8.0396819195973	7.45948962462054	8.39988463387904	8.19052034469243	8.98586761147074	7.55855990723073	7.88889051352787	7.94653949366211	8.12658553546195	8.73855378385314	7.27262241177201	8.29533983299921	8.07665979304359	7.22496795090847	7.49998403690517	7.63306248524709	5.77602224956478	7.71390806856822	5.40306513081427	5.77657871501875	8.2333569623382	8.06912507548724	8.9396925614901	8.69043565057238	8.8387139131365	8.47706273875075	8.88343224261887	7.9972236410213	7.61892420143899	7.86131872573304	9.27768858514924	8.55888191223338	8.11333586006013	8.00884371530978	7.99058467618483	8.68250337499879	7.96479249283213	8.77024408204595	8.65249041573851
ACSM3	8.49152763533441	8.62047835881272	9.54468979372322	7.91621205674861	9.21234277593327	9.07813068620227	9.70922632584281	9.23099969889522	8.86403547121622	8.53703900186017	9.26954930299673	8.69147737347351	8.84094874705384	8.09173341581884	9.42951060636626	8.45706101702341	9.81161227050047	9.49764973110755	8.90128192057117	9.57416912821563	10.4648569355285	9.52229398252752	8.53578810983344	8.48165417125517	8.72127114052889	8.20703282266788	7.99402806659372	7.87653545467148	9.05013052299027	7.95315331068284	9.15253006837535	9.35520693830039	9.23723915705879	9.84848447437863	9.39693420256697	8.5799911832347	7.76046444076327	9.63907914387008	8.67320442447022	7.09291730672647	8.85961065961746	8.6822433399434	8.46776442256031	9.34151523689778	8.44547981869588	9.54972430778329	8.42396070758739
ACSM5	7.24569198603287	7.53847011534932	6.65173295679018	6.99171263690572	7.08532595828547	7.67707822632709	6.60606642682284	6.67529773666734	6.79566082429884	7.04463702644478	6.69240125972738	7.11172221572627	7.44236317943518	6.84834307409413	6.75655960328622	6.70883622404899	7.52517385348598	7.16708080811396	6.77844773791404	6.9933146136557	7.82631169300351	6.40182719829609	6.26423009408736	6.4790046005339	5.80285778494215	6.31258802336295	5.64203884971429	5.70121607787796	7.50679538360342	6.61411846827532	7.38958004024849	7.19703691357676	6.68834472562171	7.2234967736964	7.56732377583542	6.65128762401403	6.83965560228378	7.0460461532672	8.11088175249678	7.14620897265892	6.97005920180694	6.87575425287702	7.110222139743	7.11322786931827	6.72712124371098	7.67853183919323	7.2626109725703
ACSS1	6.20497069641066	5.82518814396797	5.64031238260653	5.90634849371878	5.84889858788837	5.66676955628408	5.65570115425551	5.59157744457012	5.71452150848835	5.52143218159134	5.57731487477228	5.87469200331817	6.13924429809261	6.04382942117984	5.5477124941226	5.77253785488865	5.55337097014339	5.98128639971341	5.56292774910254	6.06828876704701	5.65821296776184	5.85127770113885	5.56525747998085	5.58591979880653	5.95562868884524	5.58438158010558	5.49504491597789	5.62092319652698	5.76422953455001	5.76100499911439	5.89985948788072	5.80387028788394	5.61340195406328	5.70239069245446	5.68460198588899	6.11095391256805	6.24997834858279	5.97457141364205	6.02981338591395	6.08602079553443	5.78073919689877	5.98749814188896	5.73301472950905	5.72938996965805	5.81880019843018	5.80724377063857	5.55942870026805
ACSS2	9.41751669947133	9.55760911772988	8.5519884635963	9.15632443105065	9.24838544984176	9.16987936040601	8.64056155511243	8.91508946730096	9.04398168035546	9.14133873933491	8.98797920777742	9.01681386892201	9.68115050850721	9.29193286038231	9.04889289107714	9.09429807470739	9.32260939958877	9.40411344378609	9.00224888442426	9.39543951910494	9.25825449493065	8.78463804143638	8.83225118732109	8.96038370178467	8.23194661468784	8.67575652283809	8.43966493418107	8.35040658384768	8.89503771034077	9.1276308311517	9.04334189379664	9.44982359189941	9.41011484781408	9.40478464133914	9.44619855582382	9.04289877475822	9.30057860589726	9.09544239936334	9.60562169771347	9.58669366599806	9.42759448346573	8.99429268059938	9.18936775060645	8.96441294888403	9.1102908430273	9.47550511035687	9.35951337903178
ACSS3	7.15808634177993	7.52041844160463	8.64065769648638	7.61533928004178	8.5454376552206	8.78670100948949	8.46773828124935	8.26887930065788	8.3868523070355	8.4273826932289	8.60951285422128	8.16947751090845	7.3727654286634	7.18590735468536	8.34805285103512	8.05813258864136	8.59039181766234	8.38039904984222	8.08885979900191	8.96135830983411	8.72533161227047	8.23561243907923	8.36801315480584	8.56063776705208	8.8849092242615	8.35898706260481	7.88960212640881	7.80383981824261	8.30362738488767	8.30992871857172	8.20928699298919	8.53885416171589	8.71479159449725	8.55016715433716	8.54774336414214	7.93280401503631	7.20863532397807	8.24365333826104	7.72308947287925	7.2332940179395	8.35702262066493	8.17771615515965	8.2294264352744	8.75288218946756	7.87898963434002	8.87497340201989	8.11588493836057
ACTA1	8.53467886526946	5.90201504390038	4.0148575387334	10.8657501476947	4.11827908293914	10.345514316726	11.7811853846242	4.85604655571757	4.26197690216086	4.85602825932282	4.76069146823147	9.58880376667577	5.12985222160251	6.84373395257761	4.47805769223945	4.71297297914348	4.6113948248894	4.30593985881151	4.21132205978597	4.96864503266267	4.32717712624608	4.35073586840915	4.61556661747531	3.99326679571645	7.88195008959997	4.28041193544581	4.18017010783647	4.0221306613526	4.67574184682049	4.75510751683644	4.4345945631232	4.57548122140463	4.72522016415864	4.34157674089764	4.3234618139409	4.7810766306868	4.27206450659635	7.8311960183723	4.58268463738057	4.30324693339134	4.3146914745612	3.92452089072215	4.34060802820486	4.70943781399197	4.08006900233095	5.19707105308744	5.14372817625873
ACTA2	6.26743269640411	6.80492774700123	6.33861709977236	6.8837946371752	6.19413871504131	6.62142889888092	6.47419799982677	6.50416487202315	6.71007116224655	6.44381074245813	6.61491166778823	6.89799135619115	6.51728816711242	7.33523063224011	6.17668633099457	6.73951609268645	6.57609916973612	6.36918579202236	6.59081408770102	6.4695199578455	6.37095960312296	6.17367764388578	6.6992557874684	6.66717184706961	6.67593402418803	6.80719894719381	6.47453786500136	6.50853101198328	7.31949517072905	6.73685401134452	6.3817355455626	6.57216321115809	6.55319282207774	6.71342989514777	6.37021156790017	6.42290513285031	6.43569575280411	6.53093472821235	6.85338741295161	6.88600492316841	6.05523245858587	6.25099965283345	6.21728714165519	6.71186816942617	5.99607790035537	6.16710942719574	6.27687565086243
ACTA2-AS1	4.73582485313848	4.82813172173477	4.22172307732176	4.56950681096625	4.59564476397412	4.42088246463411	4.43275120199347	4.51861585105036	4.73335598143655	4.79996783535525	4.56183381527052	4.57405091028922	4.79195077091847	4.86546159945786	4.47990695522322	4.72152202885216	4.24466574535565	4.59489511100874	4.29739620213862	4.5210765296396	4.63133197555771	4.74123449633914	4.71117006242719	4.52332125515257	4.48323607784752	4.25603601155188	4.43725149624217	4.34607126904292	4.61936104608359	4.92098289157247	4.78174379406662	4.57484449310591	4.80413361524467	4.39682924787246	4.68076062045921	4.59188195687428	4.41687520229816	4.81117806676511	4.67854848514201	4.57447840186632	4.11324055185907	4.25642323307835	4.17514817087548	4.28662608290433	4.30441510294454	4.51358412177014	4.21789963735318
ACTB	12.7286910281104	12.7048930950902	12.8664646677215	13.0071775045084	12.3877964037635	12.3666019194774	12.6190097236018	13.1506622106914	12.9513899534995	12.7895410491799	12.8427557509421	12.8622559860389	12.9330530280976	13.3817839376306	13.0275102892722	12.9157020745731	12.6426800806242	12.3695912027989	12.8266973776042	12.6886580057021	12.509674414049	12.4149116446519	12.8595637917404	13.1440885523018	12.9443650182229	12.9742610781027	12.9904837789809	12.7588127855289	12.6331362384657	12.9847911843159	11.8928978400597	12.9017067082049	12.6423842245826	12.4395136517119	12.2286507741288	12.637426892572	12.5236131431488	12.5514427101454	12.505519788095	12.5312152448921	12.6310872517158	12.7491257189321	12.6394460573403	12.6364878618641	12.4815416255021	11.8794939900021	12.7861972582517
ACTC1	6.80387669417584	6.76750982516826	6.19616456274718	7.79929985330558	6.95966516204394	8.96077898387629	12.2157958049818	6.96675400774866	6.72877315795505	7.48080847174926	7.14541305508129	8.86866139729421	6.65502840201612	10.1398854414523	6.8126461929376	6.76711102279109	7.40779864780282	6.0825768069067	6.20207871335692	6.44278973393556	6.24714890864778	5.81511524240042	6.65686861839914	6.87772895556653	6.22275697487285	6.31973009945834	6.51726491669245	6.41508471276282	7.24318411593388	7.01105422182923	5.98353459695625	6.26102261640151	6.32430958743979	6.40821900738043	6.12607001872046	6.53990510944508	6.23759936732033	6.86019127424062	6.65746530303317	7.46904214014631	6.11686881687047	6.36242481397587	6.15169572913205	7.49220761635004	6.52121083020913	6.20226807503277	8.45013359661292
ACTG1	12.8205447660392	12.7219631243635	12.9572889822817	12.9256102153495	12.661617286419	12.4205895026557	12.5868202816767	12.6526714806157	12.8156071791991	12.9800375920486	12.6769858702446	12.8499846076569	12.5153353642836	13.0328835980163	12.9152751690508	12.9138174239588	12.3471621665712	11.8219125068756	12.8089058031386	12.2294956363214	12.3521450174625	12.4547032995782	13.0056080637568	13.1798663946169	12.8769031384859	13.2379652286838	13.1563334083161	13.0114686248016	12.6709381238276	12.976329017778	11.7585408615897	13.0027296265423	12.3735756742239	12.2930999591626	12.3423585771888	12.6038285044896	12.8714122245388	12.4460271916769	12.5321392349061	13.0040484296602	12.5221650803261	12.9027706823999	12.9095329928066	12.5776642769064	12.6176371422193	12.3527500462606	12.8810253748314
ACTG1P17	5.40885074772006	5.3402546872437	5.0490855820728	5.12562683052556	5.21297178392393	5.17532129005874	4.98772683041782	5.25715451285063	5.29711276870519	5.04896250699292	5.23433846292957	5.28137735953336	5.55384900331798	5.40984209059365	5.44528731239806	5.30712264638021	5.25133778641253	5.13444084247249	5.10882627231744	5.14456956097317	5.20292255047633	5.15721670870632	5.18854982974328	5.05573939686416	4.90300346924896	5.15153810786308	5.07441071640259	4.90424208368867	5.34723823879754	5.31425762117809	5.41704099345634	5.356158191763	5.0939977134469	5.22650201142818	5.15125086800025	5.35219520922351	5.24643008693516	5.12151596407576	5.19891870776411	5.33271444672206	5.11161125489445	5.1821859068358	5.14839458945834	5.16237717342091	5.17914777707274	5.02281439837672	5.17407781266943
ACTG1P25	4.92934094412651	4.12175130326845	3.8553095610984	3.98641747464891	4.47002923267859	4.62843865783046	4.02745766905315	4.12704171320593	3.91939728756817	3.69123378376129	3.92814724214174	4.16188649061455	5.12178317460592	4.09506023681737	3.87068502727201	3.78111962220542	4.15555775768297	3.79444556466732	4.09506023681737	4.16047036639412	3.99697769737134	3.89835695475323	3.72900395844323	3.57973646125329	3.54625980288266	3.51706148628631	3.52915403048606	3.80260025617226	4.34353326848779	4.14720909186069	3.91560021737288	3.75990008198078	4.36595500545264	4.06591353242103	3.91494593961263	3.93924123002579	4.09506023681737	4.34579029041498	4.52698006862791	4.25931071646243	4.0694690216507	4.41127139287418	4.45292937225296	4.37623253625586	4.44929587786712	4.73059092615575	4.52833746201298
ACTG2	6.34926066738636	6.10620546265759	5.38994403572371	6.37226172060377	5.68769547751491	5.82977140117343	5.81527054731864	5.74539757373956	5.81648324273147	5.88801608353333	5.79740998272841	5.81384182340964	5.94161082697835	7.49298064010087	5.55448859147007	5.67937243076613	6.06621664213274	5.56469801660847	5.62528469438436	5.44495904337347	5.46848571733003	6.18865674982233	6.49163821579749	5.50262331443447	5.26930642128031	5.60754128630292	5.63291853765068	5.32828156559548	6.55872018436973	5.75656159974776	5.55260824228859	5.66699154288573	5.4080229157583	5.38341993658382	5.46193928667501	5.94636610884837	5.89196188821372	5.72372880597663	7.31239110283935	6.87619356087249	4.95387246154582	5.51892311094516	5.63108469922041	6.14741131856644	5.50019068230355	5.54515248152844	6.6259178838322
ACTL10	6.23101088441385	5.90924579324606	5.43213070309509	5.90442815645549	5.822874166081	5.6340001637302	5.6923924936284	5.3847669198478	5.85883136191914	6.0277073457029	5.70188889604692	5.91758030915322	6.07316271223673	5.86530226234154	5.71775864426323	5.97487738733494	5.80832378060448	5.66745859456352	5.883851954613	5.50857063946806	5.79542257003317	6.0422791470876	5.71808740135613	5.73352509046726	5.66242869738214	6.11192304364946	5.85910979888355	5.70535445622866	6.03858748591825	6.17759755354662	5.49252892942232	5.77117584760135	5.74105331913068	5.53952486518453	5.36600094457676	6.01964508480058	5.81680853623371	5.09144710335617	5.77425475741625	6.19984675307092	5.38599494629331	5.50746648885908	5.49532288351598	5.30092022748089	5.63523287363453	5.38338249800906	5.75454515151371
ACTL6A	8.00017074726273	8.253366584613	8.08830657559666	7.86414831656894	7.6175396123441	7.83079160874133	7.99511178028583	7.41764603840036	7.54974867545349	8.36768518971565	7.22089139523937	7.78261231806856	7.48238025058753	7.93045870666869	7.3797098753097	7.81400748114846	7.22447835545056	7.00447442842894	8.03523741732717	7.24192610012716	7.23130649933143	7.70695089768835	8.09450952454736	8.25242053352946	8.35093170838689	8.24555279317038	8.42289741552506	8.17258686967902	7.87033748636773	7.60347825485755	7.30507246821385	7.40113735092652	7.32640153798822	7.25251845833556	7.36931126963468	6.09666661813812	7.89827475427459	7.83035624658175	7.51928951601684	7.71594486973611	7.74674646162263	7.97979245649648	8.01859543990216	7.78655651807926	8.2196607966845	7.43645643285662	7.81626533577933
ACTL6B	5.32024699821374	5.2055399973888	4.77577678868873	4.92415275957267	5.04358021386559	4.87914384229569	4.8742544104031	4.88185908018671	5.01234744481299	4.85064643274763	4.87634053283694	5.26095304074732	5.36063560577715	5.20433366380817	5.26335396024028	4.99261214044493	4.90524260276819	5.22573164309482	5.04534342066547	4.91154090675673	4.9555684439123	4.98089586446275	4.92202641878757	4.75229806807151	4.62114043863149	4.68149610560894	4.50220561108493	4.68041694634505	5.42843511710777	5.13879812718944	5.1940270462399	4.87167521407513	5.09611662946184	5.06533109546711	4.95977598742948	5.71352369346139	4.93405859388907	4.65563157234157	4.8750580720185	5.31968234182181	4.67002458944101	4.69582578188204	4.822367301999	4.69052030484783	4.79579137851327	4.90945419012749	4.83360115331356
ACTL7A	6.15759703155721	5.39947575786533	5.31981557981374	5.64864821083273	5.74283821910395	5.40483737696016	5.31939408061037	5.46458194314096	5.3705801962037	5.09269388693727	5.34468493767441	5.60574436939568	5.90466554265899	5.77372672931617	5.78607132161931	5.90468014649729	5.38732600711998	5.64211304129209	5.04589838076497	5.54646633725557	5.34438670183592	5.16747512213021	5.42518855800947	5.34857040173667	4.80706604239108	4.90854968400693	5.31661862625939	5.17853700520151	5.59763068521217	5.35744497252626	5.58960209220512	5.39947575786533	5.38799899174279	5.09146397555051	5.37020528108707	6.27071478479432	5.49371068509448	5.17820244599082	5.5154724320608	5.97246572433394	5.28626385403687	5.2334797387395	5.12729759204573	5.24466009732493	5.20372960425108	5.13380885521203	5.04615561386011
ACTL7B	5.93074935474452	5.47016418152533	5.05296572158238	5.29260295704393	5.41530810500421	4.79351223070675	5.07002483037065	5.56154600065758	5.35523506289484	5.14298051307073	5.14656931989643	5.67794378398844	5.92078555513389	5.5021751396912	5.33247620431557	5.3078954279388	5.27467204159336	5.39813967348165	5.14909702563201	5.39535255624559	5.26837724998543	5.35882396628273	5.31866620863035	5.18046392993758	5.01687397832176	5.04359895289465	4.82197323250755	4.83473649535693	5.2547013022728	5.4966068966846	5.43074386601056	5.74427173152712	5.27182371499872	5.50933225212869	5.33574278748907	5.79068444694894	5.06453259430093	4.84546100369168	5.26745993438685	5.55427350717212	5.065847525352	4.98253714900331	4.79506868233583	4.93823924629366	4.98727242525825	5.3094188495158	5.01553097759761
ACTL8	6.71618860544441	6.51259814320518	5.99731491101757	6.2862086508677	6.37775371138773	6.49581433598163	6.23326158499743	6.39159900045959	6.684078732003	6.3437111608009	6.42914479255	6.51125427271808	6.93365216752693	6.64349665854358	6.38846566162256	6.19186984881153	6.56277670012263	6.7428864891477	6.374701883921	6.52805848177907	6.51184580234897	6.60490158929033	6.35325488783748	6.1249621380562	5.7353353986447	5.85370113765375	5.97493433495588	5.93966207906598	6.88235946006656	6.54636070270074	6.47139524085935	6.33000197861212	6.11832460489296	6.60533362071056	6.59558952773218	6.34770388838127	6.18100665665507	6.61243929259714	6.44780888724496	6.11600405887039	6.33974867967285	5.90507380751627	6.25053909040016	6.33419201547041	6.22131072118946	6.44791814200234	6.22515690531532
ACTL9	4.6694165741236	4.09061458388157	3.3749932830499	3.86332553841677	4.04256395339082	3.50038159392637	3.99855796364113	4.17269483103567	3.92261762505005	4.24171755499191	4.26675615021649	4.49157148812877	4.57418167151878	4.08436853880377	4.25719288086018	3.95937009710986	3.68860122938892	4.40447368063928	3.84690926696135	4.06742092025587	3.85120556104702	4.01126390389326	3.98195120410701	3.73587764718339	3.31622178336586	3.7907809210909	3.77015422362407	3.75536977983936	4.28192186166267	3.74705877658175	3.66815836302343	3.9778919941791	3.84831928327004	3.83361656688967	4.08999942784617	5.04885043215893	3.84950767887174	3.63419357115574	3.57327086874118	4.61627848387481	3.5555042859687	3.79836690598294	3.57839645342702	3.68694929112128	3.61832220217792	3.67802133931154	3.57677864826082
ACTN1	7.98867647745736	7.97823612192254	7.94660166778435	8.58942666862926	7.57822279932221	7.77860547039227	8.18629559430268	8.2357189210078	8.1182210535907	8.70901617420497	7.76201990859956	8.07228735860347	7.76254182973021	8.80406722636137	7.68401131914875	8.45395305801935	7.94126737149251	7.43518899629526	8.24971268550407	7.83994383888879	7.99071076179211	8.00494279318301	8.43782340057702	8.38412426184517	8.3608620004671	8.35984642034105	8.68886488073117	8.64273218337176	7.88932312426073	8.31108986215332	7.10028069294373	7.80702661610002	7.60834538316579	7.15751318089097	7.13187903389474	7.41010538890558	8.12474143402433	7.36012536287516	8.18280125683092	8.53087206079087	7.56418334670675	7.87069378117801	7.91298325301335	7.76292714486286	7.67097230348077	7.35586254431841	8.05866263341769
ACTN2	4.78452578748579	4.52984233794701	4.23169637249445	5.70699317530369	4.51562059280541	5.87214160348513	7.68138394820828	4.60168726274869	4.50168658201046	4.65930570992942	4.54896375035681	5.248292910149	4.76794083573436	4.70297003962044	4.48278147894211	4.60233978153018	4.48337633359088	4.62189099979724	4.46559762531461	4.50117343206094	4.47488605174188	4.43044153230883	4.39038385061903	4.32077048077681	4.60929640315011	4.34894481671234	4.2231763027222	4.25590014633541	4.55786986478557	4.54029193412507	4.72994717112948	4.58987599476856	4.53611008178389	4.58177339056422	4.5787762768188	4.63942858761759	4.36657780770592	4.70090084473518	4.54976907487146	4.44771286769829	4.44221095440862	4.3647735424144	4.33949326605451	4.38098340349961	4.31317255523084	4.527505268852	4.51505706215442
ACTN3	6.82227033585055	5.95342805425256	5.46765823409835	7.3899260649174	5.96508219965117	6.06162479115403	6.65217210674513	5.84241188082595	5.84124430711664	5.71395010738256	6.04780999731735	6.61514202974626	6.30741102629044	6.27698201991617	5.90681980563229	5.67342424213113	5.75724510333845	5.99388986967181	5.82334476874709	5.74771486399946	6.01087312832175	5.99077921283347	5.76402563736945	5.66764975422256	5.63140667171544	5.69687727551774	5.62143746593119	5.74829650093987	6.10087302067527	5.78224405265161	5.78224405265161	6.02926926012769	6.04395286710004	5.79495300676722	5.99738743744766	6.16456157619948	5.6065243447231	5.84756676199837	5.89331699773929	5.89331699773929	5.7335536246019	5.6290300315323	5.73074725644466	5.91896573049883	5.68974254921575	5.7291983837099	5.61521432800229
ACTN4	10.0942272613493	10.2134705821806	9.84063545097751	10.2688996104073	10.0339089952551	10.5259142807205	9.52303729406816	9.89161137419359	10.0670459376643	10.5234756045066	9.95681824753958	10.2398504722142	10.6174842211342	10.7342374729535	10.1066437212419	10.5513718447414	9.99168538814836	10.1934655578372	10.2282821874016	10.2050547371876	10.310973900864	9.7282624184436	10.1791865270495	10.1820994415084	9.87181680129503	10.4499420918874	9.98249071157679	10.0878415235141	9.97589178159447	10.1532782998846	9.52975327022341	9.99780939259868	9.71226008664416	9.54806042572442	9.31381948875039	9.58676187767658	10.5522924632022	9.67230713643048	10.4119847514025	10.5618206995761	10.2458367754733	9.8545022267228	10.2845949910575	10.1922978159227	9.9530108522881	10.2036295670506	10.466584690546
ACTR10	10.3991814772715	10.5576571278644	10.2732972249158	10.435822852155	10.5901736593531	10.2604269749479	10.4936476066115	10.1307757132503	10.4286241104972	10.7315662979961	10.2529276819432	10.6508035462058	10.0586832699877	10.4688840922538	10.3739552277044	10.5080104815129	10.1692161392406	10.337965702133	10.5326962783365	10.187059640387	10.0844610919763	10.2973829608981	10.6724248162486	10.7350774899018	10.3755120812516	10.7067538739786	10.7248837649672	10.7194437085006	10.261251964627	9.94977779768775	9.85663823236851	10.1362709066337	10.1306314074416	10.1122016880107	10.222135853068	9.64795724773764	10.4244748372218	10.5364769660696	10.3170166686432	10.3903806160242	10.3177010720789	10.4055810968931	10.2281209114464	10.4384854466895	10.2862561525836	10.3351172710905	10.6036518980774
ACTR1A	8.42591526296775	8.37692427599515	8.27490279603953	8.67440972350243	8.19489347816079	7.90282686495485	8.25416133028714	8.36447942264435	8.40136426636144	8.46119433290434	8.25201900227776	8.60491623296272	9.06252510677784	8.7766669909786	8.45977928042268	8.26283054883773	8.12587491408023	7.99600538574134	8.29928297972192	8.28529605109249	8.19623525274309	8.03491831607236	8.3186128861727	8.4548212276557	8.15384055193308	8.3897571172162	8.39619199759689	8.42828201127036	7.8161315381261	8.09124129256897	7.57363694872214	8.06644431716413	7.9703269724235	7.86796264918758	7.72486781191526	7.62135480247552	8.34178347748761	8.27854751367518	8.25319864657575	8.54433933044734	8.03354378004008	8.25780905564536	7.94925195632352	8.00420111489373	7.8654076910083	7.7985837202014	8.24761921395424
ACTR1B	8.76941378007065	8.54860195729528	8.45010113597647	8.87219151556106	8.42228811725172	8.58323676327215	8.22734967683869	8.42122624879356	8.32827371945979	8.63568753145788	8.39007383912525	8.5260876569053	9.06923058551998	8.83963427169415	8.44385325837935	8.56388590407611	8.33381868500768	8.34183516805769	8.41582961399817	8.62749836390363	8.61666395602726	8.47007716988488	8.34032715775448	8.44487687060177	8.51404428239941	8.45008039950251	8.42901951276409	8.54324483716825	8.37873849819142	8.55587588810354	8.15998628770465	8.29963906391888	8.41195481825816	8.2203234055936	8.20632328635545	8.21524669169625	9.009080240341	8.56036106011494	8.87554870066051	9.18324481282866	8.57746290373489	8.77167178760865	8.6644027083453	8.57806950639435	8.5190676678802	8.60618263297205	8.68558299087809
ACTR2	5.91227537564682	6.60634122801784	7.69026943548876	6.4194584516351	6.60856349665023	6.56481013059836	6.98585497993085	7.39310553551357	7.4801913217311	6.8232687921794	7.46257045697357	6.92742653243663	5.84934272806502	6.53428053800143	7.18145298624887	6.85751339169179	7.22285118040574	6.35666800851104	6.83791814459106	6.81304489644325	6.29185078701873	7.2374822289342	7.5928589660415	7.97018278758534	7.3852771531435	7.15823807075197	7.85160654330032	7.48054965070522	7.28848961172767	7.00264025344691	6.74838920989373	6.89581319632168	7.18534837873164	7.10639662916102	6.60872102234306	6.6035606832531	5.87845909253243	6.47512549165756	5.78174650631313	5.28183795889115	6.89625630891402	6.67700369057074	6.56282450249203	6.84169525303444	6.60575313495121	6.32481478634787	6.84736102162012
ACTR3	7.37721732561801	7.92328021398244	8.59565594020706	7.88963103524571	8.25161813790999	8.38098878388626	8.64673823672048	8.49268365936126	8.66407256946886	8.44054717006552	8.4411468735214	7.87641592820296	6.75811841555285	7.82970577490119	8.5458475481825	8.50108558591624	8.44390858895242	7.75146788343557	8.69278375964424	7.99354022547451	8.13929157033781	8.37823186900053	8.83195984054958	8.74309090133474	8.40639847161359	8.7936886404053	9.05788257271203	8.86047059533534	8.09352732402627	8.53130863585272	7.84698186936579	8.33861444953331	8.1489000216957	8.13279920772063	8.2318845568686	7.59163859951275	7.77672772730316	8.28540070682612	7.76954864441642	7.41532460661924	8.31714851200157	8.19017651881031	8.36469651173234	8.45775670010682	8.38113145811501	8.243958152794	8.26041398987526
ACTR3-AS1	4.00073927922533	3.77412344473008	3.55818542086738	3.85691497441517	3.62632094375136	3.68771548366969	3.41039313388795	3.49748029157498	3.88743534606632	3.63224518996635	3.63780528649587	3.66463316229133	4.01634212204302	3.85800438199396	3.93428408529341	3.66340012397679	3.85300426706917	3.74636811029166	3.53605182367764	3.66463316229133	3.51915392192854	3.6211716406093	3.49002886101979	3.72780068783437	3.42617996654542	3.75805153335132	3.68771548366969	3.51922155364716	3.6505828681047	3.41462494405786	3.82589736917997	3.4932528909013	3.32897421340497	3.61801671640765	3.80303296587932	4.28610001956216	3.55092145757052	3.6595298940784	3.49690070487398	3.8243853067051	3.79443885005274	3.57893150335409	3.6653374866668	3.45677207467043	3.41906537005992	3.3456047493377	3.66644946793783
ACTR3B	6.48240186103282	6.42366365103106	6.33593194595294	6.62377719235834	6.35184527645965	6.49900479391748	6.32648109351527	6.1148155283754	6.10515175901714	6.66985668885532	5.98856373904448	6.44907105370844	6.1510783519911	5.9651780932437	6.18866487824665	6.20584339163496	6.22737270233076	5.90772284028257	6.24400880213306	6.13101987169604	6.11359643179503	6.16254552380016	6.36550902401256	6.31175185497152	6.87238650798412	6.58591675315444	6.4934027868926	6.46475499306298	5.93089696701392	6.060779051734	5.83730398446499	6.06268406569585	5.71031094377636	5.97148352718557	6.40353246941021	6.08402740473887	6.66343419414913	6.38476508615259	6.46431919640172	6.76865030225444	6.75708227293427	6.83892356549749	6.29245083053868	6.20478749365508	6.4810591088507	6.28827704439605	6.7317410137751
ACTR3BP2	5.08651204662782	5.03546036987435	4.54104944325474	4.76113279227929	4.84430723746652	4.78712545960233	4.67885836960854	5.00312218150224	4.86295603571064	4.41226401245001	4.72385545314633	5.53115646271685	5.12227282921455	5.09513846184543	5.09663100612128	4.93821024082086	4.68331978969399	5.26446473695945	4.66550764315477	4.75325791495534	4.70264238293576	4.84698801415306	4.34282140896835	4.78712545960233	4.54706622118242	4.50237764035014	4.73401156414922	4.6620080066462	4.85114204674262	4.78712545960233	4.91440522062168	4.87773795486478	4.86951405200969	5.00438618681666	4.82428511671237	5.08613175258985	4.67579502672356	4.80014072620272	4.76461967338789	4.63559939435218	4.60052852422678	4.67533481139448	4.6062302968463	4.65226074695584	4.52733510481849	4.89569539135241	4.66228507694462
ACTR3C	6.03434725024653	5.93077679079749	6.08952338147482	5.9302130438822	6.09350678924393	6.24500889382347	5.83950509575587	5.46499683689664	5.66407358494602	5.96335904899581	5.61017197533143	5.34514130934365	5.88429589044581	5.53200802163901	5.81556640262203	5.85183897505858	5.94619467809127	5.59755464397168	5.8598670869459	5.78931985312986	6.02139049716627	5.73525589719998	5.95693875628077	5.73063038955241	5.85702189488344	5.95988720053037	6.10511435459127	5.83624838178015	5.80940716459172	5.40276328351394	6.1510822938618	5.82805110261198	5.82587709654551	6.08996341261347	5.97097137676695	5.18453900736734	6.0286492026273	5.95530343608128	6.32513136189248	6.36263976469575	6.24971688475756	6.19581476788698	6.13438516822958	5.83900788057496	6.05556369449606	6.12807953256225	6.00099906493885
ACTR5	6.39815995672822	6.30224749922212	6.04780449956469	6.30534055737969	6.14701301484572	6.25240441798799	5.90609115430894	6.14325419844112	6.12427792225579	6.35124774778484	6.20609726899838	6.14021923850056	6.8330639763551	6.3573881938326	6.38066170305725	6.1974807897482	6.22715671683107	6.00919835052878	6.22977935052668	5.97110708098115	6.09986933301739	6.05622135200298	6.3073445452552	6.26113068509087	6.06272487679529	6.17743281242662	6.00577982879549	6.01596875829912	6.13464133520914	6.04276057051921	5.73444689461628	5.94476784607193	6.18413712458297	5.82670767686276	5.9449366085756	6.11573625814025	6.11187351130523	5.98841288058725	6.4767489033538	6.65434763965252	6.23672537325403	6.410202963205	6.18780986436416	6.25313173355385	6.0775412656897	6.1584590354709	6.4457774139505
ACTR6	5.50706248417245	6.27960091160607	6.7575938038843	6.28061325462189	6.4204278381976	6.71269503504964	6.57470427805232	6.30042549406326	6.46940698041807	6.84918043399058	6.49208841207274	6.30682190851768	4.77394899030684	5.6571388272243	6.46437843582071	6.35682700500956	6.86555430564961	6.15392401862892	6.54842596721884	6.16279216568157	6.35557231480826	6.51608957717855	6.91296605066838	6.67001137145112	6.6958226552638	6.83333029422886	6.92578380994551	6.83736711714585	6.32811957893736	6.58842076343771	5.99725426766075	6.25878331419169	6.24041138084774	6.42440506373741	6.41022883255862	5.86964620154115	6.10348089393169	6.52429621971172	6.10580958816201	5.85693333774947	6.54642485377424	6.33761110976264	6.55239000579581	6.74567466558011	6.62949892085329	6.58080906938562	6.56637840771808
ACTR8	7.03270254117018	7.30370667860108	7.36462207466832	7.04847955887786	7.25268137776663	7.24771923577186	7.30613623144693	7.40118390232907	7.05850532830567	7.41155968213166	7.4109944094362	7.38587718588446	7.13947125232636	7.23014135403743	7.39455286810704	7.37677152052016	7.31528100117404	6.99864514246326	7.43993615368574	7.14710271334898	7.04750116052771	7.29774686951497	7.4287235850648	7.23418050220608	7.0366392305662	7.62268654020634	7.20290031375347	7.05987240204295	7.06082763940082	7.26052244002081	7.06879082326395	7.0602897027999	7.24851163564175	7.26565422161597	7.11326518785148	6.87371616333089	7.17829150641738	7.19348095855322	7.31798783348023	7.34555725114659	7.35573322568084	7.15111469173509	7.23115340869336	7.22209857777325	7.27779609952637	7.31058458273063	7.35743346011852
ACTRT2	5.02749193745099	4.75678307438116	4.08162747995539	4.63614671884739	5.05794239894752	4.3977719736647	4.63133739296958	5.23989406129511	4.5923493032084	4.1082146231699	5.12542280594058	5.59154987878219	5.37080132631284	5.02372180535877	4.99300779942373	5.05041074510026	4.5671141983492	4.83354313689555	4.53259344028323	4.66493662847266	4.55609264955838	4.57726317179826	4.24116704403975	4.52175989470948	4.51908703699471	4.04286352916194	4.16209135501723	4.33489806297033	4.99764091729711	4.5617268463922	4.82431300641335	5.19240425210771	4.67122988450388	4.50835402324448	4.62810720811392	5.54712641669764	4.51970762889997	4.53966163196255	4.69589343906981	5.12871416819583	4.36659602991016	4.44306856659823	4.40803459327853	4.46953055156066	4.52030051159479	4.49702877447735	4.46735282715441
ACTRT3	6.29568249356124	5.79764237098273	6.09429494745794	5.99919871288821	5.7940883048303	5.83051176720257	5.65022487841092	5.68970272203418	5.88346793946645	5.72451193093628	5.5794180914248	5.97111242817894	6.47195528803107	6.10061909160304	5.87033315925623	5.92506403219263	5.91604853032927	5.57064047482122	5.86609140497457	5.90035640648455	5.56446004248907	5.57029453990569	6.06144195212118	5.85722757998411	5.42028073006743	5.88336090059663	6.18804254042601	6.02060919311799	5.66852013670043	5.80174525461703	5.38857422517501	4.96235314605228	5.80104618148147	5.53537917318447	5.70175220461763	5.23140528005092	6.04829824116858	5.70120737647528	6.10007646227492	6.39731199592623	6.01893548009609	6.15848014451749	6.14449937393953	5.93076727000489	6.14727893207834	5.75025592078552	6.31815046825798
ACVR1	9.30660852867932	8.92982166112954	9.04658380442934	9.13053435556529	9.27239368419255	9.3922278261912	9.21047243051835	9.0600279513423	9.16116895070144	9.47143412838438	8.51741206518342	9.25677609802678	8.9258629043389	9.09377268286526	8.94485847222736	8.90265857304375	8.9669327955814	8.86865630110453	8.77800396586646	8.61442942466565	9.52786272502301	9.00582821282855	9.21315201142046	9.04671146395442	8.35422181902068	9.25341934367269	9.07617609302204	9.03232239233401	9.14327052695927	9.07653725546644	8.64381199267682	9.23425483801799	9.03153468759396	8.85134764094801	9.1217689663247	8.57664947059693	8.65361449921255	8.78616198661721	9.04950198233612	9.05468101443996	8.86654254557989	8.83896410555528	8.92967354390186	9.27780561081131	9.13580281933818	9.25389676843967	9.16122892043298
ACVR1B	6.76700662955078	6.42303134726623	6.22750858641676	6.17057116979728	6.28427816489385	5.96496161301248	6.05654492102215	6.11945646299761	6.14664312245952	6.04892910261587	6.34384568665187	6.62518520254104	6.92692678003186	6.40072734108551	6.37004537441381	6.23042370653265	6.12813066058561	6.07679545020814	6.10848606456116	6.19448143394626	6.04452478932771	6.39879172916157	6.24342037225249	6.48488871945043	6.48009633227689	5.87887550169703	6.17704912967066	6.07554345236992	6.46249944715016	6.17008517931666	6.30503377472395	6.14689368565042	6.62817537927848	6.31913079620592	6.03504732220617	6.50772401147323	6.12137216154019	5.88751517711921	6.13705947470767	6.16814878193075	6.23806238567648	6.21958991835149	6.12548323325423	6.0852276296409	6.17404711155056	5.9367136929434	6.16057956362255
ACVR1C	3.99112941114373	3.9733720542397	4.38970878996827	4.01858519330575	4.5070627088811	4.32213479577305	4.11870291243177	4.33922282938837	4.24891745196979	3.71155119286336	4.13670890772476	3.78168954866915	4.27712224279152	4.23861239868262	4.45256589152309	4.30304282098122	4.29496605506336	4.31452874258116	4.11835213427636	4.21230826137576	4.24190893883982	3.98039883669145	4.18280207160274	3.87463394999323	3.98798646169753	3.83234537689394	3.7457828942378	3.8861836799738	4.46680529123535	4.09462449753904	4.68173107965769	4.11413826773231	4.18842660533006	4.50869532369212	4.28853533004791	3.98971779058113	4.04034873530087	4.05661475379141	4.05929744608043	3.82473574187399	4.25916091933195	4.27723255106462	4.26832023938586	4.18047816679497	4.25809661565627	4.36745595320359	4.11878568598211
ACVR2A	5.78572343280102	6.53083798501888	7.46973384026105	6.60798655479455	7.52305313834275	7.33776473058053	7.8622833422684	7.40379380722369	7.2650142153854	7.21172274830025	7.40533851685243	6.49690126755055	5.79424054485901	6.32694007696094	7.29638667818989	7.1307455266518	7.11178728482995	7.0661439708286	7.20299681431441	7.2607454665381	7.24784480523167	7.29787296978478	7.26444941113176	6.77510516899127	7.68533180269938	7.28243934123955	7.37816431690875	7.4021610025357	7.46251567111364	7.6114907889257	7.07059855428377	7.5666093732178	7.48428799963915	7.45827109944188	7.52190791769054	6.75989315207039	6.48550676194692	7.540169414283	6.61277852982818	6.354284940905	7.51187970371524	7.00042848709543	7.53679808978696	7.42934790906366	7.32353965510618	7.41677673116311	7.33502776032016
ACVR2B	5.83947087386071	5.69222795885398	5.7061681137998	5.69818130490239	5.8711987116384	5.74625960889016	5.56468414964726	5.59223709761739	5.63159323774804	5.50283772298682	5.68454655449066	5.69919422266525	5.83107668651116	5.85612990380537	5.82604554275892	5.82007497724924	5.8553532928883	5.91364133641467	5.73918663984599	5.73398549208579	5.69612828930749	5.82806332575575	5.77427815896654	5.63288258518322	5.68991052665774	5.88368593537589	5.93051040632418	5.85408493365728	5.67833450930008	5.76373943367273	5.97300084427669	5.66080351748447	5.66827220589203	5.97007743353048	6.01695790743963	5.9136712584105	5.74803160484015	5.74091863325583	5.80244821470412	5.67517723457975	6.01031773292864	5.81639620336132	5.92042444274053	5.79291148750555	6.02464692931008	5.76216758776727	5.86860752150293
ACVR2B-AS1	5.07472891346258	4.99712032358765	5.07472891346258	4.89135807877601	5.11103715390948	5.09155176616585	4.68323334102027	5.17051208547596	4.89665050928616	5.00985507317382	5.14792436653929	5.5722440379871	5.14475623595007	5.20285895809778	5.09581917122608	4.73544393207841	5.04225140310893	5.37244419562204	4.80515645183956	5.26317503542615	5.07472891346258	5.0521862381879	4.94911338216704	5.01167758977169	5.06040741250295	4.66420418210997	4.78106566165801	4.98746172020085	5.17943361792165	5.11662356422704	5.58628205506173	4.89856905327564	5.19391143102912	5.21302037228089	5.1493782198924	5.55664977939566	5.31034722811072	4.75533376034701	4.93799450650893	5.43337200544302	5.12721439600909	4.86967338227696	5.07385525380118	5.37388462133733	4.91820038754908	5.52806889712184	4.90413896633365
ACVRL1	7.42504693953807	7.33726683473833	7.20354215954539	7.20490742295725	6.94402821696052	7.18532568825832	7.02927302819272	6.94053330259715	7.04558092164794	7.14969064219226	6.89028860383627	7.2049129653188	7.84597683565991	7.62109257304899	6.94046980736911	7.13086039525059	7.02730823610628	6.80627796539586	7.10502240279739	7.19268369685995	6.90498474479939	6.59016876746052	6.94260078563622	7.03139218321826	7.03289727956741	6.6349456586165	7.032346918622	6.9546626911063	6.70059289548827	7.3423220554474	6.61827343100836	6.94589591670137	6.74980059638125	6.75175824444349	6.88810743077714	6.77818042815374	7.51892455140923	6.74441822935012	7.38977040100738	7.61411580217252	7.13241614202308	7.59055351512295	6.95864552657081	6.90209569647502	7.16039350148123	6.91450894737117	7.13049586888333
ACY1	5.39935830032382	5.2187852237828	4.56592205071328	5.23839178500717	4.89100112832422	5.04669227639434	5.33942275138805	4.89077871656279	5.10983784115831	4.87858568752918	5.0969279153521	5.28507617959176	5.65692748531423	5.29885859245469	5.1554985730164	5.19691816422085	5.20522002398442	5.52922996880761	5.26850359634252	5.41183606468547	5.28064664041432	5.72920327051083	5.20032299409587	5.0164016594304	5.18018048506763	4.90443473379293	4.78125932501468	4.70227475921419	5.51119671977702	5.39639481692922	5.2895683943303	5.22916970877411	5.24125685748647	5.51457092309746	5.05059213025072	5.67811639246084	5.07744497643792	5.2478775693755	5.08169449546068	5.03755704994075	4.94191884821056	4.71086367558376	5.04030369765907	4.94097325463706	4.98292956410879	5.19691816422085	5.01104049692598
ACY3	8.47297083142899	8.83996822862314	7.90114821080192	8.36824906702464	7.99562535102961	8.68260141431075	8.15811747267699	8.6640681625607	7.99560497813407	8.11556152943555	8.27064796976223	8.76726042893873	9.79203660283013	7.88515354225457	7.68452207043594	7.30280666970011	8.79465538010898	8.8691451328882	8.23969063626354	8.77499495750667	8.92104679788144	8.41474414058345	7.39946746756409	7.04296765184898	6.66185227397622	7.59137607301095	6.2761827055827	6.10162668853592	8.43453346644026	7.98297110181989	7.94760971231171	8.25375649860827	8.19462057208089	8.27604067512691	7.9947440342085	8.16903959437013	7.91948546206049	8.5644548554736	8.63860744895311	8.44633758916019	8.27823354496412	8.13662191544721	8.64182646995369	8.62543992508772	8.58322346152708	8.8439368048098	8.59958851494
ACYP1	6.61324936253908	7.71591499147596	7.28710617066204	7.14094051602705	7.10212941400913	7.38150382293507	7.55912390834705	6.82247704113582	7.0648054006047	7.61609070440406	6.84297374738502	6.92328334495411	6.54134577500415	6.81487737763447	7.3559567447084	7.2524828933332	7.3216883731487	6.78282322501704	7.57312779878865	6.95341285990619	7.17397382606042	7.39205145491947	7.5200266221102	7.93955774597936	7.98738963146601	7.51143903887744	7.5290239897061	7.82592614962259	6.54485210708475	6.76652375472073	6.39826470047032	7.13437327638599	5.3498833701697	6.68085097925953	7.13712112729476	6.80859713374231	7.51347033563053	7.37033454124741	7.24884110942269	7.24438665719999	7.25596658967347	7.24884110942269	7.28812745451661	7.1348845167391	7.00535092918483	7.19207670846711	7.51971377122058
ACYP2	7.10367908301282	7.51103377315406	7.20577546103455	7.6183011505263	7.34167663380315	7.30550493230987	7.30470465470804	6.78537332544757	6.9484538245063	7.59192290739449	7.01761799557204	7.49184204297713	7.30282343569682	6.8900346428888	6.86311131080157	7.02304896333619	7.0708145437344	7.06591356081058	7.36348571540048	7.13714912274811	6.95202323094041	6.75056593769047	7.10010600656239	7.19236351137063	6.62920072374584	7.09392069901574	6.97494746236068	7.21495778183424	6.61075723497284	5.99283987483511	6.34597268290075	6.89383354209016	6.07792457714864	6.91160087794947	7.19483938869118	6.6418639206077	7.52635021123069	7.4197764357379	7.26680222797622	7.61869713543385	6.99881571320705	7.10190427872845	7.15343101402508	7.53939891899745	7.01630006152408	7.25935211750685	7.51028509413152
ADA	6.11225591970389	7.07013156737732	5.80183257878442	6.51301717976084	5.86712914421882	5.62246375505538	6.27967666920811	6.38540387207167	6.21332252864088	6.25270275084976	6.51331260819046	6.27433234644938	6.24047649525368	6.38557346094791	5.99076187565552	6.24153942718968	6.26359896587448	5.67589842825501	6.32548760582755	5.67471321644236	5.97834250707479	5.84853393817257	6.2020010094428	6.1932111129194	5.31191947937902	6.11694308289043	5.94767903928697	6.10560803453764	5.37130377243797	6.31269793669573	5.3534997758986	5.75426171224687	5.55102315119787	5.95534888818312	5.68103757322483	5.75926300638397	6.30909663855823	5.50900138469684	6.55299733673267	6.59701653259012	5.94107336561783	6.06259550582524	5.84050959509509	5.6190413715771	6.03899034545631	5.88896516490009	6.16956834680057
ADA2	8.30361380831954	9.60957356991985	9.06598440586596	8.87187147115024	8.79217664942265	9.36098358900478	8.17481453656737	10.3798487089297	9.23572223947562	8.79284579607441	9.2420806864955	8.70787003962756	8.43287427194657	9.15566350260768	8.62835355796015	7.66012350592733	8.9717455762807	8.24242961199296	8.69079664661943	8.59582676183851	8.35442353885883	7.51216648696548	7.95398822155636	9.32096118972291	8.68055958827352	8.36774073369196	9.58698288712111	9.26203680423165	8.09156751218906	9.20554870421224	7.93942418827499	8.1936548710796	7.07375487622182	8.35852720379716	6.47289087923498	7.92640907279706	8.43956196647708	8.7110655207467	9.25263645089953	9.21863319740156	7.95606336843881	9.22785386255479	9.37755375881759	8.05564439207149	8.53967453503736	6.57324071883067	8.77326812260389
ADAD1	4.17825479676658	4.22433380270292	3.96741025182985	4.00390168947539	4.25004877644651	3.86060656599212	3.92727851892173	4.17760279952652	4.08895606096444	3.94703716305777	3.95372312172691	4.12193805660616	4.37411487047311	4.2442205136693	4.33977220470113	4.11184415378774	3.95481770394026	4.17752595623182	3.99172079273677	4.04765769487576	4.09509920037922	3.8929027098131	3.83901536608524	3.94832029179247	4.23732702078518	3.80245210061574	3.68926730641981	3.97583535086705	4.02256389389333	3.91041659447876	4.4307760333444	4.06301043446423	4.03426003325312	4.08154272801473	4.10713633771407	4.37526748056079	3.89440268471655	4.11717105495891	3.92682547495464	4.12741639521737	3.96843275721747	4.01567680452557	3.94280709560616	3.9611278554897	3.88145129244901	4.02215850442737	3.95807371802895
ADAD2	6.42241645207519	5.93883545553	5.43465070273146	5.90887586215905	5.88523207465672	5.96344534943009	5.87577813699724	5.87046029731056	5.82379710196233	5.67131378085918	5.96727031178918	6.20198561425387	6.30243886325397	6.12317569327427	5.84830133232803	6.23110513932449	5.89206148360082	6.00404050053518	5.7683983358193	5.92026507238995	5.87570851300354	6.07508370922123	5.95579548337381	5.61649776612948	5.5839863819431	5.83487575400035	5.65695007440252	5.37020036632853	6.39425427498733	6.08681094179259	5.56398382425078	5.93263836156301	5.92970686768907	5.82007872062379	5.86609234240554	6.12217982605936	5.80666346324411	5.88380300756255	6.02818571558524	5.95944689258729	5.80748857547254	5.82722885200798	5.84614785755682	5.84600390245117	5.75891554313096	5.54149760264993	6.00117621893814
ADAL	5.3261183983651	5.15032221913935	5.83159647785093	5.17694877741326	5.52916432706213	5.49964103924894	5.70294348766167	5.45929938142042	5.34695893688133	5.20292881915801	5.59537906736433	5.04929247679173	4.93588327600787	5.17496385983252	5.68244231134128	5.25953497346531	5.56556523084738	5.3751622217879	5.43335280865327	5.76083944144846	5.75245634251222	5.7574067135457	5.45659338724538	5.40043985445874	5.69308507184166	5.28540830498063	5.19152583732415	5.18122844436293	6.00845926250984	5.55491538864472	5.81168261757742	5.41896007317719	5.81071901897491	5.74577728556032	5.66971021661675	5.44535738609694	5.68975224756276	5.97600145510762	5.62308735119281	5.3818245999481	5.95892398592437	5.8238812417358	5.63534575669979	5.71088549912788	5.85728812985501	5.64725534381748	5.70972955737252
ADAM10	5.21050688974489	5.73674152352443	8.14030530494701	6.54332237266667	7.50442425201634	7.4623105894088	7.81839799174057	7.8196789777226	7.93055027083549	7.88307232585475	7.59568582623828	6.69939525891199	5.44958743017318	6.30024142667756	8.21567791114376	7.94572796557126	7.8977586748042	6.85559196498316	8.01958313229449	7.44603732173723	7.26856866298458	8.10798582670703	8.57507130473009	8.75766777202674	8.99337509163775	8.54792119919461	9.44506714448104	9.05101097330291	7.40249357676936	7.60250008763499	6.58355164955228	7.76363378416873	7.94040409984058	7.5554462798706	7.44442175137303	7.29404364564095	6.24894140248824	7.48348717648093	6.07599699692544	6.0992478731356	7.62070950338784	7.23612336142149	7.22607059915288	7.53272534738164	7.25392765814692	7.00384543174986	7.05030553172713
ADAM11	6.04464989072541	5.70875899715061	5.20128391260809	5.65172304271428	5.44597803142625	5.28489347789053	5.43616406121227	5.70195027293716	5.51524519734859	5.24037399786574	5.5359138072837	5.74581273403814	6.27741018272991	5.86054423847806	5.58174987409264	5.70607060488256	5.84438971305039	5.90840656506026	5.56334729061514	5.8035620284931	5.77145454328336	5.66219779622768	5.26308888954201	5.59341851832927	5.27792511642538	5.26944057477177	5.24814710457507	5.24095406132094	5.90196633428626	5.860296354226	5.64609573939659	5.80397427302325	5.9170247568431	5.60504790383937	5.5840544658895	6.0940723993052	5.34045637242445	5.76670367252519	5.55510919524491	5.53595187642484	5.20086614742666	5.1510603821374	5.37038736420326	5.20053163169739	5.27005110045432	5.43031837496029	5.27955402511328
ADAM12	5.46865698877795	5.08040041893323	5.57836530492003	6.25795766260042	4.56636311837436	4.69064667690661	7.41066514348383	7.00338446259151	6.11139071627144	6.05905652436745	4.45567860687054	4.77843962429141	4.79102394148407	5.08670209819589	4.57075959650189	5.59341988202021	4.85895526595198	4.64061325601237	5.11524020909637	4.55601884424434	4.69963397999299	4.55002661440608	5.12393326897175	5.48757000765828	5.47041862235673	4.90746959202851	6.37519726012594	5.50774614254091	4.54118869092293	4.94160369969725	4.78880833903177	4.521861337475	4.49302468540962	4.65697737561102	4.58673349787429	4.76539382779734	5.19417635454991	4.56959680448526	6.6629425212662	5.20326354182034	4.60600706347559	5.20487247996615	4.89516393729983	4.87009643365291	4.62406677931205	4.71541423693211	5.72543594794623
ADAM15	7.39503135961648	6.96784907020582	6.66611332019113	6.81723435425831	6.76028363955051	6.64296355248604	6.5336076018444	7.23085703542863	6.9862089666243	6.50487616015604	6.81116829584336	7.34435825295718	7.7304154552727	7.43705404518891	6.61884585507509	6.82540571890903	6.6494939048219	6.90703857107008	6.70941057193033	6.86792118936975	6.75729522209285	6.39182415648277	6.53391573779778	7.1934934205953	7.07984559179052	6.48433367643452	6.53863014722481	6.36996194339352	6.73565606708332	6.89765716339375	6.73769112280851	6.79859132410077	6.73422264530545	6.71384078692962	6.52901632802765	7.20037603252609	6.87671522578357	6.30306285547231	7.23433832227531	7.10880414478144	6.33794304448684	6.6065822952344	6.60639513202646	6.53873987009309	6.46243037916969	6.44610599468639	6.70682709560979
ADAM17	5.65487772148009	5.75001773037445	5.90611913615125	5.92117108262472	5.88330473107707	5.69315333506856	5.8725805444624	6.04192796389179	5.92389949000676	6.09132748338638	5.75352545336302	5.72890045530929	5.42018116337988	5.86929416244911	5.86664954195496	5.90031730018112	5.75597380923184	5.64333903021343	6.0332204695615	5.71467105002564	5.59977552554392	6.02408700405403	6.09542611254187	6.3962959025765	6.40662942427727	6.35561838478595	6.31847444619863	6.38454557168552	5.83079529147305	5.82763603502992	5.63255724698349	5.70178942474982	5.79836610749269	5.64545116363651	5.69644885842026	5.72552980279257	5.93361938574919	5.74112940650711	5.80573804864847	5.66608070741913	5.91121983010611	5.85643806160466	5.87117217002284	5.70671465743266	5.85308550460339	5.53809100387843	5.96000729421121
ADAM18	3.55589545870058	3.63405900250377	3.21669676191062	3.3301743504063	3.5730289888142	3.40497709837167	3.39513996672513	3.51485748786357	3.526708307101	3.53247337004286	3.47769234789532	3.51686121382971	3.7483776195817	3.48173284012915	3.46773788969801	3.46808555121955	3.40661851386707	3.40250991024537	3.35327924428355	3.46176318368544	3.29755467970534	3.46731398617435	3.33793024610893	3.40016352418428	3.15837261955672	3.37052408579799	3.45681781093305	3.35930031197393	3.49723514868655	3.37941170618139	3.43955219844158	3.37622176857719	3.37324192445366	3.51076606142011	3.39615265621499	3.46784370498058	3.45524312798418	3.39478312643591	3.30338910621058	3.38310941722797	3.3543284201023	3.3582136502476	3.14455773425057	3.38012407362354	3.30182021750253	3.36404467643083	3.21253901427243
ADAM19	5.82728055929799	5.82572167603377	5.31432595147591	5.62154252568935	5.38660117737999	5.16535638362485	5.50370366325953	5.70689437696945	5.3405920851922	5.56392573452307	5.40927469225523	5.67845705576189	5.94726027974546	5.79411753276179	5.42872276630525	5.5947283793811	5.45114245287681	5.50899623551188	5.71562034708928	5.31890250512854	5.34567796721263	5.2641167205522	5.76672835513106	5.48941765344492	5.12781636887709	5.5750798179602	5.70073220726348	5.39185123146195	5.42916008257871	5.7936021978297	5.31828640235204	5.4669429918554	5.19711509713988	5.59813322849838	5.45367052245052	5.66399439298694	5.50613271907422	5.18634883595396	5.40068240240819	5.66200723408482	5.33532120796287	5.26035484750748	5.34475308254701	5.30025845383124	5.36184113720077	5.19666136379746	5.18107248390926
ADAM2	3.2303763378935	3.19840411958714	2.87556134808082	2.88195886435643	3.22963485334575	2.97794678720234	3.03053577149611	3.15469100095108	3.08160753353221	3.19766113573767	3.12012847710073	3.34899387059948	3.45806651734448	3.40231526875192	3.09434978984238	3.03004709436886	3.25942466183719	3.14529592001854	3.04915369548633	3.09705402750804	3.40942071982181	3.10228861135678	3.18065357969978	3.16137304519052	2.95625097486584	3.53257738847163	3.05733393540075	3.20472013992861	2.98301898850449	2.99582703031621	3.12171855332107	3.08087606504652	3.10228861135678	3.10078066134267	3.03492018649083	3.23854606226237	3.12076720773618	3.08788532919017	3.11135923589618	2.90879559968013	3.10228861135678	3.06169541480048	2.99663134801304	3.02664903696499	3.04445231545012	3.01538880707832	3.04277160648744
ADAM20	5.0708322062469	4.88756645719776	4.4976092583245	4.69858862889068	4.81829912488631	4.7781748117456	4.63390056787866	4.77624791390851	4.82262078468143	4.50154775497754	4.84888467460046	4.7820048516539	5.16185418919001	5.20770619481392	4.84749504784513	4.81372986254209	4.78055240545531	4.80657853646944	4.63478958344184	4.97842719111108	4.65685772333233	4.52679701110439	4.71072102828819	4.65967790114024	4.54178143012859	4.45939163415783	4.50463031039919	4.63204845344221	5.05420633653157	5.01043677485257	5.01266374483256	4.83211310207114	4.93529075821914	4.65447682169002	4.89862777134813	4.8746905092543	4.64661027938704	4.6663113517303	5.05277629747256	4.78788465073915	4.60726561285458	4.68055313502974	4.71390619604361	4.67120046942595	4.6753079960488	4.93765017124731	4.57997615381365
ADAM21	4.13502383117842	4.02946077578093	3.8211504792346	3.93314732514617	3.88453522227465	3.84633915044165	3.86125536502397	3.97859460548338	3.97975384718443	4.17089863903863	4.01174005042329	4.06177516375699	3.98897743098856	4.00731163968518	4.0784706832284	4.0048009120322	3.77213463724886	3.83627957306908	4.02574522701598	4.05922636332787	3.98476239856565	4.0392598115615	4.00887305963912	3.92429321936473	4.09245773870094	3.90536370493032	3.97661891875845	3.95701652751551	4.08594960773647	3.99381830531931	4.13281685760028	3.8671522329969	4.07567521971594	3.87479714727937	4.00974856680554	4.05604978046657	3.81845745286455	3.93784291319188	3.81036393518426	3.93867140229026	3.72311846219795	3.89136415019476	3.612262836279	3.78294803516114	3.87425876135856	3.87940059250977	3.7524672062503
ADAM22	4.52872686902967	4.53261382110571	4.67815633394522	4.55202086409661	4.7812217044869	4.58197161619277	4.4947863571831	4.60398595596306	4.42751177608969	4.50320076186952	4.52913716430619	4.44016707158273	4.50806133894079	4.53873461864668	4.72700712354648	4.57450870186713	4.56616987877954	4.62756922312718	4.53677912393036	4.58071831889781	4.65525530566174	4.41678513963316	4.42549508058856	4.43647998902394	4.8625669279663	4.48354999054049	4.58640958699825	4.51352073416642	4.60499415537944	4.61783213266065	4.51569835658243	4.58534611499515	4.42249077603162	4.67492175694478	4.53966771322789	4.67227807329807	4.45407542661089	4.70608761602616	4.40087115711041	4.51680837692268	4.50448243365619	4.59210854020457	4.52571365480804	4.57017027107398	4.58084789699226	4.52436207637237	4.48251890838585
ADAM23	4.19841535242014	4.23814820033253	4.11177959464877	4.2620426067173	4.23243439023295	4.09960719856236	3.99434102061617	4.13214279086246	4.0455453859861	4.0596692231353	4.23970046359042	4.12371827337073	4.21530412738779	4.27799394524753	4.10133633157571	4.17342060659749	4.19529625741106	4.16301191095296	4.15281511266479	4.10522978108618	4.11159126597046	4.08852327574102	4.20845384641134	4.01001464344701	4.09230596243866	3.97076778552998	3.96800143092783	3.91662117994462	4.10514809121451	4.05682636087098	4.09528801399198	4.16902758613547	4.09788927574134	4.10119366118329	4.22478252392662	4.05139599959706	4.14722998598852	4.13004374363431	4.09129659595279	4.21161401098423	3.99756545306153	4.09193621616998	4.26032044991395	4.16235423968715	4.21999768341374	4.07870635116439	4.03635212014346
ADAM28	4.92806645811254	4.96823253408729	5.22229048895646	4.96734812072248	5.1951013752929	5.4388220436596	5.34553607909574	5.40399933572151	5.26279921539294	5.08058889988756	5.49902757052651	5.06694765604908	4.92852853965627	4.87120982317257	5.13843512803115	5.2859614380064	5.57980509066995	5.29398539528879	5.35852013486053	5.05615356468834	5.26557569961189	5.31601593883251	5.38984723297368	5.54956753502423	5.10970498587022	5.06698179256987	5.39094217933291	5.54031972981772	5.22551442801907	5.15629397485304	5.16142187502427	4.99121627482481	5.27297266407604	5.41807049317659	5.09971636593191	5.37208143248321	4.81077865061628	5.21617112846525	4.95886766639124	4.81360036324168	4.91354816474306	5.00254462959574	4.9036318890344	5.22829193103279	5.00558984415507	5.24904525264025	4.91630356972929
ADAM29	4.31390555807986	4.30460954595748	4.03246086855819	4.19914752433626	4.28285425144934	4.06477517325406	4.22794243451477	4.53240932764606	4.20217738080044	4.23377239997771	4.31175610811511	4.68812867483454	4.65226091957787	4.69963183534959	4.25299691825019	4.41906336327581	4.11647112621474	4.16335495720888	4.04932510505096	4.25542413100084	4.47118033375605	4.27298336306122	4.13344437631954	4.17716056621453	3.96113189798557	3.85616403941512	3.90699885219638	3.91908239631693	4.30016641614786	4.295561239408	4.66856554813423	4.36793129268461	4.36764557806701	4.1996793006217	4.54963462346288	4.44894316015077	4.11144227032363	4.12991611804462	4.04137638643962	4.10094832378648	3.94764558190499	4.05109927699593	4.17014120047015	4.32738654413765	4.13337977903941	4.32168000541218	3.86569460977846
ADAM30	3.98265141564322	3.84162301706328	3.52175142749503	3.75996331514919	3.75874302868437	3.73621154691972	3.79163570355201	3.82095108991949	3.69402838941033	3.83937681760015	3.87590570526437	3.97535908022515	4.10989411823111	3.907229317687	3.6731446394264	3.88650059205057	3.92308955194988	3.74917531200944	3.64082970255512	3.71293182495914	3.76612317828767	3.74561062690467	3.63706436731656	3.65145593979174	3.73870563457297	3.5590256723638	3.49360995170928	3.45232998327596	3.96339812063485	3.69758472708417	3.74769862742352	3.75323885685528	3.79521255844316	3.78753465101321	3.76653248314381	3.87121354748149	3.70482487720753	3.91153496422662	3.70116346621908	3.75515821455319	3.69689350698216	3.70553153733601	3.59197296376795	3.55890286516641	3.59981439637359	3.67085527755357	3.56358132550756
ADAM32	3.72938811161583	3.76884943656507	3.54851562038501	3.64414619054558	3.95306787617918	3.60723072505766	3.74438316295215	3.99210458697344	3.74683127800713	3.71865361890106	3.63938287237251	4.28311371919224	4.02315815507516	3.84848932830082	3.83467760589376	3.64532256885056	3.79956260102702	3.56502960910616	3.65797364719698	3.67195713816363	3.81818650516564	3.68409910302544	4.05961272463941	3.69272993067264	3.54226552957449	3.70576145881863	3.69008789080226	3.76632190117428	3.53243656150592	3.80174042032575	3.75786048871271	3.74415580499284	3.67336577888014	3.44007375978022	3.79598846501171	3.8476264367358	3.45174145679534	3.73646213443352	3.4969177365364	3.5819296215411	3.57255457778791	3.5133040857468	3.81090044747696	3.3162521609048	3.60593616371553	3.73052375784986	3.51142731844114
ADAM33	6.1213238868319	5.82792983097505	5.63974567643698	6.24178317965454	5.86960053407672	5.84566335949219	5.90795438380501	5.9364927306395	5.93585204556454	5.72777368681371	5.73341509217257	5.71433909478355	5.96356321447821	6.02925330882092	5.77320105701782	6.22618499127515	5.81907718628364	5.96381393381197	5.98258056566114	5.87045535175399	5.9289455479666	6.16091316473269	5.77445852133449	5.66338884212218	5.93729681217254	5.57436544438713	5.88648302084701	5.79371837868019	5.75624461984146	5.86298550421258	5.95826763340341	5.81985497977007	5.76265738631814	5.81795194781493	5.82949617252612	6.0429230600958	6.32774172477055	5.72893738244812	6.5400576946526	6.2444688119354	5.82596672899264	5.77256811934484	6.04542114757651	5.8517767595012	5.82688316144062	5.66541132326993	6.05358898837055
ADAM3A	3.58363475754717	3.63388469296606	3.29258890795675	3.23613752163415	3.62768548394474	3.30893618565305	3.59225071267672	3.31191551610877	3.43246530279406	3.41679962366524	3.56583420828982	3.65638381689427	3.80584421646995	3.54208684874011	3.61186567586444	3.57175425312507	3.40166867795644	3.41251729081708	3.46831345270698	3.56083840979211	3.43997830431348	3.54446193879754	3.55519320868891	3.31995877711246	3.33486861273901	3.4858874614042	3.46195690014088	3.4055702186231	3.45356242157187	3.54986466747374	3.46557341581134	3.56659307182256	3.40403002759796	3.60469448819113	3.53987627098833	3.7162349353169	3.37852488459741	3.38565009142283	3.30466551764966	3.65658310837358	3.29873307769715	3.33717415340109	3.45411195333737	3.37684006967141	3.45244121656618	3.49717294453889	3.41617569450519
ADAM3B	3.65141288605382	3.48986796888889	3.22407403327365	3.53831267400029	3.51269839211553	3.37919112867356	3.52539495693687	3.40126766365194	3.51268053354401	3.2097827517518	3.4440667907076	3.4440667907076	3.89424958376809	3.63787796192587	3.4440667907076	3.4440667907076	3.61387314432903	3.45754432329575	3.33642490616312	3.5908368652942	3.45593087644892	3.44658938193738	3.40454186593858	3.28834339136353	3.14267578487094	3.1823500879805	3.15440031058692	3.24123328944038	3.68558776288087	3.635780638859	3.59789729168622	3.35281567054016	3.59650104243071	3.58701805815219	3.70181346985555	3.56003359947251	3.60131150933219	3.35229657238476	3.45836056477757	3.33495125445968	3.30444467831288	3.25999736408107	3.3114543567818	3.34464925122618	3.28325764081962	3.37523286139471	3.26197451356583
ADAM5	4.63043608136711	4.52127602633591	4.10400508850638	4.35947412255161	4.53065412952038	4.13238352516476	4.36189294401651	4.45553747267479	4.36592161851401	4.16710659170844	4.40236431313545	4.62542555200295	5.01558180257527	4.75429149999313	4.53556829036101	4.47730776441775	4.5793443010808	4.41271051211875	4.2185666877481	4.58169322519311	4.50859724157914	4.42793237736746	4.3192174465627	4.03417307099769	4.22684329920991	4.30154927847099	3.99549724661346	4.04682810823156	4.47243646252683	4.40891644272061	4.65334737540109	4.3521225393594	4.32676220088737	4.33017441591695	4.37319127460311	4.37528084296645	4.14076167409466	4.44028977027315	4.42802753302422	4.21384860020115	4.12494262281668	4.30748626829683	4.31877555662856	4.33914290821744	4.42516120581018	4.17342361330715	4.0898489362299
ADAM6	4.85056687412177	4.86746665843712	4.47787202450411	4.65505098145187	4.80743939943754	4.65665395373393	4.52997046726059	4.56019268888449	4.70854641827162	4.08717351257943	4.72404537536553	4.59681761271792	5.06813110575366	4.89251746125991	4.96718281456317	4.91438608989718	4.90534463130981	4.69314923551703	4.62440252133555	4.70910662504795	4.55211159261973	4.41814450661633	4.62206052881368	4.65831125345457	4.4098954801682	4.72615420408461	4.32493113857755	4.46661898115739	4.79392628399535	4.60098884511999	5.09876572324993	4.98205877484547	4.70181817605958	4.79083522473177	4.84211097490942	5.19948142110325	4.68551550800957	4.6620080066462	4.55633411047702	4.78047578955473	4.43320287777003	4.59443871183304	4.6062302968463	4.55734257031481	4.43777874805713	4.63565209116619	4.55707857636994
ADAM7	4.20658406965823	3.99544973931674	4.11555151168941	3.83902375603194	4.17282699616941	4.09324623696956	4.13863979637596	4.16658605142447	4.2121907363004	3.89306480214559	4.07898109825419	3.98240153850467	4.17364373395424	3.90896112304143	4.01787075624939	4.0460556641324	4.08382793870214	3.96202805817387	3.97620755707058	4.05919392175221	4.25035898891786	3.79803814632782	3.89619896716793	3.8197693266668	3.74626647464077	3.69111218469729	3.567446051415	3.48449778612038	3.78740173170525	4.03171619400702	3.98563637448511	3.9456138755536	3.88491618344102	4.04129893235803	4.08503844352742	3.98840591074851	3.91203453883515	4.06036183373398	4.23018283829941	4.13810777477755	3.73799623878154	3.87575284224277	3.76271741852771	3.89450192840691	3.8996806156257	4.32396528592012	3.95106133990834
ADAM8	6.0013050365721	6.02255039411739	5.25979441378212	5.73455782917875	5.79078063028742	5.61739903039013	6.05253954079757	5.86366421996913	5.94163118909963	5.64852865391419	5.61295179792932	5.67584257831078	6.01656937459589	5.71208668747954	5.73648373286329	5.56927790215534	5.81330656891846	6.03080337369911	5.63063797235762	5.70688169982118	5.55632989377493	5.75161810028168	6.00695068096867	5.70578557584927	5.4846267017898	5.43453132500721	5.72073172767974	5.81599836396504	5.77191045971485	5.91436432001904	5.53312024658372	5.78055107517505	5.79203026745919	5.75461411358076	5.59175881279489	6.16881633007426	5.88991722252371	5.6305862165456	5.78198436067109	5.94436675854477	5.49716903804528	5.68095157599685	5.61453995807807	5.32615013717929	5.58979118716564	5.48400527315481	5.57082561637383
ADAM9	5.0665013775036	6.19177781365113	7.17841604130359	6.07771737180954	7.31025758665932	6.70132336042766	7.22768441959473	7.6052339559579	7.81511874499367	6.96588122737535	7.19846656695069	6.66582734345276	5.88374617328523	6.1815039765983	7.77174209924112	7.39253319981171	7.62773239510032	6.52005999189742	7.35458293124159	7.00554497956459	7.47038994597063	7.22436892772372	7.84795088846631	8.20326843319016	6.98654535984387	7.84638712654542	8.17944648067509	7.84789893755333	6.80437318501716	6.98394984874395	6.12193971455964	7.04174879919484	7.11479194184243	7.05853284547862	7.07067749979825	6.63889177922689	5.48058444489349	6.85482327113956	5.94241983482506	5.59893137224478	6.78547017627178	6.53625402143474	6.59540204712919	7.04282606691958	6.71621969776239	6.76501506158033	6.70840943560519
ADAMDEC1	3.61570737119801	7.00305752692467	4.86758542580554	3.90893448028209	4.32883774040349	3.57222919264906	5.3673144225469	7.71458189456486	6.96114167200404	3.69347737406903	6.64581987158468	3.46016797422397	3.16612096003767	3.50485698730633	3.19840411958714	3.8067568061677	4.52998278155163	3.27665593483398	6.06593792309243	3.15631375350122	3.27921273439279	3.58969301767106	4.45101635750832	4.94287776972553	3.4440667907076	4.35006719936262	4.16710754779919	4.97604378522534	3.19914033795457	3.79456522321662	3.36161816651477	3.25621929233089	3.09468651492188	3.80216472178498	3.39040337643968	3.07583103649444	3.41317803311412	3.55943095313752	3.69257933390073	3.20200501646117	3.16179685528054	4.02453985116322	3.55192997439085	3.32447897334374	5.42751066196176	3.4380434196897	4.85591410003695
ADAMTS1	7.37424546192988	8.16341426753048	8.18611292658424	8.36335032255683	8.54069852082449	8.37538109057636	9.01662420926604	7.48423831791945	9.39919906792973	10.1381605412535	8.37739174851461	9.45879718383961	6.68252703913629	8.77838093370148	9.83859100364429	10.6025814591798	10.1824125187292	7.5487654713114	9.95793450504719	7.26297599365339	8.29304706446235	9.86070971194944	10.2907670921388	10.1184067034537	8.13122568902828	9.1048193829297	11.6331527292868	10.9176530496055	7.57238532964708	9.61600140757295	6.76619428382234	8.93566950641258	7.37760090940813	8.09018371171056	7.90413255483465	8.88452973524322	7.64768007843884	7.04167145006051	7.21444244375829	8.45655711794592	8.29311406410783	7.55846025900173	8.17159181005749	7.72452883192928	7.98642479339534	6.98453283308332	7.94966573419437
ADAMTS10	6.57502362534918	6.21406556673167	5.65915242296029	5.95868375449672	6.292311586022	6.00710148149357	6.21568122985844	6.28380802181498	6.06525034112643	5.99936830576065	6.08851445212369	6.16099771724971	6.69852603083566	6.44404281985884	6.04892875122095	6.09674955527885	6.33499458730482	6.48827380266666	6.26901378271843	6.61258091642437	6.31334527963074	6.04168897436654	5.88432913206854	6.11251445230025	5.86585181305799	6.01685483730199	5.77621482251487	5.85180013779304	6.36275945421107	6.13687744186966	6.21620065345907	6.33119869909836	6.62228517988642	6.27727412444588	6.19291269038132	6.77667019581973	6.3642757550701	6.11205799371727	6.28263273576327	6.05328522803589	5.97026433667391	5.69706550315333	6.13749337295493	5.91611860887729	6.02960694543259	6.06542073603122	6.1042403172358
ADAMTS12	5.73490875508946	5.74026384291493	5.01518087784791	5.7947693693011	5.44166371705556	5.49109605518004	6.09374587708034	5.90867603330443	5.74866985136186	6.04275774073563	5.48268686097361	5.73610801572273	5.77564609802165	5.54266273754282	5.60872778247837	5.86485745352524	5.56435330509273	5.46212258995739	5.39116884723582	5.39936649843135	5.43157127375452	5.34463009551926	5.5826637688229	5.54563621506459	5.46285203169236	5.67042951807225	5.59878491523872	6.01053592752007	5.26117904944467	5.62528338401321	5.4148696269529	5.47292056340674	5.26545919786711	5.2100149985272	5.33095103511976	5.43282829500634	6.02197796048194	5.25791407562908	6.17042419053687	5.79812198492006	5.31646153064775	5.35333001038959	5.16895665525941	5.4389626857671	5.27024044454826	5.38494183504512	5.74769714543843
ADAMTS13	6.6956650644771	6.3962535596281	5.79648849736436	6.29217244154126	6.12679631528671	6.05820835838268	6.0336361444933	6.08377631696565	6.09142594023809	5.92895365580336	6.03393280542884	6.40643774867877	6.31229239161047	6.32210656813756	6.07775791784826	5.9468049877182	6.13120151608532	6.48631176595153	6.03296824332795	6.26276311162896	6.12075132227161	6.25051162018203	6.16886668353407	6.17373160418308	6.16421678681267	6.30506950534501	6.20722501715747	6.36726974817186	6.1090117784354	6.0830271118615	6.01248633940711	6.25098237094066	5.98881631656815	5.96357026839241	6.3058049313029	6.26678578221395	6.70349985219009	5.90476801595341	6.23547185595629	6.75446923794241	6.09323086193494	6.30495602557977	6.1199837470934	5.93443039651265	5.89479778555962	6.09388302102494	6.21453328741032
ADAMTS14	6.43209196028902	6.04824011711706	5.41811072701846	5.89622501223698	6.01028639766455	5.62952570437906	5.91267428276867	6.16054796773397	5.90312141535589	5.58921822309878	5.84513689341266	6.05247599664797	6.40321323296939	5.89456046086025	5.85477074044857	5.86838757398192	5.6256266620961	6.04824011711706	5.63905995409833	5.85638679528022	5.55923444897164	5.90420780825448	5.41649063228313	5.51888834836997	5.60343030904553	5.58592856211443	5.4882505710249	5.83292075760272	6.12965117172872	5.79852914462283	5.82669011246174	5.90138387317944	6.03789009707823	5.70128778001748	5.89280150634078	6.38863678558093	5.73912891445457	5.45157893661584	6.25587984761957	6.05712414243322	5.4394856816047	5.58250012468609	5.7246923948146	5.52177849977412	5.71896756124663	5.63153815774587	5.6465739785064
ADAMTS15	6.66411955301199	5.67755729755999	6.12063414604118	6.51694618286516	5.91047387268434	5.53211920026733	6.18390620076156	6.5455784971147	6.25234430520051	6.31829250262113	5.68364085667993	5.59165954549694	6.12068419153842	6.26484938135279	5.57086039603571	6.10509033960185	5.34553426105875	5.77348672072388	5.38428857844175	6.55731566123177	5.45640457517471	6.06532457315019	5.85723324702929	5.36900863005605	7.22154381364903	4.97043309270728	5.28954186396839	5.35611279570912	6.18709522424928	5.81925555598649	6.01235992290352	6.04799580407897	5.75939726551469	5.70982139272877	5.32691859574927	5.86905321191295	6.80227312643171	6.14514972635805	6.67312487908828	6.96026807695406	6.01526204945244	6.0671693434917	5.47798308077778	5.75359272520994	5.72470157565289	5.87375706227426	5.8053601236498
ADAMTS16	6.50289695058697	6.54676474084745	5.73788990475522	6.62960945152376	5.84279742923415	6.42615623906997	6.14509094963966	6.06385212518197	5.97527027991106	6.36143081122456	6.01452898594717	6.45808649502748	6.80013414824018	6.5250806728747	6.20609967603846	6.05786855927609	6.20816844404115	6.33255255528845	5.97481767010004	6.09422292406511	6.40977271424756	6.30854973334285	6.01808452746303	6.12579300671494	6.7108844717717	6.3669229782277	5.74663508858116	6.03492793678113	5.97490218753557	6.31098643240693	5.83625580293327	6.13531239812061	6.5707087880576	5.94200615888368	6.07487510585057	6.04130871391843	6.63836943484377	6.41794834834633	6.81023127962928	6.57457495320003	6.53056867195042	6.49023572438462	6.56300272897945	6.21963996925792	6.63046549956927	6.30982508451692	6.92478078538744
ADAMTS16-DT	5.39380195421151	4.68323562421787	5.2041670620687	5.13575865341973	5.20589045552928	5.42956258144159	5.07370083789976	5.06869633226374	5.22326699002116	4.45294517298706	5.17068094516121	5.11477197508172	4.85936810337033	4.96682814101056	5.3399543744156	5.26543981177114	5.12910627610634	4.79392169023198	4.68464446868398	5.32731030133742	5.20589045552928	5.98214004344883	5.63013257422147	4.89020306803593	6.30646397629105	5.57031784098221	5.30278071961791	5.15538093213076	5.31270917699831	5.21144167922027	4.6895509914244	4.89237652796788	4.82428584105054	5.00446935658478	4.98197125372437	5.39332787554802	5.78858109935747	5.18616299081764	5.53555325588706	5.75862852173326	5.36585884683229	5.24380828454989	5.20589045552928	5.18466043275366	5.40021519327424	5.07334602434475	5.37360608671144
ADAMTS17	4.60830828775434	4.41441929368102	4.41489942289201	4.54484956064199	4.38752589457286	4.47343013382945	4.3536486097787	4.4004721223481	4.38019681736959	4.13224985131246	4.24538068048432	4.65486851004998	4.84662740618828	4.69943682928592	4.30407228196468	4.44829040989269	4.23990395426675	4.59936742743227	3.94210640988791	4.45097487827099	4.16903521003919	4.60676719598282	4.32256135686153	4.09676912900478	4.57897208450307	4.1902239142123	4.10278488666044	3.99071841967416	4.61982503974371	4.38838954410076	4.66995207853937	4.49554963806369	4.49036095096786	4.34045362813612	4.68762269733253	5.06471881920823	4.9162805854698	4.37212565656669	5.06776083571337	4.80823247953268	4.86431498219494	5.04328835493064	4.36246597185762	4.5700762447123	4.60645503694954	4.45798181211702	4.09143025924955
ADAMTS18	4.50144475098219	4.47585545573732	4.27071539620285	4.2925421839467	4.53749780873057	4.26147651113483	4.40523118578667	4.6063900278954	4.53776587492444	4.18551431737766	4.56222961936967	4.53929989432754	4.68225092358191	4.47235252043657	4.56923943792401	4.64193547259275	4.34791080367756	4.62566976319638	4.42454989114571	4.16616180065728	4.35916053055866	4.19332805491038	4.24036308491068	4.38816869945292	4.48317000729643	4.37573445968131	4.18651814898469	4.32314309860818	4.17253928525205	4.22138083454789	4.56348253010702	4.3597220055331	4.10671009658927	4.32070661061342	4.31855162953692	4.81527313195892	4.32446107216465	4.3318314669133	4.45027619319875	4.44135593592015	4.17883745679	4.28001830972208	4.17717843933892	4.34891935558668	4.42357258557522	4.25780447077639	4.20649035697707
ADAMTS19	3.5645281101052	3.44053239423567	3.30650260741831	3.3979746932685	3.5581821374575	3.60462556452666	3.40061330987242	3.47310222612722	3.54950823855282	3.24702411336778	3.41050944593262	3.73068219304858	3.70038953786875	3.63043111745715	3.47514212624516	3.47509549753984	3.38901769772568	3.54839055117319	3.19691639386426	3.4308058387337	3.43458751841483	3.37472833054548	3.43683586291071	3.59862979587342	3.24199767795666	3.42768664754369	3.47249686363568	3.43526605422033	3.53868833311532	3.38488540074495	3.57035880888345	3.57528631757953	3.53152882025949	3.63785318645055	3.74503294457977	3.69022874138532	3.59442290605638	3.42439773493671	3.40302426821103	3.48816364718447	3.60510193755999	3.51152055298042	3.41974910429564	3.71061538769785	3.47749307915908	3.55498863786036	3.39659303733026
ADAMTS2	6.50447128808619	6.00723916320098	5.95583884526279	6.71879917296994	5.93517603033318	5.98125180241286	6.82386286181436	6.5109075828497	6.72075815153717	6.07770063026044	6.16688460103076	6.40482711880327	6.24617772270948	6.18997445120031	5.94220912032004	6.41042768704536	5.85442532736365	5.50208852367086	6.13746535813197	5.86748065911577	5.83796404816102	5.26655292887332	5.99143366699399	6.01303762124047	6.01390983243375	6.21443965382429	6.29901523365819	6.48876306286495	5.60568054678585	5.87628663910855	5.36404266484678	5.52209022541396	5.26014878844939	5.34133758121198	5.08785407381716	5.74700406531452	6.00928464102297	5.393984029596	6.8738368840784	6.35885038817794	5.3592322038063	5.86712881165289	5.74046600337304	5.61142219205878	5.56787152824328	5.35212745215041	6.33218799190436
ADAMTS20	3.17267463693837	3.15776707711605	3.19321112730274	3.07989909710765	3.45998329332739	3.10235403927145	3.17856877752224	3.30593682890899	3.04036750158399	3.05179889095844	3.16536844433515	3.15891329165364	3.29806922585408	3.23516687767329	3.24009442660643	3.48284676098074	3.24328039934805	3.04454964366851	3.15465704259542	3.18790324330892	3.11015080057143	2.99313165400228	3.17646871340555	3.13132145794341	3.07471688252982	3.11435883679006	3.27333563502497	3.23400276242958	3.03559996893464	3.03973781299226	3.16280397184275	3.12659941273643	3.04519461974272	3.12515200641488	3.21622096629623	3.36088125303769	3.088261136622	3.09489237746878	3.1141655140344	3.34049925100594	3.08111231685333	3.26886811396094	3.09537997128314	3.28685854153279	3.14803896180176	3.32186555940207	3.13715326560002
ADAMTS3	3.76808027546558	3.98833263545153	4.89058766900563	4.44929848796887	4.38937443248206	4.13658191724839	4.84384461357506	4.53987422738763	4.55108642577506	4.88312530138138	4.06097281758771	4.03903928333173	3.82961955631474	3.69551488661722	3.9716189925458	4.53653195801536	4.6647751467343	3.51103328751322	4.18029588054216	4.09289357657799	5.13205412523888	4.33407237783384	4.97590186932518	4.71850408702558	4.73469304229543	5.67838739605202	5.3283969662043	5.54305534929275	4.36198897229678	4.33464322445843	3.64784617749865	4.27960283873746	4.13225103335953	4.27225138349109	4.22883198985826	3.83455492044616	4.03040169555523	5.65757073923289	4.05961272463941	3.89251408873091	4.65605994115215	4.79565317165824	4.90581168738036	4.70338144222326	4.34912658582999	4.57898540441028	5.17183502201602
ADAMTS4	5.89066574285095	5.82255559862342	5.37182348284935	5.39634560219436	5.4068472431458	5.48960218395739	5.7128533128269	5.82863231712657	5.67540812045519	5.36419217582384	5.48024631681853	5.96089987047174	6.52086973357064	6.12968223444981	5.64335704395586	5.84159047310465	5.41734688282909	5.8011191013386	5.75084871297991	5.38684021826306	5.54354059895784	5.75528221901373	5.3986894351054	5.29837243785493	5.86791628873289	5.53347151637951	5.24975592027324	5.25936704641512	5.65200709336442	5.83544152610277	6.03321657054355	5.6576573874476	5.67191691572624	5.58929724238747	5.58903014156578	6.07433063263528	5.46743581475843	5.70439337486297	5.60984556502278	5.76015957580429	5.57874826177026	5.69803532337657	5.47712749228953	5.50195387311792	5.65562003206823	5.59818506744746	5.31469171888811
ADAMTS5	4.33546104167696	5.0034334338329	6.09202027099891	5.77652894349998	5.60133113267736	6.39284135302474	7.25140576647186	6.02829056349894	5.91765813167092	5.79410167811385	5.52894988838581	4.74540162305103	4.40781125516641	5.42427172466425	5.68097432460928	5.89747541638787	5.99748168391514	5.5778644648324	6.17597898135872	5.4894976617026	5.75419844931491	5.99593029031635	5.97080578659931	5.58502854583256	6.68444236156536	5.76373188488861	6.24523465691938	6.29972979730556	5.7773824147618	5.75397587818655	5.7014247207755	5.91525994185118	5.89195495118826	6.1786408843538	5.99286412075113	4.9681035287554	5.38258779389153	6.50139893663649	5.49916296820194	4.88123097998324	6.05787740649721	5.84596945724686	6.52817256386424	6.74449848513897	5.72845648941392	6.23543981747504	5.4783951828786
ADAMTS6	4.08763276248501	4.03759694626269	3.85337689520523	3.84648299431985	4.09541809881335	3.77149952636298	4.1112568199299	4.28611414576951	4.20026852804834	3.89217125146536	4.11680825811745	4.08775797099142	4.28554545913864	4.0514980062838	3.932577610641	3.97912425981575	3.90657773720065	4.16102458467305	3.86089369723796	4.17381724976936	4.03290059291275	4.06058446753573	3.93781916777452	3.78776718091335	4.59616071019553	3.93236846656182	3.94853905326775	3.99890130775061	4.03867182470131	3.71808358354521	3.91548248228925	3.9361885719753	3.87776613171654	4.09577316367464	4.01137838717496	4.00290406680364	3.91947953555801	4.19080746346419	4.23693844706252	3.91146917282391	3.92443607761626	3.96497205038523	3.91612532407205	4.03365040359878	3.85476828909818	3.99470244181973	3.84289526210612
ADAMTS7	5.84328579228188	5.43953192939042	5.00094202508032	5.44413027384225	5.45176118700535	5.35799580867336	5.25463396597716	5.32020024501627	5.4864939025807	5.2480713892208	5.39443780846205	5.47624533433988	5.99100955710036	5.75433443603947	5.33194637916309	5.37214328508165	5.53444703180491	5.77750270783961	5.21023351751182	5.65487854004076	5.5332787870918	5.29649288008332	5.4286217690184	5.32646728245637	4.96559517873489	5.16276383755207	4.97950625008032	5.26616986924287	5.58228508676671	5.52303778561522	5.38620934236162	5.41283926717787	5.59025885962919	5.4102709449871	5.4194892473291	5.68710274213946	5.37784121628211	5.37268753352393	5.46453049716056	5.51076658919119	5.36260671402488	5.20324742021782	5.3923836775123	5.34283634685639	5.19735372755464	5.49278938295442	5.23578042814749
ADAMTS8	5.48037284222144	5.23861259136719	5.6948594074442	5.20568137414101	5.37410589719886	5.12159964542444	4.92770009660792	5.31331917663496	4.94360319302652	4.70535945181851	5.15717785002732	5.06462585785769	5.51473637149251	5.49147750125174	5.28181486010822	4.98644761550425	5.09227868003958	5.74756742150706	4.93040246413522	5.65674524971532	5.10933929047148	5.16659037267728	5.07793841469086	5.05333180356582	4.81118600739459	4.9573158698118	4.86115267181511	4.73703137906189	5.41715522461403	5.24635176134069	4.94784640504615	5.02038783455871	5.06790249301517	5.07331433806525	5.18900101441288	5.41007523213238	5.37272311611742	5.37943239382335	5.38894760645668	5.32705618585308	4.80299281261231	5.29076895287218	5.00547124158192	4.87724487591011	5.11344302655264	5.24439186410561	5.19946974434994
ADAMTS9	6.31206359546082	6.48125530026611	6.56162610318171	6.43494494655165	6.64209231530069	6.49339690915415	6.83942230807381	6.42455921744802	6.70160215296022	6.61633363993831	6.56140728219723	6.42238362094519	5.97004890393681	6.6481250642284	6.84394027246123	6.79305732709283	6.82340635416614	6.34279091070319	6.50211920530675	6.3386110023187	6.37709699430685	6.64414019741668	6.81402905539021	6.88030429012761	6.46846893206367	6.62138891233838	7.39009236604059	6.8609569841951	5.96220749587298	6.32187525493636	6.69484259407546	6.86513460745051	6.08759614037274	6.69648933964089	6.56831111856313	6.65425671284512	6.49762947328478	6.50496495767328	6.42431087688835	6.67506412426037	6.53086655098457	6.26113286193671	6.40049825762595	6.6696380338764	6.49823462579408	6.31587019069962	6.58624789480745
ADAMTS9-AS1	5.11519368155633	5.5639678265349	6.98622030055571	6.46132204403148	7.15349629810616	7.60898630163531	7.71515998097865	7.08442616581961	5.89495524724274	6.08222052577398	6.9233485137226	5.96937443459099	4.87307635227019	4.99273258488099	7.29821623655392	6.66544674378777	6.41417265573292	7.41866340382814	7.11942631898972	6.8610657702789	7.47123594356086	7.79682323183045	6.50259340237564	5.97584977072227	7.18454786680837	6.18858884156163	5.33972943541378	5.36946076861468	7.2987704861339	6.9886708232502	7.39253003428483	7.43667318920607	7.70652542158874	7.27936062940832	7.6421606525617	7.00058095960239	6.47863743995863	6.99563654029291	6.29504072100142	6.0230738858224	7.7644654941501	6.81088109641722	7.69117620162651	7.57098687959828	7.97780372034097	7.66533685673424	6.95949032162171
ADAMTS9-AS2	4.8099981094315	4.68804630937831	5.44328022068378	5.13788985991057	5.14215311513595	5.22313504805708	5.08907601449664	5.07755478971185	4.9824135586737	4.88535223544439	5.16148112192516	4.86559851426759	4.77707189188043	5.01013496638182	5.3437224578331	5.31262444751674	5.38766393470288	5.37996759026077	5.27527107090888	5.45469314087147	5.15288163419976	5.84639677637909	5.42850907116719	5.48381415097767	5.82734334290008	5.38999143321083	6.01089963783247	6.04122957428857	4.98787319556857	4.92343830141427	5.99767340426745	5.37423102608719	4.99364416418426	5.35798159837418	5.50107493996954	5.8092500675035	5.29808874658704	5.52362418488647	4.88539428055406	5.09779356414156	5.26527762957961	5.1302064371142	5.22184476397612	5.45451895101605	5.23952895097474	5.20282319816559	4.79101298603511
ADAMTSL1	4.93516017362421	4.57056191256646	4.42918838971236	4.63994421239025	4.55399761117642	4.49133642159374	4.5183417197142	4.56631440901465	4.58231718957071	4.32972351091102	4.33178539062171	4.41447877287431	4.76669203537696	4.74873357010301	4.46049967274121	4.35465828635671	4.38674375538306	4.72245179765474	4.45785393734543	4.55873334297615	4.60947811261261	4.45456501125744	4.26126399344218	4.40025847114703	4.54077270580118	4.34888474871211	4.18611982565197	4.13900781433281	4.51548650697859	4.65164887875351	4.46354219887126	4.4618958393288	4.58416781043998	4.44437503310182	4.38842661207225	4.37005537475306	4.67170708906501	4.44726745546652	4.61472787171337	4.75128694497013	4.36342115812228	4.52216777256844	4.44186178201704	4.40305664874129	4.42823958421127	4.41133578976209	4.52570645281861
ADAMTSL2	6.62321485000497	5.76724153256293	6.49449318112386	6.80862199578613	6.51691434962861	6.722813983329	5.77568863186096	6.14021213099164	6.08298025853832	6.2609136978339	5.90420867331716	6.14010479714001	6.61080049721899	6.32013863421121	5.83650151062544	6.31696902349635	6.00654371282362	6.21236279735931	6.14503406202806	6.72539661370099	6.58115074498778	6.3107000803351	5.96079886063617	6.43531208182786	7.0838083551075	6.06694654070348	6.16170267786763	6.54633538112132	6.54965388852035	6.35611315362888	5.53528117566822	6.12264682919684	6.34429293319832	5.83730520879944	5.54734921951465	6.40912490088697	7.64772134334914	6.34464091171343	6.58347957277007	7.93230481727605	6.19577300039776	7.1108845775513	6.04106749099005	5.83265441098784	6.01386235561082	6.26582625882798	6.39862234902813
ADAMTSL3	6.07583602496581	5.91172887940678	5.99541665998604	6.02267280163064	5.95870059254319	5.9058903230288	5.87500279602552	5.66340256859596	5.71994955131314	6.04043781868773	5.84342622412236	5.57205841860399	5.74123181347181	6.14849004737598	6.03297026658435	5.84753501332779	5.8380424368755	5.80707476731537	5.79774537285855	5.4850634319905	5.85872222704918	6.02153238813539	5.99562389276556	5.89923280168864	6.43575745926459	5.6359602236687	5.8319847959603	5.72387368474158	6.13565418410458	6.07667515289489	6.02458922383225	6.15354868688592	6.27250481597586	6.52604305184197	6.10275221665913	6.32113423788304	5.93368843470264	6.26830930915554	5.72374050592431	6.20707647854519	6.01118559281942	6.62513037999401	5.93197206384347	6.24476307904557	6.02543733012287	6.00856441046994	6.36924065593868
ADAMTSL4	4.5581065859227	4.55286240677066	4.34752357901471	4.90310189203449	4.32292137040857	4.21991766525741	4.35594258034716	4.53107208582924	4.63299052110459	4.47290716307662	4.38779452436121	4.31252899104593	5.04818012288286	4.75457719990317	4.37590778007222	4.66188139377286	4.34358430318802	4.59284940266252	4.31331918675997	4.32464691416051	4.24168972008293	4.43722735109545	4.39312488725526	4.68143013301103	4.37708592521468	4.3859259983524	4.55607574776715	4.42937919818226	4.50128071538795	4.57223945132553	4.52487562662109	4.53855293281936	4.29522300308403	4.36051710878214	4.44169091875947	4.49521058687139	4.70501961883641	4.34717653889755	4.90563062985682	4.44801161050534	4.23115223814754	4.16526125845763	4.25581706646062	4.37050343844584	4.28506020394449	4.37605590233744	4.21058302340134
ADAMTSL4-AS2	5.71136572244484	5.31297283573862	4.84482404978117	5.16931550007431	5.29551984050928	5.11984219693222	5.10763359636861	5.49992892916869	5.31238516886188	5.04863662423303	5.16612356651177	5.24587205200157	5.6344329069872	5.07609595683988	5.28175558528154	5.23845403528169	5.26872264639501	4.99943672503074	4.91779666097441	5.35803793605229	5.1192288391809	5.27046717237388	5.33238570613453	4.95103407338782	4.6993361664466	5.11984219693222	4.87039338153676	4.64869864285343	5.12692110583166	5.15636482166019	5.24518168019137	5.37485378137752	5.02930115463673	5.12309499679725	4.95825317088132	5.90931359036141	5.25187955044057	4.93329961193507	5.11984219693222	5.32774164308187	4.83221398695072	4.95903247861026	5.00388384733128	5.0414080047396	5.02157549517352	4.92826479189844	4.89359381729318
ADAMTSL5	5.97875193159737	5.34091008423314	4.82617190982941	5.48843949944399	5.30995745080245	5.21912588065264	5.16429904014662	5.31857688985878	5.28574552304169	5.0219502087073	5.13427212138813	5.43235822928938	5.70288425383451	5.3213973826948	5.54366281546845	5.45833472498045	5.15754931052692	5.44234336963436	5.18808911175742	5.43072289419483	5.40648643702478	5.42725449285408	5.3651357779526	5.2853480735607	4.64762585600256	5.20589045552928	5.28527820689951	4.79685865145867	5.57764559077388	5.4061327121819	5.03427845885486	5.26475420215629	5.45494166109404	5.07819215076026	5.04289419349282	5.56818384447679	5.22256828002176	4.59074651255325	5.238096576303	5.52371438270734	5.12998104094235	4.78639691470156	5.21912588065264	5.04776477868829	5.22857725571658	5.38808741194514	5.43140844518844
ADAP1	8.18499349259758	8.0204046795296	7.7156738199496	7.9596327126318	7.78462488335579	7.82509233271056	7.45236048774369	7.71474066487881	7.65628607765319	7.48896113049653	7.9320369862875	7.8201665232806	8.40038536138586	8.10884591979706	7.6682071697403	7.63726652815494	7.8357205245578	8.0812478490653	7.85911857525119	7.94915023142694	7.7911651206798	7.85931307933663	7.75784342704519	7.38566341786081	7.59836626184325	7.26009478290428	7.53406379560018	7.52602662525894	7.94089717653383	7.96443906099278	7.68581991363751	7.77879751428803	7.94306094437137	7.69250310981575	7.80495818823333	8.08832849624016	8.12819490058481	7.76043968492817	8.10916352837354	8.33680602919566	8.09905284208325	8.02262145228221	8.10027792549109	7.62096846341335	8.11258879963375	7.88133209345733	7.98324093393043
ADAP2	7.41368358377381	7.71312739479922	7.09859757226142	7.30574668194301	7.09583953499796	6.9493405540312	7.30984946779442	8.07688841118593	7.73761806541038	7.56684802177316	7.52747145637202	7.12323946044147	7.26263169677441	7.44686357375735	7.21717515662486	7.44686375196469	7.31547197764269	6.80797437012632	7.81672462752328	7.00805588159805	7.18621218992767	6.61848457211693	7.25722746101324	6.96253462231881	6.56955752318805	7.22875017903259	7.52747162846735	7.18969564323087	6.98115551111299	7.23017924780649	6.88943184927376	6.98661667023533	6.95513986920961	6.96257472942052	6.9180354193907	6.85404551472909	7.35373017536224	6.54632764864163	7.51820222412638	7.69541543819095	6.9359749707942	7.2271707184622	7.1486512695072	6.88484841121229	7.21651273891609	6.93065937708072	7.31497596199677
ADAR	10.0212213225002	9.90115231841549	9.99821303313619	10.1321606134931	10.0684961873546	9.92400791435685	9.92066719231696	9.96691891695656	9.91358243728127	10.2860274103425	10.0231528225998	9.81624883386316	9.73923926221271	10.0309244353947	10.1669316806905	10.0813928635328	10.1541243052288	9.90010468361443	10.0948848463778	9.94514827707554	10.0897018864732	10.3144841881593	10.3404675395877	10.4520963353783	10.1606765752801	10.3822028433545	10.3968384604719	10.6330868173296	9.55693180190876	9.99464098600604	9.70257322344314	9.99403332630184	9.9896779464155	9.86171653983168	9.87993758144814	9.7575699588223	10.5970085729555	9.68874968982156	10.0698592434759	10.3840151229346	10.8922245429385	10.2651620426717	10.0760857466964	9.80679234411397	10.0327616069869	9.68373352375246	10.1294896726551
ADARB1	6.23691557389342	5.89126523317368	5.68022769810559	5.9596556128172	5.88928995161401	5.85978841334494	5.93006141384309	5.89511852546157	5.8195614988458	5.88970154959592	5.96237613748616	5.919827671001	6.17954824602526	5.99311110070154	5.80975208472947	5.7955684028449	5.85070578183281	5.91758647645124	5.92150335412599	5.92947672205569	5.83257390124891	5.91527850576937	5.81814304948	5.88135304809776	5.69537780558201	5.78369432132688	5.88316099428011	5.97712447268596	6.03784992469508	6.06214162561891	5.88621256391682	5.93537835147363	5.92783311600334	5.81679552119734	5.81912542410953	5.80327767946984	6.14640211951285	5.67499586670177	6.0383582204251	6.2608819377053	5.86777084095712	5.86992867883965	5.86471302386959	5.85929655755218	5.83923359384617	5.7954457761958	5.80330432235604
ADARB2	5.57494272429891	5.31874633886974	4.79169393585446	5.12591750335883	5.1366456005807	5.16297148549462	4.90524816167559	5.26709811471707	5.14032124906255	4.79731613849801	5.14214505763286	5.39214722318776	5.6310110340311	5.15901895228286	5.32541797232572	5.17719498775042	5.22201505683255	5.11728575222717	4.99024997948753	5.36349115023985	5.24796322498921	5.38355680996141	4.91762571273367	4.91735864161547	4.78119228506093	5.11480370137976	4.75429555631455	4.80657096142049	5.28240595821113	5.2733244514968	5.2051111067314	5.24551023046066	5.21204760881851	5.26541485993551	5.20401302292776	5.76745333017427	4.95735626372084	5.10418885945156	5.1691186632499	5.17770629075868	4.74543375183021	5.16393641518663	4.94507556240507	4.91447928230345	5.2221098906739	5.19241626908974	5.12295431453446
ADARB2-AS1	7.4642174953872	7.43103320676595	6.96698346005214	7.07621652649274	7.31962263816217	7.09009369564678	6.74336122162743	7.0733767146355	7.02837762749987	6.75294316442409	7.24606563049856	7.2611331739816	7.58978037241034	7.17327628930041	7.10063009117316	7.0542558974846	7.10230627243043	7.07945586315538	7.06478410131896	7.22268369866691	7.17184475961056	6.90380480565829	6.7500336452662	7.24086163750968	6.5311311596633	6.7998421266028	7.00757374056603	6.63501160062245	6.89094751190177	7.04431446838897	7.14701655381446	6.9805550510308	6.96973875216051	7.05280250941552	7.04551358376492	7.16566022235116	7.20989003772104	6.60884915405548	7.1060462225114	7.16885506726771	6.77902144305255	7.04974562029031	6.77205480087918	7.32118309028699	7.08587936606264	7.242369716762	6.87671433411539
ADAT1	7.5226593840194	7.78050837174492	7.55375155627577	8.17281999216418	7.51957958790869	7.5432416890234	7.66774578004047	6.99710429303256	7.39279604792345	7.84038883635944	7.36289239690872	7.70533362963388	7.02861829404794	7.36340086745759	7.36573410386371	7.71040534900422	7.69951944290691	7.17666330600082	7.65506785970806	7.37383495076977	7.52846790349151	7.89199921447111	7.77846858153332	7.58950244828068	7.72263051158796	7.78618726347282	8.15708879237578	8.11048946427664	6.17317275705539	7.51996426824861	6.69505671779789	7.72554246095373	6.3916814416952	6.95202667826804	7.14382652910604	6.63150455047613	8.28078982140806	6.99134611932259	8.15916101432212	8.31571875307138	7.78275561213966	8.32443365778234	7.79956751448953	7.58950244828068	7.97558858028985	7.43563127450887	7.82138028590618
ADAT2	4.98119930804157	4.67363070669506	5.39454252426209	4.68898502328699	4.60243428947175	5.4383992337693	5.28038713512444	5.03831105852054	5.12106609372634	4.94854339763606	5.02393732723329	4.5758985246472	4.88185858938975	4.40757523690172	4.74266377707539	4.80848805183142	4.99655394700489	4.82791511952893	5.46407499616851	5.00199295493536	5.27659525262797	5.1929890378865	5.09238498558498	5.10416534682195	5.37691906997404	5.22482668888613	5.68255458821683	5.43676927171984	4.69460517316756	4.80270776894954	4.63043540194107	4.89832772040846	4.76125702741443	4.93187593633778	5.07313018102912	4.70183749077662	5.27626252562514	5.06605899780272	5.06629538980332	4.88205302775004	5.28873486500147	5.38188697235144	5.30121231318498	5.21134166952214	5.37586359962739	5.41007031211416	5.26329820517557
ADAT3	6.92452820136816	6.80604222332857	6.52101582956167	6.7992149335404	6.62795233341401	6.46387989485457	6.19901503004936	6.88282862108716	6.54935929993855	6.45285356341825	6.65756755572298	6.92767945029691	7.27471840620068	6.98526485639465	6.73507893138576	6.58800294677448	6.47563714030966	6.76110505493099	6.35324870032798	6.74238054766163	6.6750923401228	6.20228996992617	6.37357371973733	6.44129426857158	6.49495336914944	6.40161536915832	6.41543517719466	6.4446475463889	6.65121382023043	6.72040195916694	6.55924441494009	6.54031553100509	6.38828954662548	6.67323618280567	6.4554222286979	7.18877615069766	6.74430221751126	6.68211111351111	6.73582640619327	6.94537537478476	6.41831684263617	6.47000533807959	6.47518197965434	6.47519566004978	6.3968255115811	6.3566979558705	6.63226604167
ADCK1	7.29262384283552	7.39506200477765	6.87998178579645	7.25719360570235	7.06801771755891	7.20987626378236	7.14525454019648	7.08754482304692	7.12361536520537	6.90654103720201	7.04986099855519	7.24543217656255	7.77917386967404	7.38822618098988	7.11319150132066	6.98045211024421	7.19672786067238	7.25749432454155	6.9537686314022	7.26032288294998	7.33230309205268	6.85932324112827	6.93468241351219	6.59466484632425	6.89172653694385	6.91556251844653	6.88881159317416	6.60116043126683	7.14525454019648	7.11069094950074	7.1947302611448	7.17687510880566	7.10566093463123	7.04101356159691	7.16551653720874	6.80381643501689	7.53051776725536	6.99349674464638	7.41348284683892	7.57571064205954	7.31983383819727	7.11879987638303	7.37280687030025	6.86215779500389	7.39822667307631	7.35777410172972	7.12663569947818
ADCK2	6.99228954173188	6.82581007021954	6.67633078584014	6.92662993888265	6.62553390982765	6.471228015268	6.59591785794015	6.76213512237233	6.55604397266512	6.52887084031019	6.6778337240357	6.69780869761326	7.18424820161162	7.09972763282184	6.73640689508719	6.66732287181761	6.39695938073536	6.50990596786003	6.57307272408616	6.66760904411913	6.51020133849422	6.4151638401556	6.51966653510399	6.50227243579169	6.59919878534501	6.54276576051331	6.67085222223927	6.68841861972019	6.63078013568685	6.70336613610568	6.59097901701847	6.50885565125069	6.68361790076527	6.33265683616643	6.46615625900755	6.48862393642417	7.11337333904477	6.84107689382751	6.79489744406472	7.30891466166178	6.6627586297147	6.90239071369259	6.66404857822051	6.61516934710554	6.62134962806298	6.500180208016	6.71815043700353
ADCK5	6.20134092120364	6.04021286785287	5.68804017006721	6.10880475917195	5.95469533268694	5.80921218235587	5.81015495433188	6.14347572243364	5.90499304120725	5.92203867407445	5.8238775103471	6.16190058362097	6.62281446562107	6.12356823580589	6.01003686969605	6.00099826498207	5.67189301680714	5.85534058776106	6.03973111002777	6.29341914889842	6.15906695705304	5.72830596618935	5.78879773698173	5.8818906825494	6.03116296039338	5.57031784098221	5.66173394083878	5.73182510265329	6.35743558188681	5.48994740782989	5.91374305200644	5.93361926583171	5.95223899753279	5.52405376961649	5.60067822213523	6.29971222153302	6.2413112565943	5.98280416527944	5.95897759818677	6.53645955601064	5.70663544438028	6.12113859173072	5.91578504422329	5.67844637630385	5.646144424043	5.57842438305781	6.09982278119844
ADCY1	5.51371970622767	5.28757138262973	5.01449437185824	5.1065319424207	5.36011937541735	5.1290776254049	5.16915086506087	5.17870128292372	5.3295781794413	4.80148428881217	5.15580055205645	5.27868669267775	5.86005435716098	5.46663857100413	5.25837677209477	5.32529341958006	5.1569969494827	5.30877285277	5.07638544215911	5.30988839957073	5.26310756735437	4.93219962832079	5.02317127824342	4.90840906122586	5.03915977685636	4.84576138653232	4.86132987156541	4.7088644879779	5.20183046298477	5.08813694031086	5.28992361054495	5.2049919030211	5.1901873291478	5.05556929271857	5.21460904526781	5.42772611884677	5.22567896947597	5.09299598566187	5.40564732569114	5.37578154231795	5.00391407227869	5.17677399597749	5.04838526249142	5.06190841824223	5.10620650560053	5.07663932549306	5.09403860016298
ADCY10	4.0326365854529	3.80702359524321	3.50828257800283	3.54514806422057	3.6638380150333	3.71968644542116	3.66389417938168	3.77123852637801	3.67295684307786	3.4899808849456	3.63624912202039	3.87948243199647	3.94086103788757	3.86027277333252	3.74317413100987	3.79989559503579	3.62205737362942	3.71413756233808	3.60626131376483	3.59049816216597	3.71543755352881	3.55547509813254	3.65453662718065	3.6306805162923	3.55338014886025	3.58320692221904	3.4778780787838	3.45014841828611	3.83127527882611	3.73771304217255	3.98884744429924	3.56492513690098	3.84491663627799	3.78690056436924	3.64051607463157	3.90688868879481	3.60407466685422	3.78111981396223	3.62834793823851	3.71529159845496	3.60764210540384	3.72704605412569	3.58646245271613	3.72531439833854	3.63172292592739	3.91114575242841	3.6469053852249
ADCY10P1	4.86325143923898	4.8910962364237	5.31284208870498	4.94399647402799	5.0346115794544	5.24374318119308	4.98729689687668	5.37755014109007	5.36981274586746	4.63310213015453	4.99357705705304	4.82993740111724	5.14029067573089	5.16470561014671	5.22555476100749	5.43437548939088	5.28052071516446	5.39478347531256	5.15598195247915	5.12554234410365	5.34776328530874	5.51101995017167	5.51714084545886	5.72200294411509	5.60490762395066	5.66143899193826	5.70614974132112	5.97092943877756	4.90212744607174	5.11504163273937	4.90006822117273	5.34181586744347	4.85445884312588	5.35336671836184	5.42451700978538	5.02493302080782	5.51463105954195	4.95828417459146	5.28551884144342	5.30960271337102	5.34713588057126	5.07642031585065	4.97822165809206	5.17031054236337	5.28053201583023	5.2672591760939	5.11320045745814
ADCY2	4.95949629459048	4.80875091612345	4.36845833640551	4.74399698375542	4.77060860221625	4.6724722599534	4.71717619229285	4.46033440613958	4.5046041419823	4.39280702163893	4.57102139775121	4.97396094355852	4.91086005441944	4.71211398568086	4.71083848168008	4.64596412294935	4.51387806298179	4.60056945015744	4.47586059937004	4.62283382134536	4.62275205138435	4.41824089337569	4.5327186900261	4.42635755147045	4.28944833327692	4.50744232124529	4.54215018798263	4.61885897231175	4.69891668833812	4.55617174112085	4.80265611274619	4.62562282024777	4.53537310930114	4.5129409313031	4.58174275828425	4.85512507688147	4.61191932639617	4.44373818672009	4.71954569807303	4.86812659401623	4.34020783209159	4.46530723949296	4.43386882161121	4.54198123048837	4.40837112822801	4.62277559861664	4.60537662904285
ADCY3	6.29060677314935	6.40766675791644	6.32585108947147	6.77549064250616	6.07993402590431	5.99254428992242	6.28230008566832	6.99981553579112	6.38521182153247	6.36063449706926	6.05676237539591	6.24223326331993	6.43656282235974	6.37787122535627	5.94651354158419	6.11213249284531	5.81006773375053	5.93557253854765	6.10749240918102	6.21972060914087	5.95612110112351	6.12882004276981	6.00463893041229	6.16096118172111	6.37271279514825	5.93418411539021	6.62946484928392	6.47946527439174	5.94404309643045	6.42053407999228	5.5547801548127	6.09144553227913	5.99376627090691	6.03250182301959	5.63426221037997	6.12495609496452	7.06838670257567	5.81297468795648	6.61112242497527	7.20791349559581	5.80117152177809	6.29783507657097	5.96647234939929	5.92530670185245	5.68794394082655	5.85224808499314	6.08512294187939
ADCY4	7.50005126456504	7.45830353875123	7.19605798060208	7.87115506315909	7.31309427635173	7.33348517209504	7.29448188080534	7.67364450643003	7.54748042187769	7.48645973824338	7.53410962309263	7.46626186155241	7.95843073616133	7.78295617795548	7.27242832514819	7.6607219315442	7.50436265181056	7.51486096085782	7.66614717651476	7.71685696593001	7.30332565797406	7.63663011173148	7.41125585386986	7.614766764796	7.90872725996861	7.3872826358845	7.48539551774465	8.19853288696696	7.4837366741823	7.7434782819996	7.37049789061145	7.81319980970286	7.24487196985054	7.55402060167578	7.46663837114695	7.62547440767593	8.05107122223226	7.16324070040061	7.84327622588495	8.15559047837271	7.25053568992046	7.55153322696647	7.38112906211015	7.1431907959071	7.63131692830119	7.14001006450286	7.32289570849256
ADCY5	5.91723620802527	5.71163124591949	5.50191046609684	5.82800777312365	5.45761601699248	5.4142468075096	5.40291142911968	5.37073447446512	5.44967644772429	5.33849792038368	5.3857440480415	5.66513400126136	5.76854680727055	5.87316183349884	5.43885829807002	5.199361938172	5.4044765605475	5.42085417606967	5.4669994680641	5.60803980335507	5.69592133809448	5.26974214191509	5.35298089330322	5.31630550387885	5.65501249423323	5.22676040976432	5.54250984275627	5.50151168298573	5.5846611643822	5.73388028541259	5.66876360922679	5.48876653318223	5.48296367633516	5.21420025917656	5.20585852871429	5.6239246225337	6.13240053396656	5.49542526604469	5.79034576040419	6.11866419404438	5.62882025372564	5.75696835599401	5.401230954803	5.49562518498881	5.56448851436266	5.45775847309059	5.23855658282053
ADCY6	7.546222324105	7.57954780589679	7.62322466321711	7.83551497588653	7.28036034104024	7.75140402388	7.37717630459175	7.37273821358091	7.48624121286931	7.36742842731238	7.440423281683	7.22763595808513	7.86305937165201	7.84481443753661	7.65233898609892	7.30730713531712	7.17074744076448	7.51147358628894	7.50135112834657	7.39817986161811	7.66323368747066	7.45518470536132	7.22009048909841	7.59703740155255	8.13324100637811	7.30370035029276	7.62852263660974	7.82166302145895	6.82299861763293	7.04298190289315	7.2902043043524	7.55835663694569	7.17496441962379	7.13485705881397	7.41035325693196	7.07232382841641	8.06258778181664	7.2017456360097	7.91238711662531	8.37326345340569	7.72135484805164	7.93517808626548	7.58949339040811	7.58779179159401	7.58832744118731	7.32099678769296	7.66342815217936
ADCY6-DT	6.00985388216868	5.67695576123235	5.53608096105476	5.56258017318223	5.40468022058469	5.25274211544023	5.49321368660724	5.55184240021183	5.38383192515672	5.94580739957475	5.22028477574603	5.56173935849158	6.03958912649651	5.48343345785305	5.21649649446593	5.58717280425397	4.91824951511254	5.51063022172866	5.24712933378924	5.61360520259936	5.37985832812746	5.33721397568145	5.15381589392913	5.22031937196184	5.40805118499182	5.00317183730478	4.8947587909836	4.92370807338038	5.41943632145655	5.22094236129654	5.6369215664322	5.38889029343616	5.432648224811	5.47708204838889	5.53402016943488	5.59411929732281	6.35764674020908	6.08885761169619	5.5093808180844	6.25224734872438	5.81469835507344	5.56563080643525	5.7293383365255	5.62281483002454	5.74472726754256	6.14397806437631	5.71355582866477
ADCY7	5.78345041797987	6.51328109790552	6.3165839509503	6.2135589240969	5.85373862477439	5.83999196566087	6.51771997888122	7.20894362302178	6.52882007921705	6.27259842941074	6.84039659816352	5.86599433174981	5.82848953354991	5.86613139357431	5.45861518239065	5.86474846953606	6.22834045782988	5.5487722831307	6.48016628688972	5.74067036241945	5.74299908804679	5.96674182295079	6.36198094990335	6.40429856492963	5.54938338964748	6.28019878718058	6.63876439671349	6.51510337882444	5.4837699189515	6.45459810827235	5.64028496721288	5.61313905885865	5.51053571481534	5.80196389914488	5.33570683302922	5.13362739624141	6.37149136119587	5.35472422715508	6.52315352939007	6.13843932543638	5.62428503444667	5.97142067435087	5.89366813527685	5.55060598249821	6.20873220561346	5.82422163996947	6.06683867005533
ADCY8	5.43634143962001	5.17164711845801	4.52009732499045	5.17462357851591	5.00224594565304	4.93970402406153	5.35248380106687	4.8736849468852	4.72835910780396	4.85265582833629	5.30310713399949	5.26787932811306	5.87590119176813	5.72910838531673	4.94122727818091	4.97304599790997	4.94122727818091	5.59438257815	4.99198729614321	5.07721589595135	5.25742396072839	5.29452898673017	5.02327148630917	5.11232492006932	4.67088646870998	4.54143655101608	4.56940311585312	4.39830186791301	5.41923941670386	4.78387561453751	5.08758305498285	4.94490651796617	5.61333692352107	5.35211666909284	5.03064644296393	5.92604918268852	4.57671379084559	5.38062943135632	4.66179775429313	4.87879396177159	4.77245152243722	4.39870779794485	4.6350339282468	4.50199113829211	4.51938678754685	5.01028320682241	4.85379989550122
ADCY9	7.30399895620947	6.85208706493848	6.75948652815377	7.05009653051746	6.92517119248095	7.09199110158191	6.86505919463699	6.99716602222421	6.95610253727664	6.78861594084323	7.10553526521451	6.98819601430866	7.45287638529742	7.17180932895958	7.12179807886735	7.10194128072206	6.95165608657979	6.99019976250931	7.0406101305492	7.13206752203398	7.33227822647032	6.68056088994587	6.90910257089494	6.84686451160056	6.60699501097978	6.85000050616245	6.52784469281264	6.68030669374501	6.88895822934197	6.86873601354813	6.97184752436107	7.04432452363584	7.30467635539268	6.90162320141756	6.9804388476435	6.82973794756172	7.09557513062774	6.42154212087228	7.30921405142316	7.26583315285764	7.14015342847118	7.01644753007046	7.07485194820354	6.90525200900825	6.90662864383045	6.95624321618966	7.09406435889978
ADCYAP1	4.00192310969327	4.05297702323143	3.81381979471278	3.97416051946246	3.79456214403261	3.92045753461814	3.85400274223761	4.02698925371281	4.00194981269395	4.01230721657626	3.88655568885062	4.24596934523461	4.07596610836563	4.14868581985371	4.04616012624435	3.93873113459507	3.93887713737396	3.84402242667156	3.87793026432437	3.85839017650341	3.81965653133855	3.84175368409009	3.78889026249158	3.81713875200222	3.85287721284919	3.67502021096665	3.96178340736471	3.70355466076811	3.85903962333368	3.98028702642899	4.06626914414375	4.22106902037339	3.89144981318025	4.02272571250076	3.96331471928641	4.21646781811148	3.98467781509598	3.80287184121595	3.93739825456128	3.84802152540027	3.81253878439925	3.814239705055	3.82114856164622	4.06188294745786	3.71577852841285	4.00688040476568	3.75140104486702
ADCYAP1R1	4.41913107052738	4.71261196259815	4.11424750807734	4.37352695520911	4.2230652011842	4.26524744612443	4.1809971781095	4.33109193900577	4.31282219344943	4.11672720380009	4.46904903064557	4.78217871544734	4.62806947044446	4.60095110101757	4.1764905364486	4.44268987657548	4.40473502227698	4.57725896371675	4.3717215725795	4.28079689699015	4.28274941050772	4.27495558834843	4.37099312140229	4.22447326338029	4.04352113551903	4.33489056649587	4.20408699870455	3.93314318940502	4.34818299556185	4.41428247322736	4.43402330536846	4.33017538558915	4.29854758220113	4.18579585939766	4.40945141274389	4.50605482667883	4.05356498346391	4.32582839430825	4.14631407651359	4.04882925760158	3.97161362247369	4.18895339132307	4.1524638680361	4.20702491068941	4.04277015465082	4.03248687645281	3.94431636183678
ADD1	8.37198072317633	7.76847657981885	8.12042440897267	8.31925714027875	7.96478735069426	7.77062716114457	7.666634828991	7.95169712127765	8.16787538241865	7.77246883024238	8.07670356557017	8.03869888437593	8.31443782389445	8.18711022468304	7.87137434916932	7.95817729899829	7.75907641574257	8.03192188736901	7.89938629826093	8.34634058824191	8.03831329805919	7.80132167805569	7.97713333438886	8.12691053290966	7.88765518966643	8.14864222208836	7.84100012941481	8.08707916869164	8.01146360097599	8.06957292376249	7.92539940843712	7.96812577150463	8.25134487611467	8.01674043845728	7.93104750983448	7.96514464348043	8.48189468651971	7.78513071753768	8.42125693380811	8.35277194221161	7.82898364472703	8.08874504900879	7.81913837483648	7.78508875730793	7.87359119466072	7.8680265928367	8.12602725994858
ADD2	5.64367597541302	5.48152234294574	5.01904745402736	5.42311461647631	5.28457097923539	5.19226082962742	5.27725302345181	5.33337693795648	5.27893626639124	5.32699806646267	5.29525914375107	5.44783974281768	5.49810203997091	5.42274851423529	5.17553995210991	5.15941307239653	5.39602585076266	5.36368756843924	5.26314883591599	5.32783093365512	5.32145620589132	5.3214826836492	5.23736123638812	5.25649925805993	5.22547689655718	5.07393643747839	5.1306994601617	5.05467516557385	5.44526959671238	5.48680794917127	5.45476743070582	5.35539288519555	5.26303952511645	5.25562280036164	5.38817900971001	5.31875691223277	5.18006562018678	5.31674808297012	5.38071578401653	5.2225342637538	5.10891645722533	5.17252026355504	5.23187656658842	5.24071760815689	5.17797063453515	5.32699063151873	5.11900364715007
ADD3	8.17843465987685	9.1686011861098	10.8042111633468	9.57691801739502	10.91211777213	10.8046324836124	10.923061915598	10.7976434191462	10.8004162599695	10.1051602127264	10.8447463152822	9.85284461059269	8.68452390347531	9.36109528633457	10.7084320737781	10.3310822124145	11.0523394403029	10.7414372037755	10.5101948680296	10.9019793031608	11.0078055046007	10.7754084263421	10.5663894691525	10.5190717791205	10.573274075064	10.492729642173	10.1711640236623	10.3578909542974	11.4570147954305	10.8128876516838	10.8194096960643	10.9837444021936	11.3991367493506	11.0569620739333	11.2068637037861	10.4485993067182	9.16346461347436	10.6422974802618	9.38384736063517	8.32331501734567	10.8495054582114	10.2426484210882	10.4840219438286	10.8626547918713	10.4371589241019	10.889867451103	10.2457931462586
ADD3-AS1	4.68469633496964	4.57153763497666	4.41299846621154	4.4118832844948	4.62524077138279	4.44952142631982	4.45791332153493	4.58038363508491	4.4732766998982	4.293145926441	4.62692046961545	4.64834460920766	4.96399736307027	4.79047078097947	4.53819923140393	4.52206950711924	4.39626766804541	4.59757884003559	4.47229885985921	4.43692080955938	4.53982732321519	4.6185475745245	4.27425513740752	4.23501673107161	4.33265589539874	4.43957453855579	4.25781588898127	4.21925676166994	4.63551532386517	4.50589526215762	4.65009758836365	4.55786410059917	4.53533775836431	4.67729875996718	4.7179793482306	4.56492331931221	4.57616768066827	4.3985411470856	4.59136023077517	4.49710674396597	4.36968981459119	4.44981547151512	4.4194497097574	4.36984359450002	4.46405378781296	4.67235094862509	4.5573583147329
ADGB	3.37413669030715	3.12580378213241	3.1004357393598	3.15537462916959	3.16960407609249	3.01095423422912	3.06184581185738	3.03362356619967	3.05095406827496	3.06997353685407	3.14296906429187	3.1458809685081	3.47255538931884	3.1775507548337	3.04424931767809	3.18988143394493	3.15651694659436	3.19062336782453	3.26851174526949	3.27012339909158	3.08900825693299	3.20236701036984	3.01512257665117	3.08118527653649	2.93743767342409	3.17734713139724	3.25965814980368	3.27065086033615	3.2089103285696	3.3904835876846	3.11362411083651	3.11903982873865	3.111615889277	3.03774554905346	3.00883400309791	3.75661821482391	2.81412809851595	3.18485613037479	3.17328178564038	3.40486545105877	3.19008210625423	3.05135223932772	3.00328037389548	3.16298332145454	2.98823794299094	3.09253232105489	3.08544873147808
ADGB-DT	5.92538065503488	5.68099648176611	5.39401808692595	5.50533079793732	5.45469544643746	5.42890665409063	5.51803925298991	5.99677665290344	5.90140932738489	5.62528625286904	5.82328077336808	5.72491790543636	6.10286525689153	6.10742724575416	5.77028780611272	5.68450064030316	5.63759939130359	5.73832257092535	5.43946660989919	5.67934501801789	5.62528625286904	5.46149724884509	5.59345619170337	5.76647496722337	5.57265295237978	5.53568508461385	5.41771403833265	5.49381833147782	5.59843773029856	5.75869016825887	5.7744720350304	5.42374133849031	5.59064483896831	5.50054162222476	5.63212053927628	5.73983643475105	5.56246824582241	5.45795558952327	5.61438469208182	5.73322607711474	5.60759697497959	5.60576810519659	5.27261811659336	5.56584906934469	5.62740503688	5.65054239291076	5.45273043708116
ADGRA1	5.46335712366288	4.96009826263865	4.51889309384304	4.83210324198186	4.61469827291137	4.88728835623933	4.66073710679722	5.16125630196956	4.73678674916158	4.43894596228632	4.68838518206916	5.23354662540292	5.63746013936225	5.4586646872046	4.96047790863856	4.96619192181412	4.74316008478738	5.19587808383017	4.52054262222773	5.1675180004184	4.96422264631948	4.88920564748905	4.51778278503408	4.57572091586848	4.77850224140986	4.58266516216565	4.4334789621574	4.76066431244799	5.09005465364261	5.05717131942444	4.97806327471905	5.12312803418602	4.86631636627375	4.8331991210902	4.61650790150386	5.11332133414268	5.17044422772911	4.93360689616386	4.89609695090469	5.04893562747313	4.88328931655141	4.88256614409629	4.92545250857814	4.83039955976667	4.76377520216052	4.8331991210902	4.82878122106523
ADGRA2	7.16820244764354	7.10512768196756	6.8190862136805	7.82237397905936	6.58270661097027	6.48789917145382	7.1632258146867	7.26506739025844	6.81658245856464	7.17861573685715	6.32951030062307	6.44399474906459	6.94983996776002	7.33621308416121	6.56548830064509	6.81100596764217	6.49760048609715	6.51216659427902	6.68952592690821	6.67312263386778	6.66787768433752	6.49577273283941	6.57376240015408	6.771216736153	7.72436478936891	6.11027844439433	6.80082153983848	7.24129579032461	6.62707534021291	6.98832669661395	6.52652756606895	6.54729347260298	6.38709032483213	6.60102042975243	6.40473587116973	6.62383838244706	7.89057365345815	6.47118902963255	7.77597555509286	8.03178874944035	6.57153517223679	7.20453891684198	6.79967151921308	6.68672488918282	6.56292252625314	6.4624110876009	7.08172544613445
ADGRA3	5.32708100354508	5.33513940613094	5.63831530547156	5.45522998089616	5.46165982172566	5.50503113794788	5.66518406897716	5.2804508937093	5.35917516990964	5.45276438029227	5.15192282736847	5.42137891550693	5.19853736400137	5.25188238351684	5.40734038398497	5.49156749264996	5.32210877115113	5.52177043667246	5.43207723834346	5.39844816031082	5.54495483997088	5.49516760176911	5.43595960675426	5.609172888615	5.70386573583477	5.59079867684338	5.95741537730267	5.95194230292667	4.99330872698145	5.03658303232914	5.36367440231111	5.291019714566	5.17326142285391	5.32730675962875	5.56640892190484	5.12537582655771	5.53091866743778	5.64924883951768	5.34099826406483	5.43052865974752	5.77257019259598	5.56582887337101	5.36879832870643	5.73759764666467	5.51129433735096	5.54227312001202	5.58195910707595
ADGRB1	6.41817238984885	5.75444902325846	5.27740175605537	5.82920928727494	5.73203278205505	5.62552983173922	5.74444804072149	5.45367694234759	5.72780071509079	4.82497166108931	5.74911329958514	5.55177202334965	5.98797222172311	6.11244095123297	5.55010143597625	5.81273764996729	5.72061865934472	5.8385193308413	5.63303323256067	5.78048671559058	5.6579225051895	5.3786282381298	5.44061690017913	5.45692533881853	5.14004519237245	5.41767085600329	5.28317674050752	5.13952879298505	6.02633680458198	5.64478701790943	5.90178480856395	5.77691416772874	5.82544920995886	5.70370157391811	5.64742393897288	6.16794906036357	5.65859756276952	5.07013795679885	5.78576078836079	5.81103598324925	5.38908618545018	5.39251720288064	5.58731376596867	5.79376452708457	5.53820012349282	5.56321787837236	5.38502329794807
ADGRB2	5.57664823341689	4.97749258063165	4.84446680301033	4.87293227615026	4.66685467499839	5.12319739878792	4.63410878624889	4.74318715730451	4.7172091874882	4.9138121763068	4.53232696505446	4.78440154656109	5.16205112044789	5.28068896675038	4.89887815967582	4.6359279993661	4.8694173515826	4.79217865688404	4.75520979287925	4.84884964631719	4.8920672977004	4.21074026985897	4.27447861374137	4.50492784423608	4.47002923267859	4.60986440108504	4.73093661959819	4.55508002700837	5.26138748777022	4.9601149087926	4.84403960237464	4.53632392910097	4.88818936852249	4.62459595890427	4.75725413503932	4.81927796533198	4.90784820201961	5.05315405605436	5.01883068246988	5.26322950089139	4.50080362901312	4.49911714982334	4.87977508694905	4.84192791704672	4.77453898852528	4.86930713278533	5.03913637663031
ADGRB3	3.15126230323011	3.06228798008797	3.19382152433137	3.24348281973408	3.08504532367856	3.17308992126009	3.24921591212331	3.29326309679506	3.08314888499354	3.16427383955813	3.15125160746894	3.16904049140399	3.13128228472059	3.14551207204886	3.03087746969571	3.06200037949497	2.95058256986437	3.11447105599014	3.21808175288571	3.16048825235443	3.09536909412097	3.12582611605174	3.05458879301146	3.15028390370084	3.26867953061004	3.14326867238714	3.20869386901109	3.36399337018224	3.14541207075699	3.03482562706139	3.09963498376448	3.23119930321847	3.12320295785733	3.22663313012833	3.16775940159988	3.39253129204721	3.19139682345016	3.09078779169782	3.06088930121167	3.24892811772766	3.15932394826628	3.28538511330088	3.09453948163272	3.02143523439207	3.0497271809465	3.17681508020841	3.13100766113673
ADGRB3-DT	3.57087434309265	3.64620574925975	3.43140112496161	3.69031439344513	3.6389267194882	3.60506700968267	3.45681375860923	3.36980147644658	3.41117334278545	3.38749602703237	3.40996588692989	3.46394027636834	3.82350223137671	3.54848349329868	3.37469968703447	3.50342705721613	3.43832886719115	3.42313093495764	3.39903473400047	3.58923096940287	3.37005257919518	3.66303728814287	3.58968773334021	3.53428467559494	3.52237880755833	3.55898775337291	3.84506979853975	3.77896158067528	3.55046841788379	3.55170618500981	3.38769672027158	3.26798794701501	3.44806732927776	3.35523480320802	3.50509845120395	3.65009112792457	3.68513302541201	3.54647083893003	3.62919572282628	3.86330762306511	3.41673563148861	3.48160486431979	3.26600589423537	3.34259291928974	3.52255558871307	3.44936979242722	3.34026419672253
ADGRD1	4.66855847127304	4.30934995891071	4.48333537859166	5.54075090816306	4.00510895755533	3.96701529301648	4.53588611345909	4.40646477672885	4.64218420829538	4.2316742037813	3.96102822050915	4.36806272968296	4.34736727298841	3.93596866986716	3.90954177803256	4.36545224903573	4.27376135980365	4.22810507180906	3.97714394032031	4.25143140086108	4.47673884794418	3.93400139107133	4.16381791746888	4.15558407620464	4.89672570862738	3.46582791003898	4.48093753224192	4.25591384818111	4.22102788163561	4.48122189309184	4.62620031934682	4.04749749012934	4.0178645242544	4.01471052114287	4.0639629695255	3.79139837842858	6.20983654991141	4.14122028144365	5.14372817625873	5.6471056881573	4.28407068650646	4.67984138913033	4.52917970940823	4.01598353236392	4.11479633192604	4.24666691450671	4.38220423460668
ADGRD2	7.40393390380653	6.78499567428082	6.29683138181186	6.73736438278991	6.6324068551361	6.58386350212666	7.10764780720785	6.70225255053113	6.66809822074129	7.01306189055308	6.76835990806136	6.43732179907243	7.3352223471977	6.87063563920939	6.6146920966638	6.56778285697672	7.01850787044052	7.14937878663226	6.91111570288883	7.14982468879672	6.97602624769374	7.10779481205221	6.89447821627653	6.65475291495057	6.66573206133019	6.78606973580698	6.47222703631403	7.08583878834543	7.70053229340291	6.93398188151514	6.75472910641023	6.84203907816251	7.58595654996639	7.04391929571459	6.9966827762853	6.86504460810959	6.46410814079881	7.27138153060158	6.59594029825382	6.54195248332284	6.62621156425945	6.29118517383646	6.71480256877358	6.54547904984686	6.67050483828717	6.83258543605585	6.872849078292
ADGRE1	5.62325946926804	5.89066574285095	5.13566486280884	5.14602896383653	5.45310879146662	4.99805280240294	5.18855235284475	5.84021176837808	5.32731030133742	5.54648220269786	5.48174808580636	5.8894248726568	5.94261319793707	5.76591898920812	5.71210306968296	5.93128264890757	5.44007815630911	5.45836912675014	5.19596555316461	5.22615414060131	5.21179580656117	4.7533563638479	5.26529131795559	5.30346033676158	4.86282354126735	4.66691011585404	5.07325919795291	4.89608147921188	5.24062833441618	5.29202398704715	5.82288675649927	5.10100545099827	4.86251681567739	5.62637737141123	5.24766142026145	5.98539966580215	5.39873200499202	5.14411379872903	5.33290094802839	5.44208626590291	4.87408744053368	5.12536008117719	5.01470000343237	5.11668037113593	5.35722962223061	5.28460073566853	4.65807046979938
ADGRE2	4.78911875396834	4.83841405104382	4.60233626784203	4.72000482002092	4.51495438828106	4.3479519213223	4.80684791041167	5.24599413532395	4.98947723955286	4.73326634602386	4.85179936688147	4.73559691516025	4.58468149412992	4.70445458962398	4.53820536656238	4.95735660977128	4.59468755514395	4.49799167603652	4.69431633179114	4.66771606749502	4.50807512646257	4.18255243905981	4.69119084308061	4.5474057997734	4.25781748672959	4.40066389589802	5.12192208394093	5.17356660438846	4.29336851746175	4.97348486049029	4.41574126091115	4.51834953167752	4.47422769852457	4.46996157306857	4.42939503885737	4.62424663911266	4.6222783544129	4.5169313031609	4.68666597903499	4.31463734080607	3.91251082908107	4.55374326679398	4.24607460160927	4.28591465248387	4.32048315725372	4.27397137537312	4.49488599885117
ADGRE3	4.21916538894203	3.96395065422626	3.55514978104058	3.96257726484131	4.00477497674273	3.83182626549986	3.83744257959943	3.91100620194216	4.09291410177208	3.54226891500507	3.93552760005859	4.13810415129424	4.37423948053022	4.03284827013085	3.71554952143701	4.28017569099498	3.96811679475354	4.13688660351867	3.82454266544467	4.07715558138418	4.09079853660728	3.94656027142926	3.77096128451954	3.82244139288634	3.80769004821491	3.71012674042517	3.74279996160933	3.59667556775038	3.92994103781778	3.80827006344289	4.05316092787894	3.87381687901942	3.71404676930101	4.24876019889911	4.08806258353452	3.87927392242889	3.51960784431458	3.77296334294042	3.88358593471605	3.97996493699227	3.82339119482291	3.90907094348362	3.89358153402168	3.80233229551394	3.74653939342281	3.89979833838583	3.45897250592666
ADGRE5	6.87898014047284	7.49190907887132	7.0426760158241	7.43772771886705	6.45232779015867	6.45566430139328	6.76527384621432	7.67128596795702	7.65442920810563	7.67973756870129	7.14188693755529	7.16848230225856	6.66277886120676	7.25251845833556	6.34755379448037	6.92467948464698	6.87584739241651	6.17782443605938	7.36569125961395	6.92506297963733	6.37810978522615	6.43458373454023	7.20315841474422	7.93956291791767	7.24185049373655	7.22034364252031	7.95462006611188	7.7682818832318	7.0878903989386	7.39894000227417	5.86457766638193	6.53758421593778	6.41320694682531	6.60242704256121	5.95094083285486	6.73886079842756	8.36764241468442	6.0101154448957	7.31838531840041	8.09418908599907	6.68610981199202	7.55864093136658	6.76770972201765	6.31123035749275	7.03030243156444	6.37863192523767	6.96538010835285
ADGRF1	5.59321983335029	5.88782331835126	6.80844286395388	6.6332981423281	6.13329620966581	6.09824366317373	6.34758878095752	5.66665387499401	5.89759807707976	6.5749299476177	5.8612877663173	5.6776315505267	5.22496710236293	5.71413339943222	6.45966120143631	6.17004902989058	6.26620486735885	5.77555362759816	6.66374294114265	5.65598743895586	6.27194710506277	6.1693733518794	6.14928197265074	6.22348780731797	7.24197198729883	6.12650484376245	7.61513827772532	7.44750376907102	5.4875487804782	6.35355620920239	5.61802012966822	5.82440767991893	6.19217552649908	6.13946136741755	6.10071837030651	5.87893870746211	6.77910847965455	6.40912325973366	5.36339845806511	6.32920878249822	6.55438697402391	6.41361860996598	6.03463603598781	6.09665287197038	5.9306147096915	5.79776922742206	5.87459636608874
ADGRF2	3.50982865671744	3.44281568823578	3.28327459549093	3.50962115814334	3.30317579564208	3.68028589894986	3.16674364332662	3.23600341551348	3.42580421496366	3.48472945430189	3.338504995659	3.30180345490834	3.5903746920378	3.4564370449017	3.3831146093756	3.48652343009848	3.29901683750846	3.68558776288087	3.23076185587145	3.44848081777706	3.32276413281624	3.40803845478822	3.32429770495751	3.53759699024285	3.55906487451522	3.43894014641804	3.41317803311412	3.36757486570987	3.63588415706381	3.5866429284404	3.25290340716065	3.60135407266967	3.216050443771	3.3840658205406	3.43034596053037	3.49443050062661	3.41317803311412	3.30262797706717	3.32311317912732	3.49460373277558	3.24015794451822	3.36023774675814	3.51824192217373	3.4051432011287	3.40803845478822	3.39372834228283	3.25837926116378
ADGRF3	5.08773667847024	4.49330380178308	4.99980162353412	4.59606328087255	4.60609038810779	4.59639853320895	4.43486326309787	4.39037840019276	4.28777820174207	4.08222995827694	4.48496755587093	4.58879867352106	4.73181230557502	4.55057011071688	4.40506946260407	4.12971330982008	4.35135027153772	4.42800073317496	4.34932401079421	4.82784755845703	4.532265778752	4.3067848053468	4.17015804188868	4.17615683612385	6.24871494891401	3.97009201365222	4.1933428007411	4.03255332744851	4.6316755109358	4.44063000344602	4.68349766597981	4.35073670771494	4.3511190279891	4.30462043548153	4.52189538573001	4.59245617708692	5.165175910677	5.16056621968588	4.55094952184103	4.94300478797696	4.4392827671673	5.47584944486235	4.51685295822054	4.75770725060826	4.64518198302438	4.7995980963362	4.48615763886931
ADGRF4	3.57275667076363	3.64008477214663	3.58567868380799	3.30437672538512	3.47577352786225	3.46062321832557	3.5096831082935	3.46922222341792	3.50982922328104	3.56146676821536	3.59234678458469	3.54273119045638	3.71006691802621	3.48434122672833	3.5546615522691	3.44700730155448	3.43143350064196	3.44897945726086	3.36554916305504	3.38484455198798	3.38793066227937	3.44322599364801	3.3643557402044	3.45435683616013	3.81264848993774	3.41835151137316	3.42515589459338	3.37655710192547	3.39893492195706	3.27037460850166	3.43026520847645	3.59865418893185	3.43399212841598	3.27444983701878	3.61051070162729	3.49482687349243	3.46663564497433	3.39429358238838	3.41701902396786	3.49216532054433	3.38376164190265	3.40690852415665	3.34747395260905	3.27302096544188	3.45242836619892	3.49522320502504	3.41549040009004
ADGRF5	8.75211824690349	8.68694668649911	9.93231505072096	9.04436213754833	9.95107743617796	9.82036301191126	9.51067988015945	9.54315460060317	9.77250072802191	9.02636083646215	9.50198023237178	9.34473270508796	8.99730936843876	9.14704551142633	9.55708251061867	8.48368512040322	9.30936606348256	10.1060587850752	9.36875291557224	9.93034429875558	10.0852430499434	9.33373436046728	9.57785143832212	9.19884121122102	10.5710149724089	9.324279957677	8.62556110586268	9.24678699879746	9.57879026923603	10.4718367687643	9.71846996452426	10.1953638761949	10.3428189110691	10.149160963709	10.3045479285321	9.32704943562572	9.80117777671073	9.86842541363952	9.26272471258586	8.41667016972975	9.95005708605081	9.88633095351896	9.62748471094627	9.39463902371283	9.6347987836592	9.19330667732527	9.38261425776463
ADGRF5-AS1	4.76593028662203	4.88890088350538	4.38174213885457	4.57641886702075	4.67188205961178	4.56920970487886	4.66945741041904	4.54160643812657	4.73662829384025	4.96869816592392	4.49892448322732	4.96032605122297	5.13320572077348	5.07681068008969	4.74886613153459	4.67188205961178	4.8222104279591	5.1203199915815	4.46868479084698	4.70662608748848	4.79913326815965	4.49164417656126	4.43857673208959	4.62052152984081	4.43957748559223	4.48908014235476	4.67188205961178	4.56740613076447	4.87981654659358	4.85659051470709	4.77821398144252	4.51154301574637	5.2409111541882	4.52717842695336	4.52603941775746	4.83947057971403	4.58453418845748	4.80598156559297	4.72870395423411	4.81639670479051	4.74805402715769	4.39814833189994	4.40803459327853	4.45287578022994	4.55369644350873	4.73469304229543	4.47531020005224
ADGRG1	10.4014834948665	9.83468114668967	10.3901343351919	10.0876656714186	10.1486742166878	9.85192991823684	9.144669157315	10.2162908346032	10.7878218111142	10.2892575654693	9.69353306514471	9.90837163009074	10.7433376591641	11.1614328366485	11.0938624967421	10.5527552350071	10.2784790586629	10.0396437409699	10.1073002281188	9.78071010045306	10.2909304595414	8.99014471176069	10.0718039344307	11.2383816190874	9.25708777353082	11.3709341681951	10.2447289476062	10.3211950068536	8.99917486112256	9.57975648976499	8.72082937057047	9.64467577518608	9.34667236953758	9.7104264722764	9.20338519232974	9.25676568545637	9.8320730674357	9.15702424054804	9.89778541675058	10.3717135839818	9.64749259736283	9.29880799881041	9.81649661570228	10.1405571861693	9.25686616605881	9.32856169884005	10.1090324148142
ADGRG2	4.51076581949994	4.9341955705469	4.70328243905423	5.47547708385781	4.71615170741641	4.40882847792813	4.71289029643266	4.31537966364633	4.37398325990139	3.74712999167271	5.21071374830941	4.54897495078482	4.6956183405496	4.44040564242768	4.19243617325651	4.47386450388248	4.42064058689484	4.43341226848208	4.41184226303541	4.60038012584582	4.83223750882323	4.16125395642567	4.73182202629898	4.1427791807454	3.94495188412018	4.38299137562929	4.16218496485502	4.42567523142005	4.63999438296287	4.45743864680789	4.40905255533052	4.24484017311175	4.43264644042062	4.3104771232412	4.44732956701784	4.07100206566779	5.11448971582697	4.40752625673298	4.80244787787184	4.29945812747102	4.37775078031125	4.78029846451964	4.09393273720396	4.28908831788887	4.47072956450612	4.78598994944613	4.25173013195016
ADGRG3	5.37007594286962	5.17938183007727	4.75459803725774	5.01681362903619	4.88170254556382	4.90321115261317	4.91304456577693	4.86337291908574	5.02204234573675	4.59976184198454	4.99990488053874	5.17657507932863	5.71891990912088	5.2501177571111	5.02238726818152	5.23558205660039	5.04309257272316	5.22198278086149	5.0656962552511	4.92181985468525	4.85424365608479	4.96800110555398	4.97141535741763	4.83533109059404	4.51266617874678	4.93317817891345	4.83291111834429	4.90535360496755	5.11244024327823	4.99776104856561	4.89241460311575	5.02510750842467	5.01129186183179	5.0186900748336	4.90166447917839	5.29225729869592	4.94335024734904	4.66720189690281	5.0786887781616	5.11073208803066	4.84824629543552	4.77289508535748	4.87879361965932	4.91489304630991	4.83916835603002	4.84946958771221	4.81591123040004
ADGRG4	4.06588988501581	4.16788283676112	3.79293048000491	4.05440345830145	3.89645730666362	3.7056950381072	3.82617433486262	3.91104163798492	3.95936051505831	4.17011476645265	4.03324189422017	3.83123066888266	4.03105928082877	4.04608388115007	3.85876598068875	3.93277503336315	3.91789962185789	3.90588128235591	3.65547637015993	3.86396353332924	3.80117614347128	3.99133813080933	3.60475134104312	3.86396353332924	3.77045778037267	3.83123066888266	3.93944839632659	3.95958088556434	3.71903050560453	3.65922846825017	3.85544596692615	3.99628287802111	3.84095577350261	3.67773485624819	3.8859588604481	3.72557435365367	3.95221450142495	3.5409330191546	3.73052375784986	3.83123066888266	3.46195806376687	3.50978681051477	3.40307385763587	3.70331543647562	3.57810891067972	3.64814466148242	3.73559237113529
ADGRG5	5.1899699749601	4.95119003975445	4.52583396104517	4.99364263814359	4.87868860204038	4.70093706399501	4.67636935953378	4.85965752159702	4.87842754495944	4.57115866179988	5.00033134814986	5.00908571350461	5.32485874426631	5.0091001829557	4.72340595116245	4.65815470803672	4.87815797810677	5.04587859304214	4.81265700772853	4.8895319838982	4.93982518303616	4.92415561947611	4.87094985477854	4.6923325347502	4.73639174661634	4.82141979367363	4.69835618817782	4.81493703144856	5.1342370785109	5.17077925021594	4.91609938149506	4.84039244068926	4.88946294030473	4.88919327708721	4.81894392015516	5.15347671739554	4.91334123785824	4.70219681858806	4.95576807570605	5.05001401794329	4.63527356182164	4.8034375914279	4.89685138879217	4.82241452756735	4.93038050827888	4.9415303558351	4.7843020740441
ADGRG6	4.32453779998569	4.61071004805679	5.0079152963697	4.82671442175502	4.89622183548602	5.13047589710049	4.76212129305408	5.05746650773835	4.97329738024872	5.15030814754884	4.72801410881693	4.63943518802862	4.37354228099267	4.95739465281086	4.97486330315187	5.10056500218068	5.05251313336517	4.94367656991996	5.15426482581421	4.90019740347442	4.88317151148662	5.11989000583649	5.28764512451307	5.10691859224003	4.78725251700383	5.63710107972633	5.09949698606591	5.03967155688919	4.79925578144498	4.96874346504089	4.99693374807996	5.0292957979158	5.29873658857679	5.31509553551863	4.98367943975862	4.89249331251779	4.50733631855233	5.06130291995584	4.40740785674064	4.21991357321061	4.99522163826462	4.69963441859993	5.05908207997029	4.97857925003288	5.03000232560834	4.98410055826212	5.11788056819581
ADGRG7	3.19316472620952	3.1470526752324	2.91486691618621	3.17097102141552	3.0649514353745	2.98031303401384	3.15576684547864	3.23034886291722	3.17324411673689	3.01420728805733	3.26055374441534	3.36050781140923	3.7166098707096	3.29078977734554	3.28152231112695	3.1470526752324	3.35551837644598	3.22851568000277	3.07470435434641	3.03929917795431	3.08940806921797	2.99525877377745	3.14139182958172	3.10723980261911	3.07112323187235	2.94416289268967	3.1470526752324	3.19512815912448	3.1500326046127	3.11937712071211	3.29404805623157	3.02916445722195	3.19910816239487	3.17586366722616	3.36788671727633	3.51931967721802	3.04215292019114	3.09837315108452	3.07372047753858	3.31718434033032	3.14126152683868	3.05058301518311	3.0496699105227	2.85148667060648	3.17097102141552	3.1470526752324	2.88034272826688
ADGRL1	7.05199249833845	6.82442296229104	6.76518121766726	7.30554900872471	6.5880771810653	6.65924487136744	6.4412686225599	6.55947392339172	6.58587732207703	7.07751536550114	6.27991055190917	6.80647837440721	6.91895777237791	6.92955464586317	6.64326845992793	6.73543513394466	6.70387042559994	6.75642236559227	7.02349277823176	6.93515592720553	6.71476610288453	6.74490096568044	6.61672293630083	6.63683807210494	7.5454824147543	6.77688148499015	7.04867943051602	7.11925026766011	6.55197046616512	6.62472089071065	6.377859548341	6.61388023830054	6.38202676572087	6.42712575651936	6.68628768325167	6.45887296167835	7.55043252994639	6.66659028525441	7.02485724739108	7.74695063864438	6.75792773910418	7.1847733534853	6.86020001154997	6.77633996154403	7.07874306436965	6.25429626272187	6.97457958688026
ADGRL2	4.88527666618852	5.27354348770453	5.871776310353	5.54870615783097	5.77818804969909	5.87458833624201	5.89481085542754	5.80760879582832	5.90700215716084	6.09618894415597	5.86133598345738	5.92009760008879	5.1355814624928	5.56552739198746	6.13674784933163	5.86414032458448	5.79364488375123	5.80810701540048	5.77295921738799	5.74734851549099	5.99924263033669	5.81861195947209	6.11768258309179	5.8032105105864	5.93999907468676	5.91329249314117	5.92416704244352	6.0855029238885	5.60061108010387	5.86369445480023	5.71013904411658	5.96711990803355	5.60171722680726	6.01653377089508	5.96042381454196	5.62939553958352	5.70767427593914	5.87140759330882	5.41757050959152	5.4087207204047	5.98354300164301	5.79454462082928	6.03083607279491	5.89914093178779	5.96439394534625	5.98012871322897	5.77046630177356
ADGRL3	4.07470308921773	4.06960602156695	4.65646212083422	4.19247184778108	4.27893088262394	4.29878647450846	4.09567712871217	4.00283169221342	3.84842206300859	4.09357385902724	3.84457824172572	3.91366653599321	4.14393019957203	4.13661350119898	4.05219469730021	4.0302035713652	3.90726339260646	4.18741066877997	3.99343312592811	4.30296874076616	3.86743115380674	4.44650942384316	4.269451375456	4.43023125207631	4.7237812499831	3.83337139405078	4.60869375031753	4.46808564373292	4.7681962297096	4.31142373456438	4.01655826984816	3.90757800488963	4.05264290205807	3.89517812131106	4.03088547944128	4.10669049492913	4.47182776099149	5.05177979531388	4.03981691402579	4.25179675999624	4.20856519555182	4.51673464401979	4.21543195269716	4.75932715269274	4.52543176638966	4.3426236356898	4.07231505240449
ADGRL4	4.50990860560794	5.55086190358958	7.27526410737499	6.56865612599565	6.26601957998837	6.66999001169532	7.48980631422905	6.73475724380575	6.95746713673003	6.96054473567415	6.27285887010383	5.15310877265133	4.58317745209336	5.86368871200134	6.13499120335595	7.11453962924017	6.64268158416952	6.28130412478282	7.3296992363481	6.68097224169502	6.29702046912494	7.67728882300766	7.17299985241826	7.32898057223678	7.61916734293472	6.90429951928276	7.4366049690012	8.09397645505539	6.59763701559407	7.08646298864775	5.7595538598524	6.80672608068143	6.34684231240472	6.29073713112441	6.49772080574483	5.96683001691414	6.10834625042116	6.66805891111633	5.82744574928422	5.18380783515526	7.37434303470216	6.68071479042669	7.16017643592643	6.75520118740668	7.39602449910138	6.66175407599196	6.53066921177169
ADGRV1	4.35263759072336	4.07709936132672	4.0437608850461	4.09150872837018	4.29198465569808	4.10896859568876	3.94091527764441	4.19973041486883	3.72540715898958	3.89432334879209	4.11620008204263	4.33616366864332	4.58810313092071	4.10371610701058	4.0011297844265	3.82010048366169	4.05379870835894	4.38128392314588	3.82508229172902	4.14881254444881	4.17276510180166	4.26928423944194	3.87723314571639	3.68544279243683	4.0327417153536	3.80235096394547	3.66853892919555	3.69272633273301	4.3252681189138	3.95252426834448	4.42175042586344	4.09105789517022	4.09214534514837	4.2644966198186	4.32432567552954	4.32894664300645	4.17398746207483	4.29191227803973	4.35317645911613	4.13256348204862	4.15137998053234	4.07620213522688	4.08819540744933	4.44703475161089	4.26905101727366	4.43749717640533	4.05565970717727
ADH1A	5.06533049310951	5.16313914208439	4.94055194075831	4.94959579385938	4.66275595235061	4.90088931312356	4.20980377537374	4.65642255837797	4.82900708663498	4.79981667732827	5.03974260728053	4.9810555132095	4.90088931312356	5.16056412398948	4.68078293852683	4.95075272996693	4.77652209009825	4.99429675664829	4.83311185642528	5.03231811360977	4.87491672274847	4.86536170721976	4.35965852944333	4.79193877768052	4.80490750172762	4.81879794992126	4.78440701722063	4.71142445150276	5.20356451088589	4.93340177457318	4.93300337625215	4.95002860628487	5.07283219146526	4.93058890127912	4.53439005769902	4.92605158457267	5.00878100738394	5.11460973422517	4.91766562486489	5.1601947005973	4.90088931312356	5.03461279939491	5.21857303831639	4.99441323697574	4.55284291216756	4.90088931312356	5.01446056878085
ADH1B	6.76199803136744	6.57195563422711	7.18979573206216	6.70682292853034	6.91947949078629	6.63776111681217	6.26308001477916	5.76618337166126	7.22776721996175	7.30646762199164	6.95526897264356	6.75799508422496	5.47493224868232	6.35392045900767	6.24060235924139	6.49076826913058	6.99846497874061	5.85104353050916	7.55818181198284	6.95272242405816	6.97138892143714	7.008905953266	6.57485432512863	7.42375794344086	7.64741972871843	7.64106736925902	7.64522754962064	8.09903243153499	7.42516370535461	7.00453612668701	5.46760139051483	6.61046701015394	6.80654178435139	6.75520355549595	6.23188877049043	6.93824420566906	7.37246330359809	7.52703188746027	6.25773691809867	7.23826422228501	7.04689532834356	7.18603684355796	7.02894910197784	6.89795961022061	6.87064760414474	6.8498555906306	7.08345099785389
ADH1C	5.59844475243126	5.0161020879633	6.69154812741616	6.45466258106257	6.29830067468367	6.28183414099306	6.00963862217781	5.06555597596117	5.49678540066506	5.13430608757461	6.23163935217626	5.81008471546102	5.33660165014285	6.1906512845137	5.53013918579401	4.88197079380871	4.99855865388407	6.14821865073524	5.02563953474552	5.32578486306258	5.78037705850693	6.770533431463	4.96613710679655	4.48098545748933	6.96681014509761	4.62620160920081	4.7587439737225	4.18461349502397	6.23216523918813	5.16853732239834	5.53528117566822	5.28223736912262	6.14318605156417	5.97925178100443	6.03650072085697	5.92709871452241	7.50802701391736	7.56486893739651	6.22796233626987	7.32035262227514	7.54455639529062	6.26524804503362	7.63775019986581	6.43445975885194	6.03841737431689	6.55243085080558	6.51704960634725
ADH4	4.3413766417094	4.17659224165038	4.08469270295126	4.11811930250992	4.17256452317492	4.22700047709238	4.23311477716553	4.17957176071133	4.18668591918285	4.14505298667244	4.15069806539375	4.25197698982579	4.37386263601941	4.18450678860349	4.06954406517162	4.11671779375809	4.31230554541245	4.34272449907213	4.22985211556326	4.16424650760857	4.20222506652366	4.38326801585005	4.17872477336977	4.15367101231053	4.08475644262985	4.2820664458501	4.08668568639427	4.18234843295557	4.25186767663814	4.24012873049006	4.22629387157398	4.18870352939846	4.08809971495052	4.23992354343236	4.24459775482402	4.26018645578575	4.20844267883817	4.16202401531974	4.10449429689941	4.16082392083304	4.13319468572708	4.10527943890296	4.19784597004006	4.16634674730443	4.1999631816886	4.45686239499224	4.11296463008149
ADH5	10.8114266294131	10.6316587177757	10.6687670021367	10.5362245132747	10.579736960935	10.760550766722	10.6343176854774	10.568454936519	10.2251751093465	10.4344964687851	10.6101789572805	10.5889179190532	10.0675061910529	10.2327451995516	10.5102575149774	10.1576664108197	10.5348971891318	10.5647350772701	10.2049938122437	10.7406911264237	10.845823223299	10.2503208104631	10.360816336583	10.1740473695852	10.2558084641216	10.3222757635748	10.016790161251	9.96656261742875	10.8888519766756	10.091568868021	10.8366255576298	10.5756800752509	11.00348081087	10.8021291591822	10.9772120207048	10.2056174983174	10.3459119823549	10.6868822504007	10.5965366681488	9.93630791957947	10.6085771331903	10.7644339248731	10.5115608899545	10.7858825570731	10.4384337316886	10.9063820064993	10.755264721772
ADH6	8.85673083192075	8.7149744355541	8.64246338661142	8.44170621120056	8.81137161116395	8.8692429770661	8.87809103182697	9.0749698411058	8.58490068340371	7.92865636109369	9.02078769725851	9.09607200684789	9.1568549598833	7.58066247274808	8.12183827497304	7.18049098687846	8.68978585861997	8.88787180800344	7.97927067482763	9.10262338019247	9.05708224913445	8.37331254711596	7.91735984574592	7.40987653065055	5.91002270537495	7.7056090787927	6.11121713476614	5.7018410165653	8.6913239031789	7.99415387326026	9.15302483934073	8.85327492021951	9.23704284853595	8.89304218212374	9.41755316493537	8.12419732444263	8.01524065235721	8.29916986251562	9.31246180661211	8.26147554618777	8.39401040179969	8.31161497968796	8.25405672077318	8.96508487888873	8.31315215375898	9.41203768472918	8.60384878096188
ADH7	4.38917531402238	4.14460037711497	3.73430029000511	3.84164820130332	4.00510895755533	4.00890608320966	3.85046771848321	3.60727614291614	3.95875009331338	3.98870704389655	3.76722918026331	4.01466430092146	4.0984943293564	4.00976470083918	3.98203663952926	4.06938904250691	4.24594110973162	3.88132855455633	3.88017131545492	3.87467730687241	3.87467730687241	4.0716484446781	4.15022502532035	3.80019112251169	3.98472471228315	3.96955227923678	3.7396103748491	3.79887873997695	4.27244308071217	3.87467730687241	3.98617969312441	3.87859957695755	3.80450046145468	3.90841520681599	3.7702630809334	3.7408932348134	3.82109525397082	3.73756343619405	3.96221892606872	3.66097755056554	3.63228834767569	3.84393802367959	3.73376677677031	3.83575174523574	3.66221221892146	3.83607877797885	3.8154346693479
ADHFE1	8.40349299857493	8.29893289114635	8.20712296999635	8.51278536508856	8.75585994733393	8.907326498294	8.23838609311185	8.05719194402559	8.06367145482763	7.8366943972802	8.33171970495819	7.9802519163153	8.33171970495819	8.001423621679	7.7682071687335	8.01790015423068	8.47801012193621	8.51265334596275	8.03126994847182	8.61130896760367	8.44570420228536	8.47219815995985	8.05812764353046	8.07624508745572	9.11869100831169	7.77752269705024	7.22121590103859	7.30515771441907	8.54541678127072	8.13934239852271	8.50025276961664	8.65723208997304	8.46206044814178	8.43475455941743	8.39960506790862	8.45647824596557	8.6142731536323	8.11717724408878	9.28812605173112	8.87487966452079	8.95907693211929	8.50923523659607	8.41276667423686	8.0595535589869	8.40000953110944	8.27322331021809	8.51638282560215
ADI1	10.1970519940397	9.65280572352031	9.85330832521743	9.83258071159486	9.81688887589305	10.090884958708	9.56385506345049	9.62322530245172	9.42809909945179	9.370123274353	9.77051416505166	9.87974400932549	9.77496743735524	9.14658306473615	9.36435199796236	8.85320689053259	9.64983657948932	9.88137838361166	9.35277510498613	9.65247770350058	9.8682920346855	9.29546166273211	9.04595025247099	9.10945731546519	8.5311970871411	9.00727571320433	8.00067517470725	8.05347240418976	9.90408407015179	9.42362932420275	9.8827114691559	9.94570727310148	10.0185442844165	9.98510039556137	10.0171701816521	9.29487884082548	9.8346738244517	10.0256433572726	10.1727817795068	9.75487975352844	9.58054189872977	10.0112543031083	9.89591929657596	9.94607631559381	9.79811890215794	10.1510115170982	9.87596191105038
ADIG	6.07955771789157	5.96090963708821	5.49687736523437	5.74593013699005	5.90427110223712	5.58727987731498	5.59662476706845	5.71477672938073	5.72729645265714	5.70746466689476	6.06942082930014	6.29237763945637	6.25002084792074	6.14844889857665	6.02833160404909	5.96526262728093	5.98670461111074	6.01585686179391	5.89107807524171	5.85390417720334	5.98168919706902	5.9607964054659	5.78641716616193	5.68108969078133	5.63630501381207	5.80112976589353	5.76868226491799	5.39428285102795	5.81950817039978	6.01006540049093	5.99906986702787	6.11656447021122	5.64261189378508	5.81711834957181	6.28917277819242	6.16148282760076	5.78608652710134	5.58972130563538	5.77664167918284	5.88061647749524	5.29429573962765	5.49578415361093	5.55687176466497	5.7656457237288	5.69502821101165	5.78915207693179	5.458508241216
ADIPOQ	5.81589964465167	3.25073604845099	3.30744094373558	4.04881519201725	3.22378810990243	3.25635578519115	4.12812365339956	8.21922617535828	7.51818674560841	3.45162216659493	3.58096169423454	3.34721711396798	3.48946555337417	3.50609909323216	3.36643625958039	3.62811955228588	3.18939047179974	3.47682269539939	3.41741575281937	3.43572349633397	3.49902643096386	3.52915403048606	3.1540751064884	3.33078228218403	3.44388218253253	2.9804048071737	3.05011953146116	3.40389142079903	5.06414921508552	3.49542898246691	3.5693577939828	3.36328523174034	4.0868886033794	3.21135560097015	3.73302323733623	3.2654580145795	3.16524235852492	3.789580909792	4.41988396680431	3.05199978588828	3.12749468241339	3.76997100359173	7.43857736534804	3.27929167107609	3.21697319044255	4.39831658513781	3.30393353997976
ADIPOR1	9.21254806672374	8.74758052505445	8.80723152367628	8.86730661325367	8.13343461468627	8.81272399898545	8.24736438789698	8.85298865894489	8.46891272616194	8.98413982412132	8.65398238282048	8.8027523969899	9.81488663151227	9.25689915447433	8.75557382201633	8.74758052505445	8.52411590831458	8.56474400147134	8.6516970741539	8.76717549160119	8.499975701083	8.61789893302565	8.46297383597117	8.8087592360947	8.79233299718747	8.45842180337977	8.44564085570803	8.44172906095901	9.02076863279346	8.35019845251234	8.63268620094447	8.54380715563917	9.12265326510623	8.68840699004871	8.41819053363701	8.25522910911436	8.74261249075635	9.40289371031547	8.8088702390225	8.77628304679219	8.83688591249465	9.07419756608912	8.83411685868036	8.90276332877805	8.70345620249818	8.6777043224446	9.10884843445482
ADIPOR2	8.73832625656988	8.84573993913797	8.90470205082465	8.67598885916967	8.60796288697658	8.81548351194775	8.69436859114984	8.45551451586214	8.53056198626325	9.05371401704572	8.48313122563337	8.68534748879712	8.28316545270392	8.62306550198377	8.8228256388345	8.60026279877884	8.71383754074136	8.44245158221254	8.68685069372138	8.54627824401394	8.56561475311481	8.75539572136388	8.63945123341123	8.77560101588047	8.88591856339216	8.66323239584633	8.71290363903145	8.89265999878228	8.08861714287963	8.58166913408181	8.58963110078961	8.64550767370711	8.58644671788629	8.61579940560207	8.47747999622315	8.63122918007645	9.03663619797077	8.79328893733358	8.81743769766689	9.00118634554338	8.81183627349064	9.14796444965781	8.66039161623736	8.39534704381008	8.79690696688094	8.27615303414161	8.71037027960527
ADIRF	10.2557423825356	10.9395704388775	10.2869656742246	10.4025142755023	10.5002632288256	11.012504074799	10.1643343274456	10.8057539805905	9.54364623127973	10.5631826995559	9.11203069336656	9.88504646538892	10.1763476739854	10.7881079560984	9.67766820957787	9.0374838408119	11.617449689227	10.6546126711705	10.2598464622965	11.1111302782423	11.054919036385	10.7347413741865	10.0627185878751	9.72964802363143	9.88933478445771	9.35403475769279	9.04113827511725	8.61568385161136	11.3809182552824	10.8587822332744	10.5180969713225	10.6674336751034	11.0956632009751	10.5857505706818	11.0237139919198	10.9952322691995	10.7522814218282	11.5475504620337	10.2816478762394	10.9496112550074	10.7027949085994	10.5324683417507	10.8789106910023	10.5452607584588	10.3453916582077	11.1157485652666	10.1476223704138
ADIRF-AS1	6.84571343387636	6.45612909390605	6.19205124658939	6.2690061087285	6.55883127056373	6.51730483375407	5.80528054379768	6.33381542894	6.48232966097419	5.9571250446432	6.19444544041823	6.24773949235031	6.70805676352844	6.44920240156645	6.6120183128281	6.23244212511461	6.57457495320003	6.80836527347186	6.25643868984126	6.65892642279743	6.57406394989615	6.18048193476722	5.98340209251395	5.84009699629052	6.20366067267286	5.70682904293242	5.72371653600846	5.32263409524198	6.16377077184077	6.11475922601021	6.47915882882707	6.43899349587758	5.678431207787	6.40461543804491	6.55946803714189	6.43899349587758	7.65066687240722	6.43899349587758	7.5447846908981	7.14743455070289	6.58420941756526	6.89430660413479	6.46170649453346	6.67189531293288	6.71092425823465	6.72784740508429	6.37450727372931
ADK	7.35073969706155	8.35011343468971	7.92973139774466	7.78022400405531	7.8582419544754	7.84264392920512	8.23924274175018	7.56753095132472	7.95222343079637	8.4217112896993	7.52473805475424	7.90698238882858	6.99263573384829	7.24396721857297	7.73065401179569	7.36632156590051	8.15605115191457	7.75306277165783	7.88794796674341	7.65688579534872	7.81981027923956	7.70438804462391	7.88839636637049	7.97933818471643	7.9737705275885	7.76601260182622	7.98821186548874	7.81251590710817	7.83219660172485	7.49208552622323	7.63720737132202	7.93701373104477	7.62564598312516	7.67503155897797	7.92619217252398	7.02162534396436	7.47107550348407	8.03013639287352	7.40121025008047	7.53176884064048	7.74603442242043	7.85080601154499	7.76558165949054	7.76553525806028	7.58107394571986	8.22083171913522	7.81715038112075
ADM	9.27449539818428	9.71643750262349	8.43471203832695	8.88571589234704	8.70064715539564	9.02781280001465	9.0647505019771	8.51846544631523	9.13697933140998	9.15650936626358	8.0458024461861	9.08748676949087	9.13329729916261	8.93742827699154	9.58003178733763	9.5374050272677	9.58972257421969	9.08104537892973	8.95965634153658	8.27280919080539	9.43054245991451	7.19379322034815	8.27452562532638	7.95824818860236	7.92297012522948	7.91244721408255	8.28921310133972	8.05736617764799	8.7744319568487	8.81674022027174	9.36235735953668	10.4064980752583	9.20029342395766	9.62471563363967	8.8482143006032	8.81674022027174	9.15363192960091	8.35393887910947	8.91644902094677	8.69093092577335	9.28951226678643	8.81996514378518	8.58328741773962	8.39966314278568	8.61842724285929	8.71873039193439	8.90423784625644
ADM2	7.52140682706995	7.1568847056086	6.65979799777993	7.02112494695669	6.94294711958441	6.89227591776017	7.00663805824969	7.07089714724566	7.11024959273518	6.69956786804194	7.01840526430841	7.22599074223293	7.76937026648881	7.4155813946491	7.1081706904965	7.29781726439328	6.96447311050706	7.32716853950909	6.85873966406517	7.15140977442961	7.41979355199761	6.84758024136268	6.94359620676123	6.83857155067144	6.51285455613216	6.60623839181163	6.66818576431025	6.51472558593358	7.41399897617924	6.91875097514902	6.82608419979027	6.76140281684434	6.97354167467538	7.16779659210131	6.76241877859171	7.46329477820671	7.18876199280022	7.0925602337027	7.20877768625457	7.28987096308148	6.94828502463357	6.77637718751187	6.88155432585627	6.89975713729124	6.9131770769817	7.06534811234745	7.07947207264396
ADM5	6.35912151458366	6.10053078289615	5.61327618494008	6.19001688787121	5.95631126217311	5.78729287271925	5.75310136561358	6.0222037317173	5.69214301394015	5.803031992857	5.82637814733694	5.89721305882084	6.24540453717444	6.20143930587653	5.9748352898481	5.96334051109876	5.80645149765388	5.85046580572658	5.45657008621353	5.87778742292206	6.14330062331664	5.83726235794537	5.42885797977643	5.84848718735465	5.38495205136509	5.56356882403391	5.72657552485324	5.9548317558448	5.95138292909055	6.06509431227527	5.58628205506173	5.96950833746484	5.80323794475429	5.83726235794537	5.87600009530034	5.92670591709062	5.6895267769068	5.84603607758023	5.98556644632641	6.13265543105918	5.43411877771796	5.63571626587705	5.61167156270271	5.39572839986818	5.54100419835572	5.70117425783205	5.72146356380313
ADNP	7.60862327740187	8.02550899009135	8.56347712927621	8.25775482935878	8.3699817958507	8.42233127096692	8.43569175674146	8.09022092768271	8.16611715301535	8.59924811540547	8.06232216380893	8.13235236472266	7.17232341801595	7.68919094519698	8.17884544477481	8.40770665578886	8.15591197790711	8.10578651896858	8.3479959675064	8.12695413401509	8.10591123319067	8.3474525425532	8.40744667551313	8.54154948230725	8.745622022105	8.40797490509634	8.53466733954321	8.66811041280755	8.07852678219277	8.33316476535582	7.98216421899069	8.40435980423353	8.36362385755702	8.18381667359998	8.33827121945922	7.50339192038443	8.20356179075212	8.41517844314423	7.9445701982379	7.88314287343653	8.54586630805371	8.45968951879822	8.37739111475434	8.31797964630925	8.48007778025855	8.19714406996772	8.45930982672694
ADNP2	7.10759043200252	7.18002721315706	7.53894504437027	7.14029727791028	6.88698711229886	7.33529164174309	6.7826393333702	7.14568425312697	7.04083367375101	7.45095771896352	6.91492406042907	7.27295696650047	6.61339481165071	7.21994912213795	7.45042744294492	7.43905860431261	7.25650094819228	6.57182050936622	7.2648660967063	7.01501291936111	6.9208357449915	7.63324395728057	7.80716493278021	7.66374267994765	7.45063629117438	7.55338859711828	7.82857498142254	7.58630921423555	7.72202419588178	7.42244429244677	7.42517859668297	7.24674505860704	7.37476632859114	7.40116877455397	7.14904881095471	7.34658538277666	7.66075694837281	7.33343478080903	7.43491073511438	7.64550997485345	7.60247414412636	7.66358555653039	7.45205776757483	7.26570210002807	7.72119288687914	7.23704612860692	7.66116703967238
ADO	7.80317412127039	8.22252335409175	8.3928146814989	8.24159341459226	8.15520275274826	8.16711491331495	8.37807856674302	8.11554880462038	8.19975026404216	8.65993937589043	8.01999336872717	8.23873878738795	7.62963825052799	7.73954587963183	8.14746724552112	7.95395484588178	8.19705181611456	7.60654368421785	8.31912943108489	8.06483536195268	7.87849398539929	8.14019786791823	8.44692052882164	8.14918000006087	8.39152856064512	8.4037800436952	8.56810386617985	8.47538851937533	8.07275252978269	8.29831118466235	7.95401527273598	8.1522915913963	8.22616966309609	7.9151866810126	8.10179045580446	7.28551170303966	7.90217245861147	8.02555105254671	7.95635787132453	8.12323318795458	8.20904656433115	8.22310555855132	8.16361657046337	8.03002708035274	8.15853574348878	8.14113123322685	8.12783592159137
ADORA1	6.55279739625509	6.06546587410192	5.64192173424396	5.88681872571065	6.10684171590874	6.27236227836208	5.99068807301742	5.76572340120795	6.36875441004992	5.91492226414598	6.06390761147759	6.12645130553224	6.73546388154805	6.61738572363229	6.01964704375391	5.85495940970315	5.96980591693628	6.1752508904831	5.60373550996503	6.38878865505375	6.14122748548493	6.09012144563911	5.98947685766417	5.89724629361371	5.60127521348405	5.7844825750268	5.72052072447253	5.47552321470495	6.44773280163022	6.07358609859232	6.20277324107393	6.26708083065466	6.29739019909985	6.19919090379044	5.9805618027007	6.24972796665867	6.24429647696895	6.00747578901378	6.05790657559734	6.3641040575682	5.835261344327	5.96288133919026	5.98741841314222	5.94920386901028	5.95162111198203	5.8973993417542	6.29408208203867
ADORA2A-AS1	6.64323044159622	6.07125727117766	5.60685424236425	5.81477082746526	6.43998212821736	6.63481270411472	5.38757278919632	6.07734986056654	5.70578774117295	5.18072095989614	5.95383446978154	6.0570619286019	6.69321757036575	5.63805358874369	5.62371211275843	5.27144497531861	6.26562739687803	6.46436719696826	5.67783219252407	6.42216727995964	6.84434258635383	5.8869935585668	5.33530045248356	5.06068843683672	5.27959234957243	5.15537846433021	4.49790391779352	4.66303166882388	6.42014569249193	5.84574232780681	6.27638874638829	5.781084247452	5.90141321887192	5.97501414844401	6.45098340237688	5.74833287497394	6.28546635437922	6.16483733132212	7.33806538685423	6.81982500230313	6.69068350009483	6.29943277099391	6.35456907290666	6.05904349645103	6.49774100855083	6.53934689116014	6.26643666305104
ADORA2B	5.29897640821006	5.12829845839697	4.34754690475439	4.6619212273006	4.52047357624071	4.64401607980153	4.9975370811393	4.67880416635725	4.77229027299956	4.47763195811003	4.91472970519809	4.69805440053265	5.29448393412731	5.41009780901666	4.814566268386	4.47959518122129	4.48378347092979	4.80784572568125	4.40085648581964	4.79292031298858	4.47503022901659	4.36057157489097	4.35478840114449	4.51323775929754	4.39828954816435	4.54735149686959	4.42712073974323	4.1500897663023	4.83986596976179	4.54218888247108	4.82263969884899	4.52276763816272	4.65861943717774	4.46010101903794	4.8886805134926	4.53980395972235	4.40803459327853	4.53642476893491	4.58203268109509	4.53614494970829	4.63016914632732	5.10022719427458	4.64401607980153	4.53642476893491	4.80449211378104	4.41551897764036	4.6879585721322
ADORA3	6.00185660820534	6.39091465480367	6.02166746602381	5.81640631331405	6.12053631098408	5.74271763457684	5.04908436812172	6.51612462661073	7.25139387732302	6.22081178148027	6.67648913902911	5.66506178376742	6.39390529733972	5.67388247276538	5.55472421732668	5.69803469005662	5.62374992249117	5.34545088294333	6.52294564435756	5.50691658526701	5.82222184867091	5.89281266452031	6.23902990183162	7.04092779787514	5.1716788570206	6.11595505694154	6.10172197977976	6.44300667994703	5.70053380595714	5.74539500897505	5.19861128301061	5.3296863718654	5.22331804341744	5.25774020428779	5.38741565009814	5.00003391820146	6.16050933851965	5.64931487446088	6.4123793304669	5.43793725627371	5.38961966251965	6.38764593586174	5.03353821135271	5.41374943126521	5.87081076772864	5.40977772081514	5.9601104224805
ADPGK	7.63336805873385	7.68633501246305	7.7824160004213	7.70045096352856	7.39400748963591	7.43463813062315	7.4020300267256	8.15710288745428	7.81622479369807	7.91952399458454	7.86105799190912	7.63914923757122	8.03986569686667	7.92428303865232	7.77970591509328	7.68536233564978	7.63989604250106	7.37264613103887	7.7272456560477	7.36578852038511	7.39176959211439	7.7592325293408	7.76988347921116	7.86740230715243	7.53404526973668	7.79054646896019	8.13783628808113	7.86822627776142	7.07395579694482	7.35452368002514	7.43585384530916	7.67915960626065	7.62096237782529	7.83832107202765	7.49081220325681	7.75088913550513	7.63713055184063	7.53352219572371	7.56302943423634	7.57098701770329	7.54547811730596	7.91555329655758	7.35453564407437	7.62098259269074	7.30479648253208	7.31711367532882	7.72230351425045
ADPRH	5.75806094963496	5.62791150182463	5.73838868688811	5.74472749970645	5.34881562047216	5.32764516959448	5.56816134326428	6.00123406979593	5.67722056324647	5.5737551930848	5.55622562596667	5.6729885960172	6.16935727804115	6.0996263599866	5.74274092140504	5.71107498850414	5.50373848199699	5.50084109347415	5.72477604201825	5.68338104540087	5.44692459398455	5.36881547284897	5.63431607333315	5.59568378399172	5.64570502496313	5.39800974448292	5.6399943085256	5.48820706462615	5.3993590917039	5.62954110598697	5.52237299676034	5.51927699101284	5.3322935100796	5.4354186286235	5.33470238449942	5.43485769316213	5.66975033041967	5.2514455200255	5.66267434002861	5.66914255237249	5.41369230179894	5.6965067258084	5.61081877293762	5.36550321337973	5.50573222537498	5.45825841319361	5.53100110992672
ADPRHL1	6.45917262656451	6.17166750087022	5.85946527669719	6.38036592068611	5.91871445704164	5.84179022620417	6.2212123802037	6.09304424762151	6.05053062903022	5.81752103358409	5.87963902269491	6.1893983088907	6.23499934311673	6.157367962313	5.96562033827212	6.07275367384558	5.8654194277881	5.94904227232464	5.7206361867476	5.9939593758809	5.92788903721031	5.8562434650638	5.86096293047748	5.74500973723631	5.80931988428379	5.79624039927684	5.68975103395763	5.58874413203055	6.0370001961153	6.00280745720034	6.0842342555253	5.97864331350034	6.0166761313725	5.93196789554571	6.0695070625337	6.39169098371701	6.05167468675513	5.9404693986549	6.10326406429019	6.25912136139939	5.77622842878105	5.84989959066526	5.82351893487585	5.7781869370656	5.91736000873198	5.65298809073812	5.78203552546803
ADPRM	6.27646709187927	6.95129886338251	6.30349420199692	6.29537341452321	6.2764669168156	5.99484192790322	6.43579335411635	6.06492202889943	6.23708626040221	6.76883175710634	6.5599529726476	6.65813906989851	6.24877581085338	6.38272261532465	6.23502154003391	6.11668279408323	6.3848104251304	6.13546860363129	6.14505278627475	6.09166276947493	6.09995886105357	5.91302471307482	6.13217107109091	6.17579153055228	6.53523451210224	6.40013269141442	6.91315291807428	6.68547084732943	6.21001434577937	5.97168372876563	6.33880509075882	6.41875882031681	6.15023784930104	6.29259210312005	6.31447477980201	6.1662688969508	6.58728377528823	6.54797147184383	6.30454209437055	6.76679227656687	6.52547231285154	6.65007931203471	6.36749896531418	6.35991381319563	6.2478815160602	6.58456414739637	6.65363242191578
ADPRS	8.37366028983405	8.79722976200704	8.31013823335024	8.49158026256149	8.31979984220223	8.51211422352166	8.26685571784234	8.31133619179844	8.38067249615976	8.75204213154885	8.09960915803314	8.54984691803047	8.73805579800639	8.55867434698846	8.56765950978538	8.56385997123956	8.54031484396112	7.80329646095824	8.63682935266242	7.86937063453865	8.47734666288734	8.00779429923197	8.40333804537482	8.17875126848834	7.88277481916763	8.40132254460628	8.3878789969318	8.26500217720183	7.78908945500395	8.16862763207932	7.90895864661761	8.15978786066425	8.11062886965193	8.22671184839433	7.80987757802534	8.02782613230896	8.74898132621884	8.22096294124685	8.72762999916879	9.21227909385825	8.56382811278871	8.61290715153889	8.64529812459397	8.22593864963435	8.44728687967104	8.54671529271173	8.59850585506054
ADRA1A	3.80372480180402	3.71624848923638	3.70191495696859	3.69122749457085	3.8119017240621	3.80030584818323	3.70987583869674	3.84125903698151	3.69929363108401	3.51826720425592	3.79043736882952	3.78914840883092	3.94941904778092	3.95247614000221	3.76829518850927	3.74681801020693	3.78033397828202	3.93332238110105	3.70623586615101	3.83496256277106	3.73603629709906	3.77267721263844	3.60630329991616	3.74152866664457	3.61331151685057	3.71997079666764	3.62612155665721	3.61088237950259	3.97220267604868	3.90116245032899	3.9076282491978	3.73742282193406	3.84151679781273	3.84912097282773	3.85546218205801	3.91639347974482	3.67546952611737	3.84195829052105	3.72657322516669	3.81657103273273	3.67935299345736	3.67214563141131	3.67505135216944	4.01519623580805	3.72651055375157	3.83845454302511	3.74886854795166
ADRA1B	4.40276904952133	4.14368386892761	3.91890967706372	4.03271282446344	4.16968051163223	4.17024634338598	4.1243303070604	4.23715962609859	4.11880013217352	3.6389742519602	4.17482964747126	4.13520865537014	4.69015215826835	4.24451924537603	4.14266332692855	4.19620814434085	4.21368078086035	4.54919965538892	3.61691238313443	4.40339833919569	4.51076581949994	3.95020618131663	3.93247954288395	3.68475854108138	3.93857835937121	3.73890841832622	3.55492697524717	3.41633821233023	4.34532413576916	4.16036198366061	4.66043647763476	4.1322970588454	4.35320813318871	4.53253219639562	4.27091609240222	4.77895765187678	4.31389847709863	4.12592626908843	4.23729131013458	4.12198622160146	3.89235963588953	4.10184325091351	3.947407294749	4.00724578268084	3.93633046507946	4.20585386031924	4.13520865537014
ADRA1D	4.8450345388999	4.38460223604127	3.94115640100267	4.34797594335966	4.27807646121117	4.13857671734164	4.13170936033499	4.50534004641796	4.38223045674954	4.10538484817517	4.34016049750479	4.77190142594458	4.99397626968553	4.58918513230383	4.37078389575868	4.55640901221916	4.18535975696813	4.43645156978631	4.20897938576663	4.48209255123541	4.26504409780605	4.348626292503	4.10441128697675	4.07669218098317	3.85303438780266	4.16527637590321	3.93698445565288	3.90342126665957	4.51214884434386	4.29200793533702	4.21651380755661	4.57143338998978	4.48938410407013	4.40928489061567	4.31356748270393	5.14512018440589	4.37688735790599	4.08542511452916	4.33391743052777	4.55830903504104	4.12690114881047	4.18903786063337	4.23617209806092	4.09009906716024	3.81089188273265	4.1446183451767	3.88191646105248
ADRA2A	5.97968210990975	6.62172486215341	6.02069622240355	7.24747707578994	5.17969223823348	5.28680524575816	5.51661640919403	6.21599954493299	5.61839678237865	6.09950712639097	5.07453969070577	5.88444716539044	5.37160734399604	6.09398350369781	4.90835068702678	5.46981771029513	4.81743376166796	4.71808100154965	6.29423277685917	5.32725335978768	4.96481855057798	4.93192255787996	5.1428258529158	5.32391015789847	7.22392425879302	6.30370085202226	5.7284146179162	5.61375354993039	5.28190739028628	5.54074830636356	4.90388217766657	5.46792181379828	5.07453969070577	4.91484609065605	4.99903502928328	5.04597541943629	6.9790107904706	4.68951349291696	6.26480145088528	8.72934047959027	5.17613089785133	6.16998885583212	5.63627903966206	5.55061774136653	5.74864371089336	5.16436989476618	5.82097762261958
ADRA2B	6.49180676622613	6.14409904621431	5.56398183030926	5.76473545748936	5.85764223192291	5.9857121430031	5.86464902951301	6.04174403029993	5.68787660738357	5.22574534865144	5.8626335694813	5.83077706224985	6.74618882991471	6.25452858998306	5.73720125336881	5.87962876080548	6.21504018632901	6.01853829902791	5.70556015812088	6.19348282398455	6.02041462260533	5.9857121430031	6.00128638488185	5.58549175524916	5.81981545471997	5.57031784098221	5.58158434408436	5.77327781366598	6.30312416314951	6.19910623021957	6.01808837166582	5.79477897733708	5.92156134397147	6.05793225551116	5.91207528644004	6.11587782397713	5.97226830699343	5.80117992942364	6.21931446647064	6.1906512845137	6.03056418427952	5.73897697781265	5.9857121430031	5.98043364935693	5.74536302684869	6.15377189453006	5.97569952365365
ADRA2C	6.95559683382455	7.07814760600423	6.75328796491395	7.19959152245019	6.76204114940323	7.11174022065399	6.76182655633703	6.58660769460733	6.70822439148247	7.19745507378025	6.69903457809769	7.03398973443753	6.94338263102656	7.18602420960225	7.16454398506376	7.19938496137063	6.94421132840472	6.92266063211942	7.25736597669943	7.29807382106726	6.56678434820656	7.13457602695675	6.70030659970302	6.71641645060467	7.24412726357118	6.99192995784166	6.87562122243832	7.21931078186189	7.52051403870956	7.14604877912656	6.84259622105329	6.98720257749836	6.88944055315035	7.08053142179654	6.94259837854298	7.11498303028099	6.79722553380149	7.26806069744558	6.9122801384442	6.94259837854298	6.72012961844095	6.83211811413477	6.52421163174129	6.79718818058668	6.5274967935308	6.95928492754847	7.20481944608155
ADRB1	4.68999532055979	4.38057953637863	4.26737741114181	4.46924291504492	4.70390971453369	4.68782475256595	4.23885394011486	4.41385254200338	4.2064688080628	4.34765100388855	4.18258513372705	4.35299315394561	4.74988897875889	4.47677187935407	4.50072880447262	4.10452607256183	4.20404220148822	4.66704015470571	3.98776752860975	4.52189632582464	4.693311153186	4.0919411287391	4.3542500767243	3.92302214448219	4.38872922215553	4.10756959404153	3.90183868421316	3.79434448704843	4.39867917922051	4.59003625401793	4.47398486452993	4.4090585141152	4.6283320231662	4.65453887606403	4.7210890168599	4.50657380525218	4.77238759019049	4.61518079618712	4.42359300421729	4.37459471432093	4.76677462627261	4.86184086555338	4.80041249202	4.37554440492373	4.46334001511781	4.64573233026033	4.31437608982787
ADRB2	5.68783272154232	5.80333854919696	5.36442620163369	5.66492809760104	5.10964446710097	5.05146542081979	5.20951157591188	5.47396938083488	5.41041536908495	6.16007295052097	5.61805332738804	5.46640635464064	5.17872198626778	5.75135488684096	4.9434035244865	6.02766159178688	5.13139930319309	4.74603110579906	6.03129708760763	5.24450400533245	5.24813762433259	5.51943116826264	5.40269232357402	5.66139668954327	5.68758554736392	5.23419948832981	5.88775031621843	5.7637906904134	5.00336168083019	4.82817588010733	4.95461942836687	4.70496391419395	5.11811135820779	5.14036392347932	4.83433727643158	5.26692558656648	6.01038185809924	6.03545284498512	5.36585884683229	6.18405233258599	5.02522206694335	6.21456074493311	5.37942623799804	4.90788530622111	5.22912437698515	4.87718564636594	5.09578620243907
ADRB3	5.64908486452285	5.41603171320191	5.10765646557055	5.39601056460165	5.4351633475894	5.08561943108376	5.17356561433268	5.37585562995553	5.22579342535462	5.03281852751184	5.3214062935265	5.24535468000695	5.68200406191845	5.48567224157521	5.36309452244636	5.2750301847862	5.35176559211363	5.45787622857569	5.14945945363508	5.39826254356141	5.35728132431421	5.27807101013021	5.19934236433031	5.05331533334096	4.94230172766364	5.0463026440698	4.95052431400704	4.99948855719203	5.33512294540705	5.34490641754097	5.3982167021596	5.32054974600776	5.35044917257119	5.36464454205718	5.34874092004339	5.65612878351783	5.47116131200012	5.07200735699838	5.35279742191325	5.34512804149785	5.10271308449878	5.05408206879661	5.1599715612175	5.00991764487034	5.23505621768291	5.30643912798532	5.17672947809986
ADRM1	8.72005461570612	8.82757156127862	8.41406910063187	8.85634169112019	8.60802092493472	8.53094152027648	8.22149140566957	8.60249129523791	8.4905317802653	8.60041103690337	8.35086472990047	8.72624811636137	9.15955766264254	8.93176483390176	8.52140129824907	8.50462242658476	8.37459505808046	8.37542263444385	8.59810364598702	8.58649010080877	8.61698564150253	7.99997868210551	8.14150989049309	8.50075338699332	8.33844133952225	8.48136863789733	8.40053772298744	8.33986724946925	8.48643365675451	8.33543065466078	7.64986814168591	8.22733482671569	8.28803649256073	8.1979413182075	7.92739153414294	7.96457784083077	8.66884226034114	8.59975914629329	8.71252144441295	9.11432882977597	8.45098518029468	8.69995116181101	8.5655696921517	8.55063072552366	8.4320120574687	8.74439649958005	8.95396203558267
ADSL	9.38452852157553	9.77263365804441	9.25609712809671	9.36024099099963	9.61669470052068	9.39894082427915	9.72308203617225	9.15420245729994	9.40811007818901	9.69249985276824	9.42210729316129	9.71134153030529	9.68491965670642	9.4822540538677	9.45436553945312	9.47149362481593	9.46827890639858	9.04014081940505	9.47588857249288	8.95384036926342	9.20348218026685	9.07275388076129	9.44170824191148	9.20837022184857	8.68806406262436	9.52777865026493	9.49576628570176	9.26814040837181	8.98814083497395	8.71199406375016	8.97350509763879	9.2577411640097	8.8902354952054	9.22675262236478	9.31716596874261	8.95120067296161	9.398217570817	9.15994933164263	9.55260631064145	9.96694270469199	9.13281423358793	9.31021155951888	9.25426439707516	9.19199112552326	9.14083884694698	9.61479892914464	9.48566620833435
ADSS1	7.65668872251938	6.8951163753024	6.94511894437858	7.21382529687262	7.13852967376487	7.56605398734991	7.09365222511608	7.41125409739685	6.97317217065208	6.73135243040162	7.33732072972996	7.21069471257218	7.30064978393128	6.80375491259343	6.98192568408515	6.40967081923453	6.88465087658695	7.21589059137336	6.4432941234561	7.32956907205088	7.50729495906769	6.7437442415884	6.54181739087748	6.22678769976806	6.4977753334454	6.66124251348519	6.31728548517127	6.4062878434094	7.23047572717571	7.28468498744747	7.14152403816391	7.44350873326675	7.50262311989854	7.23777543577063	7.81018474193414	7.19072795865979	7.14667166356328	7.23632322065214	7.64398255500248	7.58913330779535	6.8036416763864	7.22801556649384	7.135910957613	7.37722063827011	7.05675309300385	7.71462217511943	7.34884225944132
ADSS2	5.17753393161514	5.61357710121679	5.78832332009303	5.54588455245083	5.68122154936219	5.70038412685793	5.78166751439965	5.77129453346153	5.61967639921003	5.77633722242422	5.64073273971704	5.74250434052279	4.96331250306531	5.2539078012866	5.84613196193326	5.71011650538671	5.82341557947395	5.51316289503867	5.80775086023212	5.66381320199497	5.5514871602096	5.99975221169176	5.7355248938728	5.78116516296195	5.86667294184535	5.82061216708784	6.07366289414568	5.89950856906279	5.42259115640303	5.64318286035502	5.58771926382104	5.76070005510115	5.56079593835358	5.44542465134739	5.70584879281444	5.47458883080017	5.39637064874984	5.78729660127268	5.29762571043464	5.38161461026881	5.74527982276126	5.58327325284554	5.64339790515576	5.62370518195761	5.76054479004291	5.58080955174123	5.63579735207019
ADTRP	5.61517863127701	5.96180331270536	6.73320475334148	6.14430402035538	5.83995470094464	6.01371420636653	5.81653766089916	5.80684572851267	5.32676430609218	5.68689765268771	4.84720364213773	5.48665501773818	5.32828173022787	5.55479878168519	5.27653170103733	4.65651864219692	5.29404289115389	5.86982328309665	5.09048448288438	5.28868325567237	5.4251354915438	4.72938609634288	5.00002141973502	4.78723788414692	6.28526381423135	5.2122719793965	4.83478223360596	5.068658954411	5.24866885896533	5.49290237859283	5.61047797547815	4.80753840470358	5.3402170463215	5.47492758613519	5.35167118539013	5.26145437331508	6.4792396217636	6.38922381923368	5.20818340704751	4.81934340987455	5.53442420706763	5.88339966880785	5.68688098217841	5.01792792063461	6.01196727634426	5.01458930428055	5.28357735115082
AEBP1	8.09825436440845	8.17374628756104	8.21918858699755	9.62033096488226	7.86957655249602	8.5201734577339	8.23514490645234	8.51283727767259	8.1733622342579	9.10917676281884	7.60407744152455	8.37360177706734	8.05717042228415	8.23376713028694	7.90162089004765	8.96989833406209	8.23514490645234	7.1325354613999	8.37370733798919	8.24486707768952	8.23514490645234	7.53014809724153	8.56432161905671	8.95908575195538	9.50658892385221	8.82804765974698	9.26850802652545	9.66118771383372	7.77652923519328	8.83566267881568	6.90907101464684	7.90535765353537	7.98043475212638	7.46467129222804	7.00962237778308	7.97487228103596	9.38084392211194	7.44397863231841	9.26847121944308	9.96157632118237	7.90970174377111	8.61245141993166	8.30442969281679	8.21349980168149	7.78426508423079	7.56152137322317	8.93475876572079
AEBP2	4.24895679719128	5.15319848380081	5.56068550890993	5.15103941143907	5.22413202075457	5.42540361305598	5.35293558650671	5.46556062880252	5.27029234205793	5.53439211335508	5.31251818028616	5.15712554164993	4.47754623397397	4.81893366882183	5.33554675018672	5.3838091011827	5.18251088603644	5.2077244043707	5.30065061329617	5.29841254002415	5.36440868752179	5.61781348762822	5.54636254403032	5.6605299162775	5.80532848082532	5.7475303073788	5.78125985406495	5.74088489855563	5.74663997640355	5.86999125173068	5.12390758947978	5.78828484978548	5.57639605198824	5.32852850650248	5.61545292525085	5.20581830237128	4.73485491136195	5.5378224141642	4.66598025486046	4.67802489143844	5.67679076427312	5.34427218880844	5.58560184886161	5.59447669878485	5.66291365063299	5.29843984083644	5.36471309577592
AEN	6.79670999172732	6.98169795837097	6.37051633196319	6.82643789381337	6.71772038494949	6.5537859967713	6.67294747058899	6.76713274243743	6.78200228019896	6.87056905390841	6.69462841841956	6.70525914388051	7.11414384663191	7.04266436019244	6.51873324206245	6.71702112950351	6.64859943004654	6.78738364803612	6.79268259327716	6.5012860430115	6.77981064985098	6.90067143334462	7.24497413876712	6.91319436599801	6.4339760530183	6.88248373305693	6.82358061877146	6.45558975906525	6.49970395931204	6.89298290790104	6.40147824101801	6.77784907559435	6.9363450476805	6.74334764717039	6.65222246733774	6.41264451951194	6.68641133857603	6.40630133704298	6.53100184321912	7.17466321545617	6.81114422593853	6.38041794050106	6.57740762369994	6.09761278037182	6.55689477513834	6.79150538917316	6.76967821708393
AFAP1	3.4364705666459	3.43488640532839	3.4514357772921	4.04938543217966	3.27235943893142	3.53962140116126	3.54172452388681	3.31880177399971	3.35067034998259	4.64944567316395	3.06064444618086	3.38419858051418	3.21239589387364	3.3930117101796	3.56042501039378	3.29767529407693	3.46759344880503	2.89807777302768	3.95117327925124	3.38026632526144	3.45849531458844	3.50852158881275	4.01974842139091	3.79488949574325	3.67942758571053	3.97088795571824	3.89115283582525	4.00097482686145	3.30286550852309	3.66823662184731	3.19017113801661	3.40160998781549	3.343070890572	2.93555014828578	3.15692390136521	2.99781559388939	3.68835166017465	3.26384818144057	3.53058052227802	3.69685325811493	3.48668451594704	3.49421929002756	3.58914414848522	3.55672277220178	3.4890687524241	3.25643969211109	3.57776524184107
AFAP1-AS1	5.11440068419955	4.67962835928647	4.15480046943247	4.47624910925082	4.64954802222667	4.20294940661899	4.36097740487413	4.72147819722747	4.53113224700187	4.50782041538149	4.58998894096078	5.16814259327067	5.19271288556081	4.97698873997491	4.72826398796091	4.97524358039506	4.70019731210616	4.8190839758297	4.57180013420466	4.74365578365684	4.75074477240181	4.3711657448432	4.19833637910984	4.04885641512863	4.10080759372043	4.09623091616461	4.16654715833788	4.14795129580401	4.59620295256989	4.8280125827783	5.14860055659936	4.78374535178163	4.59657966721847	4.82670307941013	4.77295593712352	5.22672824569708	4.55977625787588	4.44330125032606	4.56389552823017	4.57991066737564	4.16408450494868	4.23848003855532	4.27310218310957	4.40850250239806	4.33449897774305	4.55092126104297	4.36866251243637
AFAP1L1	5.78183218511906	5.2543200838534	5.39687944371545	5.65850089545588	5.30896478185126	5.48786375399497	5.51036549215435	5.84064395405264	5.62136268335483	5.65493276110075	5.01309048857972	5.33992408322187	5.91183000700989	5.66100615157959	5.63171138954894	5.47526750856269	5.50304654267066	5.41376745569819	5.26334094128576	5.1324066237328	5.19978646221418	5.496688503177	5.33241489938135	5.22970175608061	5.18344891424512	5.45332757744305	5.29113580857401	5.68338241541659	5.288968351637	5.32604863471287	5.37100412607829	5.38680968272523	4.96607561735214	5.12206839695652	5.11518859153352	5.32978431704323	5.65261890275755	5.12229004254853	5.70691929848249	5.96445903363197	5.39664973290516	5.59123641945651	5.38370702185208	5.32214429344486	5.29570997332791	5.30146222769168	5.43161519524225
AFAP1L2	6.40070053700308	6.25585546589443	6.85430376280735	7.29567207127837	6.20619441515775	6.22123217448201	6.22014344615549	6.01883898401932	5.6172455490065	6.24616597169277	6.09557005407023	5.83779914844538	6.61617374313649	6.41567255225905	5.98706289309311	5.86179797764982	5.85212922002127	6.62629755615804	6.26641278671868	5.96452118061136	5.94339603162442	6.01312026436594	5.66830993113317	6.11801626921171	7.63972036342248	5.74547584387191	6.33601265467776	6.13840085537538	6.70821259610386	6.58065308215449	6.31585706347149	5.82923348061963	6.56037080449482	6.03107069876522	5.93970081600244	5.67725930526298	7.15955863964244	6.77385190669141	6.40302314347981	7.42281179691665	6.59777965051282	7.2669307988732	6.39947536420774	6.31101834037223	6.55132692910641	5.85733427083307	6.476717536368
AFDN	5.20432116252559	4.91969377706755	5.18829172189297	5.01845197545604	5.19146866573944	5.13297260839288	5.11277001927046	5.07489070151751	5.00297820084985	4.90687262373591	5.11520239205551	5.08189599175669	5.1519563193234	5.06219281044409	5.17797909241464	5.02858272695392	5.09663504790833	5.20177219775629	5.01524350646308	5.23745791444613	5.09191446475274	5.21641409055909	5.15149871960601	5.30270700576365	5.15259404616958	5.24877897284116	5.17829382869016	5.17535649337848	5.1285037469512	5.13809865269678	5.04272915491098	5.28932245680611	5.08006203840713	5.20475687747399	5.21527201833149	5.36920364819083	5.10464124176638	5.0654999131755	5.0068808610428	5.06859019446909	5.10693711823434	5.06044028144645	4.9143813914809	5.02873519721089	4.92574034532858	5.03340172410332	5.14144564305921
AFDN-DT	5.51782502680087	5.5808845861983	6.1040032444592	5.60466395648525	5.77843377607645	6.13038840662796	5.34383497314896	5.40095393589952	5.31700622751721	5.33950057496974	5.48360272654156	5.5722440379871	5.82592410219295	5.24381801300503	5.57883914510525	5.5808845861983	5.76784792869998	5.83393608789163	5.40364587177689	5.96530662082529	5.73012241819341	6.27929201836722	5.8595745898012	5.2753044827546	5.61810137970753	5.88285349904802	5.25434605077361	5.27339799818597	5.93919000715592	5.40241970675959	6.42024282687066	5.51055022535169	5.54367150077494	5.95257903865256	6.64947731075809	5.89809069183598	6.39025895505249	6.57297140686641	6.27453833061196	6.1906512845137	6.00256376967938	5.83393608789163	5.95194628564046	6.16981447581528	6.43614973722826	6.95276538657161	6.27011272755937
AFF1	6.97704004425691	6.75683496203217	7.15120697239095	7.00805904468056	7.14847559926694	6.91564522233278	6.97331049160976	7.35506648940611	7.25208578946935	7.01398164998803	7.41299516570859	7.3041010134646	6.96771799062339	7.10954856126397	7.34828181350423	7.3951305570498	7.19362909070656	7.06788378467278	7.44358269229249	7.13021510209044	7.14630960629812	7.26264331052033	7.22688193724652	7.75837285534969	7.08240502101033	7.3697618386085	7.44795331876945	7.22214992349597	7.11073511009389	7.14012425864091	7.23299575587154	7.14561052097055	7.57455448988122	7.41699815955638	7.19496161439234	7.25352954759897	6.89985606709008	7.18742848489299	6.87493016785881	6.78391670518887	6.88875172689601	7.04597562462371	7.03711822487328	7.09934739218186	6.96135092728132	6.79321754343323	7.08546814618164
AFF2	4.76863652108022	4.53148577760263	4.26392666497098	4.37206990506409	4.48719503346864	4.1490750291333	4.32345845962267	4.39095174277449	4.5272241564672	4.23998353032289	4.42630169012085	4.51653355834273	4.90163153288397	4.64875720607067	4.56924129019709	4.34307483783577	4.31569665371564	4.58536431407592	4.43714836406465	4.49039252429179	4.46914422213802	4.53393212425957	4.20805081302402	4.21765192893721	4.35625817000083	4.19092973694181	4.21420614691314	4.0571373742238	4.61300618106319	4.54385801760695	4.7945349244651	4.43369249741429	4.44075983499998	4.57434345037949	4.38442287189726	4.50730919644385	4.24259352452293	4.33941528634994	4.54784015734764	4.26394942496293	4.3625666048055	4.39092736852705	4.31637062888874	4.33616757407012	4.39491366395615	4.31537334599791	4.21455456659725
AFF3	4.39053079009537	4.32653960745388	4.01941988088694	4.30954886676284	4.22984405862225	4.11324085765794	4.16743201159067	4.09908156282799	4.0895355356813	4.31712419664578	4.15420414188899	4.12756800466656	4.46488666754095	4.46011084066892	4.23790397479622	4.21273859306824	4.36985038343124	4.25020221359468	4.23877945902084	4.26823979511351	4.41001949044014	3.97212391945746	4.06557644181935	4.12423862884323	4.31808321568786	4.32149247153203	4.20526136960531	4.15717586381079	4.23280053221722	4.26028282185087	4.26184041188358	4.24114639723565	4.27601722564039	4.21841709878891	4.03029437649924	4.31566836982481	4.14880098257239	4.20165728500534	4.2287794013345	4.31064441348606	4.05787456712072	4.07731847277463	4.1453287964826	4.16145734939658	4.0869046352137	4.3030043759051	4.21415445932817
AFF4	4.74382701388699	4.77356244473914	5.65430873504971	5.04344248214221	5.26483358287202	5.22274200043198	5.20211593938302	5.13018696644421	5.32764853303663	5.17583706523896	5.40058975873532	4.95164268591087	4.55161264207751	4.87596953154195	5.16151628333765	5.20791486470214	5.18049641701183	5.23645382461493	5.00725717339053	5.1285291298181	5.02256715773178	5.13888859681747	5.18735130412635	5.76446271408046	5.62384021146314	5.20865695394615	5.23230259984217	5.31139279099195	5.1683310468834	5.02550005424749	5.48147767342954	5.396496518926	5.59108887688572	5.5036824912183	5.43592169376979	5.28160892111223	4.99248304624776	5.10534998522313	4.82460131014092	4.61972411433534	5.2803882234643	5.01230767509368	5.05580592585273	5.24975149256094	5.13244940537587	5.2395716517554	5.31768788926476
AFG1L	3.88887420196039	3.77931325703121	3.79685830374165	3.7211540369136	3.89632961903095	3.7168979031177	3.62358328155052	3.94507374583048	3.78361979070236	3.93818856945293	3.790592116724	3.93490745675602	3.96249570683434	3.76339637182177	3.89339400859757	4.03499654899803	3.89436138462555	3.82610954676582	3.984858727347	3.65929857618343	3.92376760323975	3.72419157642314	3.63038606527097	3.65525283161251	3.85060767886644	3.78907917359242	3.72817170279234	3.86525807207398	3.68412967234241	3.74233216130799	3.99711377144287	3.79322372255968	3.80873978546985	3.70788643025665	3.84848149067494	4.00743394404775	3.64202764035806	3.94426800736974	3.93315187465739	3.60440188195355	3.89182181299541	3.68357256214519	3.90238752702477	3.79542987056123	3.89820578073835	4.00599978451984	3.7493451976668
AFG3L1P	6.40265607820537	6.34231880704246	6.34875275275117	6.53752093961962	6.41722487778308	6.63156556784462	6.58845004121203	6.44523724942898	6.43119472344949	6.3361174133847	6.40580270595452	6.17627538917287	6.0982590549458	6.31192234040464	6.45807157241803	6.42457465505076	6.36977021287214	6.33032489739711	6.3620871256932	6.12063731374984	6.37762923829292	6.51753287171556	6.41986679273784	6.45474210436956	6.41910621927969	6.53971718175838	6.77622089356341	6.68298315447288	5.50234723727118	6.30359490982499	6.10814286002027	6.52960439401128	5.86112029775019	6.22641423549968	6.62054432082706	6.40489654421575	7.01516378156777	5.94834657673639	6.83173968826988	7.13926764507183	6.64489919654479	6.67196768133782	6.40081705920332	6.49454407763644	6.64415401876357	6.28402816022363	6.47140951878525
AFG3L2	8.09621786611437	8.27375664957743	8.50515796331876	8.30065552084768	8.72344305973821	8.7399045196229	8.6416512588088	8.02859098094975	8.14811360699467	8.56169959160431	8.35371511635784	8.20494233585689	7.56764978105451	8.14229355572265	8.25812588290493	8.49756551372468	8.58873579039447	8.41340221215039	8.30852562011414	8.33750937381689	8.28517351880273	8.71941642723192	8.42946725690447	8.24063700957384	8.46723670480161	8.39130613318551	8.17938331578248	8.20342664026713	7.7046891825139	8.33019545748992	8.15950664098233	8.26576283944671	7.96432752407469	8.46742642578622	8.74511320959052	8.19032262230042	8.76449584901532	8.45315994638471	8.70374567240412	8.82144110068556	8.76545373882391	8.72108633041294	8.81294950830883	8.41577982436494	8.78313074157863	8.7700535504501	8.66222521908061
AFM	8.15128461586721	7.42464039910463	8.78050273510972	7.9041827957557	8.65567620031149	8.92848465945087	9.57550424149497	9.1266846709347	7.79424437266279	7.01762633614493	8.73741757808596	8.4189868036231	7.04570594412229	5.49162114920851	7.66977930450472	7.06080727821679	8.59655370363171	9.0745288756891	7.33297490482643	8.76949866006969	8.7642899618624	6.13608364119331	6.48163852931373	6.71954652014981	6.42623594740271	5.97306709596843	3.25148785369522	3.61443291530008	9.49627669649095	8.64675050390007	9.42088491067607	9.25355583258561	9.84531005195576	9.59247305730559	10.7611267784449	8.27964070624809	7.6973817316671	7.97545770046305	8.2382084162954	6.9333765439896	8.16975702576291	8.1578819015257	7.87461183711622	9.15253381164201	8.65038204518364	9.32334063048132	8.1122369704371
AFMID	6.62085914995663	5.97037000314485	6.03098149734216	6.78606973580698	6.35915830293053	6.20537555670711	6.03263424301131	5.8415236225044	5.94381729381761	5.71563641790241	6.46132522765123	6.33451785314675	6.55043241572729	5.90087023129928	5.69278161772324	5.79422593630789	6.0212029954715	6.54216941996399	5.67417189062576	6.50857026793819	6.25334055906355	6.12572361547679	5.53246012049877	5.53404812310782	6.36839158778094	5.67361961907216	5.80003732498377	5.84212618564001	6.31488592939474	6.37448648536421	6.60212848156569	6.05593338261174	6.4816053671182	6.56366970824269	6.2521652241105	6.15933608320827	6.81389631294068	6.16247230114936	6.90711992389916	6.9483179972567	6.67651719537107	6.72712145298436	6.28862150422457	6.25466417049504	6.48014712626497	6.47740479242908	6.53645736546735
AFP	5.87245901997321	5.92666011790629	5.46138020992267	5.44034559098124	5.64508009312621	5.75910105506463	5.71107426351308	5.61407497865019	5.42320244917417	4.74795512934576	5.95411163292343	5.64508009312621	5.84395100671075	5.36507016677367	5.42506343097593	5.64026198432354	5.60122308510027	5.8880012634183	5.33160165000365	5.82891711664222	5.70089726757126	5.4691223861362	5.51361993357012	5.21192817939153	4.64762257113822	5.1799295835186	5.53952221187246	5.41975438484447	5.99646045809384	5.71159018918391	6.05735107899563	5.8047215567303	5.49809902966369	5.70993737057557	5.90795050789894	5.94438802314662	5.71061376658232	5.6022818324065	6.05212528425047	5.92093331315149	5.51375270842224	5.84445759711514	6.03577707091724	5.43200196841406	5.64508009312621	5.87688825764792	6.0435201234971
AFTPH	8.1815197825905	8.72009072841324	9.35629423995146	8.59069321188117	9.74522049118138	9.38965170615671	9.44134160765694	9.4687529826398	9.0880086315709	9.14435279224948	9.40559757367888	9.01947111343286	7.8809057887926	8.36248825907396	9.3420956081832	9.14028674301534	9.42245550488906	9.61589907015793	9.2520432915014	9.45464190940612	9.45636438615093	9.6010256555414	9.04730735632001	9.0721517391833	9.18982956533292	9.02988650261967	8.75063390896674	8.77140944885954	9.68666514833852	9.50809568191314	9.5859133039553	9.61251870553035	9.75401692316996	9.57011723958111	9.64131571030957	9.00529350498534	8.72926662350354	9.63923123471999	8.95230488266491	8.4992538161772	9.8859982546764	9.27491832453423	9.50850748767466	9.5213987503878	9.81281309862087	9.79276894353572	9.46801477500275
AFTPH-DT	5.40257855001716	5.93916608114966	5.29620126712571	5.28426190750426	7.00992987816782	6.1557894346684	5.7185275166462	6.85330113930469	5.24454925366947	5.36623781577611	5.46995670211606	6.03135672595647	5.17064793260307	5.5702227042017	5.7185275166462	5.42112973153135	7.69237876437907	6.11469848833205	5.77774116237266	5.4675536783096	6.07886452005926	6.23128503703262	5.85401826807361	5.73408099280532	4.71820290506134	5.66315090736848	4.77376933806384	5.17964582227186	5.59930189410082	6.1002964147363	6.60464475111415	6.59954443208607	5.82715857158555	6.10726759159639	6.49239210901009	5.4369378993702	4.98211515428783	6.02089128105089	6.09798650062075	6.54060955817639	6.57492594630367	5.86809069843944	6.29412579966626	6.24966884073288	6.91115782118703	6.42573766988865	6.2911585619488
AGA	7.71790163943947	8.25349490974581	7.82326424590027	7.55010998047983	7.95529674091972	8.01887003305077	7.94550048868386	7.31286455680299	7.97887297343444	8.19720062960303	7.732548980102	8.17893549688298	7.13949777992488	7.58683050387507	8.27498237765261	7.90270348873592	7.92757753180098	7.68734180326509	7.66515547181987	7.76158638981014	7.71184066536682	7.74430755178189	8.20115606827707	7.84593781553631	7.86450408272628	7.77928815617274	8.36788524304251	8.21967126647277	7.53564808287721	7.11572867673032	7.64354195708356	7.86584755687644	7.5365563702394	7.80194003841525	7.91330833341291	6.99755230702079	7.10379786239945	7.95136200627186	7.34458259898945	7.46068123922115	7.81062819007835	7.93306133135567	7.65769561365095	7.97576516989941	7.65766668581057	7.78198115916801	8.04544177912031
AGA-DT	3.05924367546398	2.96742659202891	2.98214168212168	3.01037338741057	3.03929917795431	3.03792796056052	3.07296955796137	3.10754302015612	3.21515350305725	3.42954963507165	3.11347517557188	3.20174883756826	3.23783511257403	3.0109380382218	2.98899531189625	2.969280393592	3.01274029555275	3.06035830059307	3.18690184160363	3.01580228027644	3.01898063704452	3.24241724692238	3.11741836821843	3.20040585353257	3.10723980261911	3.15626239709683	3.07575680550056	3.04948388451168	2.86129061571627	2.88034272826688	2.97838768320282	3.24112522932532	2.74417058965054	3.07011986907285	3.03218398828073	2.97285749309484	2.96266994163158	2.97285749309484	3.15599896020599	3.11492908270194	3.01273258392807	2.95473124069753	2.98538901664013	3.04748594784778	2.73869421081159	2.94955499110608	2.88006361470772
AGAP1	6.83581756393311	6.62741795772655	6.48676679137659	6.77341609897279	6.67303129224789	6.8055882085701	6.77956360165704	6.40718192636612	6.59057146291306	6.83396480232699	6.54209440314787	6.75260630520144	6.73397662361111	6.78349730307031	6.65618985979548	6.48857515407125	6.62120718593959	6.60143804185788	6.62041002997567	6.63215060618863	6.77784874616904	6.6237087689647	6.72713426938952	6.43757296851974	6.38772317194263	6.7084738383402	6.47376825200093	6.60841960343908	6.62544833857068	6.67361328575379	6.76316890751675	6.61369602622929	6.85459454023586	6.84065004499775	6.9017166195138	6.68309488599574	7.07536803202445	6.48966075875965	7.4236851807385	7.25104620832445	6.82698762418484	7.12193342191185	6.72040850812563	6.74305390432944	6.75899694445775	7.01973829346621	6.94800311904669
AGAP11	5.31931813617484	5.13492331462366	5.21478319008999	5.06520174767856	5.24219603237742	5.21286790298187	5.04977552443022	5.00370821741797	5.29457014740898	4.86861143311723	5.06329414232587	5.10777910970092	5.23446188127578	5.12308556211518	5.25483078480297	4.87064441913662	5.22024724375944	5.12735433705688	5.0699146057234	5.39123497924489	5.30220299693902	5.1490328061514	4.9425457664589	5.03058153989741	5.17966593286575	5.10767886762187	4.97995992470039	5.18478179938692	5.1893569211145	5.38416161860677	4.99135017581426	5.09096478116297	4.99270546465088	5.25321065757242	5.01833831970502	5.24609648083681	5.59331956089158	4.84427108852493	5.45090240441084	5.55334978495903	5.03438784253604	5.0668810697898	5.00682818416053	5.57038889680659	4.96335804730596	5.15343872798649	5.02743989965331
AGAP2	5.61784852273852	5.16089967027807	4.94141607487801	5.05531505857723	5.13979078175769	5.10961796254324	5.10092662040459	5.20855012789864	5.13835097990503	4.90006037258776	5.20712240289087	5.23971831202494	5.67949915213115	5.41321179794597	5.20729751051568	5.2291424375192	5.20073456058938	5.36719499767571	4.83612140193474	5.28092419694245	5.30923585528831	5.00363966072771	5.24414729759662	4.95820592497814	4.76627548848766	4.77975938128389	4.69019389896059	4.76349053682929	5.55318027787666	5.31590273997911	5.20822151049809	5.25938913973034	5.72691941321153	5.30684304725045	5.18965847141437	5.77249192073308	5.10810043914085	5.12348496513917	5.29898237878137	5.29059737773805	4.87660213093173	4.96566621976555	5.10957966013895	5.0945832486421	5.02732330224984	5.27486849529069	4.9551321724098
AGAP2-AS1	5.8673657546503	5.52648611001348	5.19170875001948	5.80158835710228	5.31135895966189	5.08664955226371	5.30881750246632	5.34789865457096	5.25431576785449	5.15237249462989	4.87057935022534	5.5722440379871	5.99730934747901	6.19535323057945	5.58482060419594	5.5576909975016	5.26284103080666	5.33005798246766	5.23151743155303	5.42022047312323	5.08986956504479	4.88818413191727	4.95737910637537	5.19068363193754	5.29406044123227	5.20654911365811	5.14537985098122	5.22454616016526	5.25317029647273	5.708710396184	4.86832884963899	4.95535115128306	5.16661428979509	5.14210826559173	4.85931732924919	5.81288676024808	5.39188439733873	4.86685873169679	5.4610101603078	6.16210038614098	4.97185730106741	5.45819914486992	4.94270570136112	5.20131571519004	4.6640369771833	4.84649979346691	5.4020896307177
AGAP3	7.0073888386991	6.79635717050876	6.37471167028936	6.89839041805126	6.63297883893219	6.54966793072351	6.4497977496728	6.85354548681149	6.57933128826759	6.58255194063481	6.73940460671582	6.70014103016346	7.46507986162184	6.90763586553847	6.62586715194995	6.79304239283353	6.57665482060033	6.79021221820598	6.63954992124629	6.77737648044799	6.68716745928248	6.65279377905517	6.43768977879605	6.64708876666416	6.37630723274629	6.63094187554886	6.45821048216458	6.5061003180649	6.68470212174693	6.61743105487364	6.66007640209125	6.55431952942271	6.62225814080536	6.46508579412052	6.60433560630953	6.77581107508387	6.90957486871482	6.41835155757768	6.87733396360904	7.14698255950794	6.71541440201683	6.64900274028242	6.57011258543961	6.45734411329031	6.5710346624191	6.43437582371121	6.63282497137045
AGAP4	5.01946235823032	5.30401023752793	5.74676046574623	5.64864821083273	5.33190750300417	5.33198131322616	5.00796202508953	5.35150095982691	5.95425550518781	5.04430192398478	5.59147782989644	5.38893316614058	4.9727040135288	5.54077183755922	4.94428449231719	5.31160506100413	5.51228806313785	5.9431186256228	5.8722750199754	5.42159881130314	5.16014256748311	5.49829561185771	5.5245119448067	5.41579729219136	5.81000480634216	5.73005442835947	5.54818165667218	5.79097911490624	4.97731671399247	5.13096818568226	6.91644450210014	5.12687171418218	4.95962205675872	5.87571723379853	5.30458926648094	5.38848573864965	6.25253443607021	5.06247419479888	6.45349626354587	5.57076380731547	5.9810784793693	5.36163439574836	5.94730212964831	6.07987328940154	6.15694986112357	5.70234518502224	6.17474225488073
AGAP9	4.64555309013839	4.33928221318763	4.9772270231483	4.39174842556665	4.70223031338715	4.55805678120624	4.43951049102734	4.62768439551029	4.45739810197273	4.62731111182809	4.79227690307749	4.96465045693946	4.37488980216254	4.36774316932964	4.4108283391588	4.42798903384173	4.42089503386693	5.09146763034218	4.39736897388258	4.80459682906251	4.43951049102734	4.77077278073067	4.49568528330015	5.36367135106863	4.85676282974256	5.18107258071687	5.12959904824764	4.63606738275929	4.55079134267594	4.38099258762333	4.58882473639574	4.528776410254	4.59286532344089	4.83887644485221	4.30017858021902	5.0294395499608	4.81851412759827	4.26964774049172	4.42373387020959	4.8084925127264	4.63161200884243	5.16912759075532	4.63701417589206	4.43845120011353	4.62194427268662	4.68198902129392	4.80253731701651
AGBL1	4.26541194143653	4.10424964526203	3.54685131897464	4.34513312905506	3.80478760109918	4.05794293127398	4.02219852975022	3.53361365778698	3.90063028948779	3.68030388210444	3.94093831628002	3.90453860380977	4.32826349677489	4.12350968566802	3.95595335773678	3.81604238892292	3.89398056339249	3.96277935093669	3.9368538429564	4.04480523432015	3.95195819006122	3.65021760487319	3.67229616586871	3.77719615964296	4.2183450072723	3.77781637722373	3.60731187001704	3.65315848799152	3.91321555889575	3.80580446093591	4.01904473424587	3.54790118016708	3.81473153269692	3.82942951539642	3.76076417208396	3.82584902707475	3.6522112879452	3.96325489195653	3.92405580083964	4.00976470083918	3.80676809202436	3.57893150335409	3.66261099331156	3.8919775728294	3.75656168629692	3.82865812145414	3.77984023759839
AGBL2	4.07619460645487	4.03485262908365	4.48706792554985	4.0528627521136	4.577360551211	4.88347296667272	4.91936634874811	4.45497926322788	3.9535060015434	3.76815036893166	3.98176983433875	3.96018421787927	4.09551222650155	3.43412950444229	4.30225308942878	4.45678919865571	4.65140935844557	4.23509556992505	4.06518125815547	4.51618444370097	4.39869745135206	5.31300976734074	4.61252859755827	4.82761097110524	4.9712482006742	5.08972945743232	5.2079931547831	5.34637261335104	4.0466944138361	4.25193799027959	3.80498330234688	4.47046746928995	3.97982356210592	4.5897299886	4.65317818433595	4.12082759614871	5.01973986065874	4.71520362654378	4.55341385447281	4.91810595909774	5.1703238704101	4.55990744333193	4.5688432376233	4.79081484977663	4.79981900590917	4.80353826334599	4.6062302968463
AGBL3	2.90815961793646	3.00886255189777	3.2928227678401	3.02214233052526	3.39428447946383	3.51349194108321	3.28970564512217	3.25251416636907	3.06396072013461	3.1501580599638	3.35514542013957	2.96513857811907	3.06670429171249	2.92076584721583	3.20714030647338	2.98734149282425	3.32474150032788	3.17151767807499	3.43074461730581	3.14697918768695	3.20890540934161	3.35608876371715	3.48041426031981	3.2355539806622	3.28865261505841	3.46846504791529	3.55401605638585	3.61233335105767	3.13405745298812	3.37096657335636	2.97399051919882	3.16027396731548	3.23950106927623	3.17125612603599	3.39462939772916	2.96487010718918	3.1524194867317	3.32262089019457	3.11831807471241	3.12739081874268	3.39274941448837	3.28639753941933	3.54708177166733	3.4546536198416	3.53943065624204	3.48194159546369	3.26834166124607
AGBL4	4.27433634470312	4.07063559340268	3.97974058253651	4.07963262208932	4.17385499374444	4.11611673446295	4.10054585760313	4.13342307394426	4.15844336605149	4.07355465981835	4.11353179735837	4.12111556975179	4.44863088380603	4.09477520911923	4.18016954194488	4.19383883200986	4.22384860696499	4.1911102670509	4.01751119427047	4.24347121331105	4.2214026587073	4.06629660321044	3.92095872191641	3.91544881571349	3.77055237750081	4.06298485440505	4.08789851539155	3.94901945280595	4.18468139536532	4.43339623611011	4.27829475575351	4.27418482819623	4.14904285343577	4.27703402616302	4.04366315342655	4.34419674102027	4.17164709261836	4.08823691197117	4.23457717383436	4.35277963593103	4.28751678226131	4.16839150448446	4.1589992839915	4.19750718710836	4.20847303670184	4.1283885725107	4.22728770707924
AGBL5	6.78774167124077	6.51377726882212	6.48860996447776	6.70524334496963	6.46048856155146	6.49390528556181	6.32993701281544	6.24630296912706	6.24638528709937	6.39187095922221	6.23344221445136	6.58693931667474	7.00923927514723	6.61935441351013	6.41022609715744	6.43222092960883	6.34197339181006	6.54986885361045	6.38657212396112	6.63838761321142	6.50359545235441	6.44839744297866	6.35953370657146	6.33952701791127	6.43055444219083	6.57393395981327	6.41711375108736	6.3943378597242	6.38930408110354	6.45116727070192	6.18407096728004	6.25305830447101	6.58209973260116	6.41115315474563	6.40476949111659	6.16093595436242	6.82177728071376	6.74093468829021	6.70593964379499	7.06208342206029	6.57429795374552	6.62018486000944	6.55726834228126	6.66932574925299	6.46825312249693	7.02553610794455	6.82959733898604
AGER	5.64269105632283	5.28279425779222	4.72898780163448	5.17435480412303	5.066085256064	5.07315106012425	5.11575374091944	5.0317023313463	4.95893985157165	4.80566647111277	5.00933291144557	5.00280878751253	5.52221161765703	5.47631090428921	5.08547160709898	5.173560625986	5.20582543701215	5.17569669246555	5.01335894688243	5.23710545530853	5.11274447674576	5.24803000234462	4.99255868220948	4.97817959447189	4.89570152939254	5.04479256122349	4.79589491889945	5.13822882600981	5.55999086242367	5.3429907384989	5.07238124018173	5.14859044306386	5.15535726484009	5.26552812901094	5.10525124863124	5.81317912944837	5.33534643266848	4.99118433672697	5.20182242862042	5.32099133319167	4.84740843378038	4.7251479141712	4.96292141821976	4.91477631245789	5.0562258071696	5.04595837533599	4.91823638405583
AGFG1	5.87710990059964	6.32197262377675	6.60846228088602	6.23342386873596	6.43843782693109	6.12755678077095	6.415387076418	6.19142044123909	6.59166533058396	6.64210634625238	6.31085440769572	6.38043540497649	5.53656181415234	6.2337310469323	6.39300037516765	6.50845341419553	6.38400990327027	6.04425486614319	6.56047685506047	6.1182991040871	6.3343219592712	6.36146470854061	6.78282315243478	6.75255232332049	6.28140146552821	6.58700240076839	6.76180105269045	6.6414520832284	6.12236490779729	6.27395612944369	5.87712176591962	6.42473315091679	6.36421767306028	6.31016094549011	6.28131796132338	5.90810273641703	5.94205826301533	6.35030574927594	5.88855599167855	5.72251444727205	6.19929412840576	6.22888219325672	6.2453973251467	6.12969679996941	6.2286950729464	6.1897290133438	6.3735927630998
AGFG2	5.72631409921431	5.50341331281652	5.23833046781236	5.64255905927874	5.31948038869994	5.34835068449918	5.24361700261463	5.3517572655653	5.34241535700476	5.26197573659246	5.31894712599029	5.54162199839824	5.98173680266027	5.76263305600747	5.431303587932	5.33530176059044	5.49193319250146	5.45887639440615	5.44200365848239	5.49055880628815	5.41713149214369	5.41268345217018	5.33917185914084	5.3431827173982	5.28799457543392	5.26378520831844	5.29170362388082	5.3314517894828	5.44460201092108	5.36122688048434	5.47130588396322	5.31300677121121	5.40795871558348	5.26172813010022	5.40863612656826	5.53599679257332	5.50429783914681	5.45285919328553	5.3793403116361	5.61980915498725	5.24749591974469	5.55526215242553	5.12914997131795	5.29267751357735	5.34281959056527	5.09154631895705	5.21621773428128
AGGF1	4.75808878692941	5.3727574039332	6.55359331364572	5.67448592691242	6.53824331323622	6.18940628983493	6.56247919430955	6.43795149623599	6.58864223026778	6.06168064062143	6.65972988979012	5.56130563871489	5.09790498995033	5.30895538133951	6.39147286842321	6.48778279572167	6.40317247206057	6.09626177960646	6.40349633928871	6.31181430869743	6.23568882266919	6.32628100257635	6.65569036925033	6.62794731795953	6.55836724424554	6.54191252495408	6.51416301411316	6.48198806322975	6.20926280188038	6.25042590820483	6.04887345804373	6.17221646388793	6.47370129964657	6.25977409842475	6.37125332479485	5.95232073484339	5.76765999148249	6.34505333761464	5.70173177285647	5.41186016138297	6.33948179020843	6.25808158527838	6.25244395660612	6.39836955606477	6.0925786069206	6.36725011100509	6.06739543019189
AGK	6.26721302503876	6.25787252366226	6.40903776813604	6.2229385930093	6.09056990088595	6.43009616081665	6.10115661796114	5.99187237323433	5.93441226588608	6.2803725507851	6.17244951367693	6.41775438715665	6.29878421249778	6.1898598108099	6.29903216786243	6.05536155442637	6.20778529246177	5.99267926265961	6.06078921010689	6.15615044365054	6.27537108443012	6.2279717981175	6.07805062021542	6.15922557654446	6.24157554258392	6.09751176896414	6.10835322606331	5.98344293350743	6.38045926705728	6.21585409537187	6.1119205318945	6.29999928356736	6.39819359138667	6.25425585467993	6.26031670672006	5.87021687488956	6.24714026140599	6.33118440420889	6.30754301714904	6.27273779028812	6.53548026765496	6.455123764844	6.35589485231458	6.37159387686472	6.32138264495849	6.37872785046187	6.36861147148776
AGL	5.46766720397291	7.3006156130132	9.65353897157079	8.03089297411979	9.40123956347112	9.92038936070124	10.1659269593837	8.74183738853709	9.27152428430302	8.33153695476325	9.28291102325454	6.99993052155123	4.97182831994921	6.55655114307782	9.03221717074304	8.96467803555147	8.94393778072574	9.13170368297773	9.25129511267589	9.09989126593758	9.07791931218683	9.49354161552768	9.21844418663941	9.1128260488765	9.81392267344343	9.18801062873358	9.20023545727958	9.2616527436681	9.24007723280058	9.14443839110378	8.43179637895786	9.23553109193099	9.19555592245309	9.11807615895538	9.63446155609881	8.31302041008997	8.00071561028603	9.39872470377119	8.27140581458135	7.06255990503587	9.3095494829025	8.73387855418163	9.47225058461989	9.57971988449017	9.78371035351898	9.61893838451076	8.82107205071345
AGMAT	8.83793856905327	8.52562286783061	8.13901298884346	8.29939312503223	8.18455673859643	8.43634639944442	8.1063737438288	8.56773394269594	7.712893606153	7.88876743862695	8.24267000554932	8.4897856301925	8.93695509699772	7.89382480370664	8.00713932019777	7.53973192261955	8.3862722290881	8.53073801190614	8.04727570717462	8.41951687540586	8.58754676737639	8.37782019278337	7.2911651066969	7.54636765781389	6.94197480108334	7.36599962479183	5.91921154231605	6.02991302671571	8.81029266850317	8.45170920816667	8.81188772978246	8.29341127195409	8.87817204528558	8.78428774288007	8.40599151444404	8.39422663087991	8.37976767870368	8.47586529956989	8.92017339916113	8.47380949178668	8.53441613542969	8.52090036548197	8.67717097447028	8.77454976396231	8.64346703017697	8.61732281173851	8.73541426648917
AGO1	5.71241793681596	5.56348069278939	5.63575545126181	5.68966352400755	5.53397753935511	5.1962489476591	5.11044979044315	5.26372741425886	5.44366269937341	5.86265352678075	5.51465155110459	5.171497255073	6.00615732391385	5.62143746593119	5.64305189509786	5.64202974690957	5.62143746593119	5.38469167483157	6.06700753313313	5.62143746593119	5.59657148176668	5.59021250921841	5.44022301064127	5.4995203615762	5.50784856510178	5.47264455901749	5.62143746593119	5.26410887010141	5.96677296018497	5.83887083674246	6.25784592640823	5.36347336109637	5.76225527583359	5.81917767983307	5.34336621662891	5.33384685470253	6.03934282979999	5.04456323069991	6.33750955869296	5.82696569540529	5.96993757950149	5.9892134982144	5.67389794681955	5.77015669295561	5.97140348302478	5.6111505999854	6.37951367670153
AGO2	5.6231967427414	5.66957932155716	5.84019761199007	5.94881099526435	5.53918198533363	5.61417072796709	5.65466865356793	5.58365678939803	5.78185216316364	6.18553104654328	5.485398540096	5.68886768478886	5.24396523700221	5.63388794381943	5.73642109270465	5.76882680826577	5.730008311916	5.53035795150465	5.93799233721352	5.63789277241422	5.45791732742163	5.88648380740737	5.92514653038957	5.98520072355578	5.72632718331928	6.11644740870292	6.3917572713673	6.27864185096216	5.21733610942547	5.45400940419809	5.67333723369995	5.56331490558397	5.41254059815147	5.56020199778999	5.542459421053	5.86618523911909	6.04659667282237	5.62541755410045	5.91063531866173	6.02814940531156	5.71423488013528	5.87029004456084	5.57326000713238	5.55319288832649	5.80909320760788	5.37718887848968	5.72275141994686
AGO3	4.96028779750855	5.3465739078618	6.69245810597585	6.04625286251876	6.44633159122983	6.34267385882686	6.19658520621441	6.25656576454989	6.36283205508119	6.05537825444232	6.22711930209156	5.35918948004224	4.97146145939061	5.14320526184509	6.0236830780855	6.09321037602266	6.26269714140147	6.12092597181729	6.22713351244673	6.3887328036349	6.40852966231305	6.38342430473321	6.29228692772291	6.18596849074264	6.47282214308609	6.41282350050764	6.24649129594084	6.69869136085721	5.850164515574	5.80449225162595	6.39651041108378	6.37629966334606	6.00980484490569	6.67219310736632	6.454345717604	5.75338032075251	5.87991079473848	6.59500010794395	6.03747615023006	5.47939039131862	6.4796535299347	6.2257677419858	6.37821148769964	6.19537211441221	6.35711578467462	6.18400168080679	6.2802125848557
AGO4	4.90571723410662	4.99711839362687	5.43363400728532	5.11988223278114	5.14420423100639	5.34957397588372	5.16374085634053	5.44825425321324	5.22818985393579	5.37528566413935	5.17267616185214	5.03161113522275	4.66894062274318	4.93484109377893	5.10529301985142	5.16203554909971	5.18031230121716	4.9576339530638	5.50767247099898	5.02388995825355	5.16129793091316	5.38806209712258	5.52245017153923	5.44149496002983	5.52439510099999	5.5369687640637	5.74525928833422	5.77756443777423	4.96128048154049	5.12326237564011	4.8603742139086	5.04469154182642	5.08296365930133	5.06972308844235	4.96261603747977	4.93668201767378	5.46133266564843	5.23307948979953	5.41719757073743	5.36756988092095	5.34320291865082	5.40704524697122	5.34793559772688	5.30070335325893	5.1957143003343	5.22345873481645	5.284925974852
AGPAT1	9.38513581774551	8.70791089674718	8.88038517999531	9.06005106828466	8.59697554646772	9.02632480903078	8.42364984016064	9.11595814845167	8.69251583477726	8.72504010733532	8.85804197688186	8.96121351276626	10.2338088591155	9.67127528238007	8.92045696491888	8.69000629690678	8.82863450885235	9.26950970721284	8.80219764309872	9.26199407881933	9.12225940497454	8.11601963676918	7.93211392649317	8.796147731233	8.38914584853953	8.58883698101969	8.15950052974174	8.18124620247315	8.3764522837909	8.59470638855071	8.86139363017076	8.89700816117983	8.62753203919138	8.88105891698097	8.6038202603733	8.63164555624047	9.24420980552129	9.15792142310127	9.35415009819171	9.20402626486003	8.8865481391457	8.98916331717385	8.98240170309082	9.28101508839838	8.84453291469929	8.98273773048637	9.24779881239987
AGPAT2	8.38746007648431	7.95205508559478	7.75242924014739	7.96574919612192	7.68723934726596	7.68851389468611	7.41900488607213	7.75988379599982	7.94704935401996	7.84206757281626	7.75417958482156	7.64908971730375	8.49487513387134	8.23041951540594	7.60382966542383	7.71805968677797	7.55869424848612	7.9671114630201	7.81317620302813	8.18513618915926	7.75629064415601	8.11141182873622	7.87181392548513	8.02563647125807	7.93109700750291	7.67654864055687	7.8335690033892	7.98176568888607	8.24132919139905	8.04259018204622	7.82021630592789	7.52839029424054	7.80380586622872	7.60391429984211	7.48589099374858	8.14182987582117	8.12572463530655	8.0823135952128	8.15986430646573	8.36469595328976	7.85049601839102	7.97004995216398	7.87326718688129	7.78302324610632	7.73076204682758	7.666363764864	8.21951044833039
AGPAT3	8.58532222050076	7.87473895906065	8.18451176974464	8.14862649575857	8.21701826899709	8.27144678484477	7.54467749966049	8.08046319423874	8.28283038651885	7.95689658102498	8.31048700499795	8.29042886986496	8.51799966154085	8.15084202632293	7.85630320928442	7.84556341364058	8.09252617032134	8.25549561457972	7.89055995491082	8.45526351960338	8.61128756739292	7.59505282755968	7.54175382705193	8.18603656585837	7.23456441056709	7.67862740795681	7.30894099391184	7.32841082136829	8.12207127749246	7.81565495732985	8.03613279707471	8.13143965374859	8.39124654666583	8.04274613214353	8.11900811784207	7.33170195911529	8.18962624332675	7.84485812450448	8.79779337687382	8.39911009084413	8.18056686825428	8.09299809972831	8.09226516011887	8.19435387796905	7.99553273037147	8.23561886643827	8.46984586263114
AGPAT4	5.9483255113379	5.48182926280821	5.86088228698075	5.89913537297807	5.55435931700759	5.69309550403921	6.03956531381932	6.03832909728861	5.53659806845425	5.73824540806834	5.29878586122745	5.66710776729199	5.62264462931499	6.04190948377973	5.29311082870999	5.46209786741164	5.33781175934545	5.30267190922772	5.36545050315159	5.59090529388565	5.15610657006083	5.98662332716415	5.41906829668149	5.83354351155029	6.98174346061396	5.78920555799398	6.33650626591834	6.17980425735289	5.77892970185116	5.57452939096581	5.51998820568873	5.2287049732637	5.32020954582997	5.26719132230416	5.31168980936858	5.83867022663886	6.46139112207564	6.08013459487369	5.82557631934849	6.37331934987639	6.11055096435021	6.61528595451025	6.00253373709017	6.00201783345671	5.85363057938918	5.69223775777959	5.62612191976339
AGPAT4-IT1	6.29888824120261	5.84041366970742	5.98088946589502	6.25221212740373	5.76119349476075	5.93375583723988	5.63335570528875	6.23409079384908	5.84689369245183	5.87199316925075	5.66030240286648	5.62746985236682	6.0674262075897	6.2316016370178	5.78445960458373	5.98414713955727	5.6090587656808	5.93871482101149	5.74046924867165	6.03413145298323	5.75161808800618	5.83061896229005	5.34469518509512	5.78831086657503	6.60114432397088	5.75335644879398	6.04992731568705	5.93729973410862	5.41374943126521	5.29807575316771	5.88779910952312	5.80306242305897	5.309724861712	5.82500437535755	5.74378831833512	5.858753330927	6.35242509985586	6.07650322126848	6.33833542053688	6.64997553684486	5.82033822243527	6.38724289223394	5.61024755200813	6.08423344796775	5.87199316925075	5.98280416527944	5.19898547725955
AGPAT5	6.11065522010651	6.34145121669525	7.81479352629046	6.58394920054304	7.26670324850453	8.06303153284189	7.39991690237558	6.93487233105048	7.14026223343179	7.15473437389335	7.35835040417981	6.92226446556529	6.01448046697402	6.42144349396586	7.2112469042169	7.05391053382847	7.2522830187769	7.01584960214803	7.39234530151021	7.52308116227426	7.56720781162732	7.38829894377355	7.34267670535147	7.259236077963	7.34103652577491	7.79559527701089	7.28950486894647	7.32244382312422	7.28176411799442	7.33839786497429	6.87325228319936	7.40276238463685	7.95779045359959	7.2765571293356	8.21688635745141	6.65645502113915	6.40070820128203	7.6563580724329	6.57704805284632	5.79455584106041	6.98296747119336	7.09892979306162	7.3478895465253	7.35993906211666	7.19580555404182	7.79188387785213	7.32614458001161
AGPS	5.76465599384298	6.86003367137153	7.8079934931771	6.72107856491009	7.61145972827327	8.06255389042288	7.65978430446795	7.66396635127586	7.4944248820978	8.19906135175451	7.20962034031582	7.45122068303284	5.59481366591856	6.74048150656477	8.18201238916477	7.47796141554499	7.81923876249589	6.95996553406222	8.32160543674814	6.89852176674966	7.40182982756451	7.94570935411341	7.99834399514998	7.75837315985365	7.26235017524084	8.44604720741497	7.98400898808992	7.81899802548981	7.24888441640929	7.09190979527352	6.60913597440455	7.10671612970524	7.37105482777016	7.32358190467581	7.27382490218566	6.83567163623541	6.32002678594934	7.44150528142826	6.24082554920748	6.16091292994832	7.4680769094711	7.05122109668797	7.95746091175991	7.92470486515471	7.60030105233328	7.63760862049313	7.4357781440967
AGR2	5.62487705410604	6.09459575199352	5.04998330433872	5.52937212756107	5.62988627875269	5.26833229787375	5.36618579285678	5.16652871327497	5.3988238300324	6.10312132132518	5.39000051035295	6.85717530746315	6.01764119907887	6.21997555885858	5.95026739184851	5.47627924584064	6.25549790154643	5.54839637080987	7.17005387140901	5.02042341096073	5.42377304496185	5.36976692752473	5.91175943921123	6.23844802816495	5.05476656049888	5.54255657266014	5.67410968405906	6.1000853977172	4.93178021779137	5.23636579479978	5.57559239543604	5.19464306041146	4.7355998121204	5.40637235919344	5.43676463792134	5.57472612631779	5.45589307998016	5.44247299603164	5.02405555870848	5.43477799456071	5.75299660990738	5.27203144141235	5.49915304432055	6.17428848807582	5.7195503864814	5.22449661273983	4.96463830578366
AGR3	3.69956008500876	3.86799929514391	3.88694983580754	4.15359227709173	4.00084399302941	3.71144629018379	3.79280100927622	3.34906923381391	3.56010544426854	4.3665603000858	3.61909471743946	4.09651418068673	3.71817429569396	4.4078737547556	4.26659686171197	3.9979865994366	4.88749967501566	3.77734968712325	5.28692377884464	3.27517251157429	3.73903988037416	3.34602388499932	4.08753344580993	3.77701051058987	3.45957521589274	4.29755023239923	4.25286013406273	4.82104163459529	3.39233456797854	3.30756419685783	3.39150594465428	3.77660015839936	3.13937900922679	3.44976410845635	3.46286918286145	4.16085986196258	3.51235345338892	3.45397786009082	3.17318602833519	3.32860296274699	3.84833874691457	3.29895432511673	3.67247628792127	4.11797029802089	3.79407909259649	3.77071848474686	3.82830602381895
AGRN	7.6719473589145	7.4635597067393	7.11066311586479	7.71820521519715	7.17535369648721	7.31344946892755	7.1508368136905	7.29802064916256	7.22976371458186	7.42533052674683	7.21169229987687	7.55504992384782	7.99529676480243	8.06207716730432	7.34472622244604	7.62526142679053	7.30382678260782	7.78314638982054	7.34111430376593	7.38341699575743	7.46690144601046	7.43386917477088	7.41762268384347	7.72121145351816	7.47019883867984	7.77703819647723	7.38229042876689	7.55342449193407	7.37897677561142	7.47299039176321	7.06654879087	7.19004872661369	7.36937027720365	7.03108408706427	7.15706833640526	7.43743177459818	7.8283157466926	7.36636114218954	7.46322086541877	7.86521833600417	7.43375783793543	7.13842803384201	7.39988317649634	7.29410438833052	7.1292917285669	7.09512573216411	7.60814482119359
AGRP	6.34858292432771	6.36328037751243	5.77599892232835	6.09300001595032	6.08784226503042	5.83944831988661	6.10668953134346	5.97720934738173	6.2706627950808	5.88576097514509	6.15130140773052	6.41496387935257	6.93506208063829	6.31834743017969	6.01619212745209	6.21251728465638	6.19735241584141	6.13992285127529	6.07962731610347	6.24620830669668	5.98174534848154	6.30383344423877	5.93800557167355	6.03882343345344	6.14165736635163	6.08575894097183	5.91519741060428	6.17924476299495	5.98819377893284	6.17526119929799	6.1394111870443	5.97468457998639	5.85107020010335	6.11442502400616	5.96358892733645	6.70085398581807	6.08113844845036	5.9216496884095	6.29940569866135	6.21599812132063	5.96720135971981	6.12325118111145	5.69439230293782	5.90578628294516	5.86739473822239	5.92717364874165	5.91672405553645
AGT	9.92597448570436	10.726075281632	9.56370872564105	10.6808506884202	9.81105100395968	10.8083815887544	10.2500927716926	9.67132491490232	10.5125181621598	9.84797856781618	10.1864673884533	9.79092281479342	11.3170892887515	9.99391226628548	11.1446424935691	9.64195272852409	11.5354782636866	10.9269228659893	10.4905839622324	10.241358431766	10.8166590036477	9.93765539636336	10.2078043702397	10.2499618889315	7.57553622611516	8.83116734233815	7.6842532549687	7.75651296959104	9.5807761427139	9.53781392874026	10.6166983415917	10.6068970781016	10.2562562542151	10.7208230468922	9.85216857991583	9.94205579299695	8.70605246942997	10.0010202037516	11.3302100655227	9.46366536609249	10.6287840146154	9.219014924475	10.5483322081074	9.54959877890866	10.7633972544244	10.7344672228618	10.812627527417
AGTPBP1	4.15872383675626	4.78425229639176	5.89220574504999	5.02638165235503	5.68460952304603	5.83094897055847	5.92897303322551	5.53150322363582	5.7193948514404	5.23605503445702	5.82664720849292	4.49622812156762	4.339999273925	4.56881080528713	5.63504925393856	5.61922569095777	5.71424752532654	5.58862762844557	5.90621184587658	5.59830024363399	5.57749330724291	5.7952381377737	6.07489374378491	5.85875914319761	6.24043727646799	6.05186912657658	6.11237888327633	6.19013692783373	5.13454306477053	5.62002678610855	5.54215552395225	5.82021408537511	5.38554009249041	5.75250693015443	5.92529681787174	5.05358779574463	5.15916022278963	5.69283083986685	5.14055743107196	4.57499680113486	5.60773712363873	5.43839471934307	5.67982458006358	5.73091618085937	5.72899359677662	5.71115807042076	5.31090745390411
AGTR1	7.33353018231435	6.64422449137047	7.8902220028862	7.23791609524194	7.4862074067815	6.96969213591527	6.82915115964716	6.03721499169046	6.80216325745609	7.06207182787903	6.30946134510643	7.15731489164262	6.85185937714533	6.86993940728983	5.78836099824029	6.2781582262111	6.30179654713953	6.84635099700376	6.49597807816551	7.64150273001293	6.85171255375466	6.5792787393696	7.008534151642	6.93090170944606	7.80305870608876	6.85670010982484	5.99325771943637	5.91305185753576	7.46679456781261	7.23349992556931	6.85082195189248	7.04232380511854	7.58649734070699	6.37081956789111	6.73022860844945	6.26141489051641	8.76152198460924	7.85413645792159	8.05986040439134	7.73652911115135	6.99587004388761	8.9740323578632	6.87598480698603	7.23479361364084	7.14797401697737	7.31697144067274	7.87690032822658
AGTR2	3.82980964979467	3.86828922923677	3.40585057949498	3.60301079013425	3.71694062857936	3.59345546805083	3.49985913606286	3.65534991708588	3.5749618833981	3.58752362854364	3.65066598618609	3.64373946324241	3.76542894053583	3.93190827570065	3.82562204019354	3.6952147633027	3.7533988755489	3.69581526426238	3.68951334676628	3.59727830842819	3.70439596461212	3.6476220382908	3.830993358927	3.55406221753967	3.51552695707442	3.54617262585852	3.57222217248023	3.58028752345392	3.79630766897251	3.58304671079628	3.63346109763363	3.68756122982654	3.66207282864019	3.54592029642652	3.78018512772434	3.86670863088781	3.63363558593528	3.82014012688766	3.53461254292177	3.90745257633533	3.58696184016523	3.528955056098	3.48875705624664	3.4937215846298	3.81995860205308	3.67799770215043	3.48261778860375
AGTRAP	7.71512521422278	7.40661288629175	7.13685625182354	7.42649852243205	7.10567150605755	7.25119371806437	6.73316532754456	7.26804103593011	7.06409541265114	7.27735656675157	7.15473379082453	7.59899417742607	7.71514998868224	7.56063510715543	7.2903605155759	7.26360129395385	7.15055697573527	7.24594769507285	7.30857134544405	7.28306968404697	7.40894074293573	6.93017589455725	7.44327933096146	7.24019183459599	6.78454939296891	7.32249725182186	7.17846590843978	7.10357947506287	6.94434044048505	7.00494819042319	7.21158173236709	7.36924101171658	7.5849319978875	7.41082863473593	6.9312335265976	7.54750896532304	7.21205747923641	7.16559002160558	7.26341076282143	7.64656825571019	7.01452974348047	7.27351103104835	7.11382339378976	7.06795025375622	6.98995551926261	7.18876552225212	7.65114858922471
AGXT	7.09100719502568	7.19273090169139	6.49228816599766	6.70375512957097	6.39120873792021	7.85556187475404	7.00016314572273	7.37276274698559	7.13303625773505	5.88574957209045	6.18831205359246	7.78945329082	9.11056218550373	6.85749773280957	5.81773537271984	5.85437126455675	7.6044737852385	7.83252117488892	5.72928749457841	7.34974315791547	8.32218922509485	6.22913170185051	5.45628647337545	5.55146140297116	5.45689917377669	5.50723337217873	5.0289167671025	4.66336468975637	7.58511327830489	7.1882684766147	6.84259007891919	6.3888913187366	6.86495585493397	6.55162129909471	6.79881841815225	7.44463236097286	7.08144051386988	7.35074068496966	6.63667881454504	6.74143696922109	7.67399169702933	7.20690898232821	7.42527988910575	7.21625354548524	7.21423885919463	7.9609190679747	6.17826394298995
AGXT2	11.8729893663539	11.5412662697592	11.3463925619781	11.1659082105587	11.9514585836573	11.9004735625372	11.6423125002766	11.5827868270788	11.2836354503973	11.1215873563842	11.4784189917585	11.4709685479517	11.7158965536094	10.4423371957448	10.802996790166	10.5481388093722	11.5897963606786	11.7691271852146	11.1393481286735	11.7764367431215	11.9407645133112	11.2504999195459	10.2738616918755	11.1736694832232	8.86750469381846	10.2411312279148	7.95716322478939	8.40052438623593	11.4822642452433	10.5284005756844	12.2629599379801	11.693890628555	12.1427867279672	11.5200727847084	11.9619508637088	11.1645115946965	10.8580312997185	10.7372184181762	12.4874894227537	11.8060692528133	11.3205328643594	11.6975404521788	11.6572707194236	11.6796408902724	11.7246451615877	12.3877552804133	11.701859585419
AHCTF1	4.73392789934988	5.10331308986102	7.19614749245795	5.0518732557185	6.72852232083966	7.22008982593314	7.11703547253001	6.44518606945447	6.56665930660859	5.92350593691379	6.58696050082211	4.87009944049009	4.77219670235464	4.89750301000622	6.67916683289994	6.35864566321846	6.94095159541617	6.82475781009617	6.76324455187362	6.57373299052458	6.94410985439501	7.10905070077177	6.82457142227439	7.04106559396242	6.99786305795257	6.94424802250849	7.03136978892418	6.89236419906408	6.64668219988677	6.63155369589572	6.19158356954597	6.81198499543215	6.83213570233565	6.94811121218486	7.51682401581839	6.44465011285017	5.82731466104006	7.0690792729167	5.76805945624523	5.16920224024098	6.7496224655558	6.5146489401334	6.60097153414901	6.69795166578555	6.81578510335059	7.0976993636039	6.325895370771
AHCY	10.7077377160428	10.2123806121789	10.0920609795042	10.4509668233178	10.3786825964446	10.7064940867503	9.86485179789607	10.5341822289609	9.97126475072685	10.0436350642195	10.3908709346426	10.8502997643509	11.3996299337538	9.93633796973697	10.0140170786217	9.80979973269894	10.2678862910648	10.6628242740494	10.2439696236776	10.251728226105	10.7920543249922	10.1060744455679	9.68633005458148	10.0089202712952	8.90245773985109	10.1445035513642	9.23769740607218	9.1145536368915	10.393885349575	9.88142600259412	10.0152723437638	10.1230183914817	10.3575801642306	10.0507343667915	10.4777405132721	9.73929228289731	10.5719682759274	10.5524594020601	11.3222871038333	11.0475114567736	10.2792757847432	10.5175630567745	10.3079008913915	10.7352212545541	10.4141934102192	10.8989328722193	10.8200439675475
AHCYL1	8.50924316300568	8.61807031769955	8.48599180595478	8.51234207106396	8.66113402999331	8.50828953390801	8.39168958654258	8.2834331830042	8.3400283582638	8.82722981134738	8.31787228921512	8.5885489047008	8.69805828794408	8.57244000683339	8.89108717292495	8.63870046035518	8.99413925587159	8.79779091616447	8.65361317395251	8.79100625793583	8.65301523059591	8.79319087422492	8.58770156781505	8.52070790060843	8.64703711836499	8.68289589873857	8.75791106189865	8.66930989420061	8.56380758239802	8.64186380491073	8.66568412796755	8.59589853844144	8.69121679959585	8.52980575474566	8.55397929732932	8.09034057885302	8.78557226398988	8.5064019610296	8.77817928471589	8.72491705800484	8.61562337438476	8.72145873465864	8.53705298448572	8.44811594294671	8.77954454356256	8.57112463805641	8.78619630889638
AHCYL2	7.74723188427245	7.75639881048877	7.43936378836475	7.33604880352223	7.76784492770089	7.22446914882746	7.20941465431036	7.68323691726301	7.63889175559224	7.0517882917215	7.55998357126541	7.6524075355288	7.90021964181329	6.91548408754089	7.4283068428099	7.0131319209717	7.10451787732865	7.55595109275895	6.96490891413335	7.54148750296226	7.73667969707161	6.66335904198976	7.43931490870423	7.37531223909632	7.22846189696953	6.95802425965501	6.94106413004683	6.74995020802503	7.32280666593329	7.25843623195763	7.77221725835316	8.0382484319115	7.87653149579419	7.84702287535045	7.7802215532007	7.13235662651811	7.15795717482817	7.04306943951622	7.37853319124768	7.38865172512871	7.1039748311242	7.39567035432069	7.0024670791096	7.31459390588688	7.29391289177553	7.33916240812091	7.48793372677449
AHDC1	5.70551597979753	5.36792115742496	5.08132888288218	5.45404607997958	5.21628622784733	5.14494736247693	5.07989441595884	5.37585348155678	5.23504945279557	5.11016521414529	5.22115143020401	5.65035581442689	5.80352895852303	5.68508050178133	5.26978659721971	5.28160768240506	5.24843575522056	5.43637809020254	5.05661085157829	5.29167759488039	5.09048909111321	5.10465443735838	5.02768974297574	5.25065575414666	5.08969982422994	5.23103898615873	4.94121563810637	4.96526011870578	5.28391341570091	5.1448427781983	5.2396119312027	5.10775178832025	5.08253574706076	5.10094251815059	5.09585919380955	5.84981389647289	5.45205492345531	5.09092935461666	5.40781197415661	5.54979622589539	4.93595254098829	5.18143346227219	5.05315616450707	4.97475136348603	5.02311372885223	4.91183022669449	5.30350294799628
AHI1	4.4749036728315	4.51974600515978	5.00890491004086	4.92706199590324	4.99057830189206	5.03608922710122	5.3697914303286	4.98586786978069	4.99746779827469	4.7802279460374	5.07274338721738	4.67311618128787	4.48205555301297	4.63994662446216	5.02240693697746	5.1324066405561	5.11864092153864	4.97990237260366	5.0628088991259	5.00171907157122	5.19475201515061	5.20010777722032	5.10733836054288	5.10157034495602	5.24427677243076	5.20831430677452	5.38285115302998	5.3715945746375	4.8142368395842	5.0010322485125	4.83309932337001	5.14215323163278	4.95651857647374	5.20450112537151	5.189545810946	4.89912633247645	4.76365447884812	5.2028751736946	4.71521957311405	4.82270270500885	5.11987824576464	4.89986612565065	4.8775713568484	5.04759533429341	4.934294223491	5.10576814425507	4.88720365159695
AHI1-DT	4.48954912923923	4.80558884253176	4.80404826593321	4.94795453210754	4.5761447610075	5.27222467061914	4.91929256629432	4.5971492635752	4.35777975314406	4.44201909560806	4.74147528417462	4.70618350135514	4.49801099248694	4.59464035927368	4.70270042149451	4.64210026171756	4.42642005498338	4.4650319749852	4.75172082164319	4.86166133329973	4.78243387131958	4.77677408757494	4.4835225280961	4.70953963972346	4.50202267183636	4.68415659571213	4.63204835185604	4.74524719382516	4.82080646872743	4.57635260260909	4.94429803145973	4.57978412758209	4.70185128378247	4.64519970078125	4.99903502928328	4.71392489883362	4.66993849885719	4.80509976257749	4.56071073610422	5.03406033586645	5.1031082728974	4.98090193738484	4.70682108657257	4.61918558039397	4.70618350135514	4.74648548834198	5.13889183416528
AHNAK	7.20787782485003	6.53688796103715	6.77316523602233	6.89711312485269	6.59120702944418	6.35997133102626	6.62286062589746	6.82640249110007	6.96776786656819	6.63661139756511	6.67744034018797	6.91557472433226	7.02089509269954	7.1314735361339	6.47148685308681	6.449583859349	6.58610842684082	6.67766905439962	6.60991547975015	6.77285170725719	6.38944598241457	6.6079710850107	6.58193694801267	7.06705344919942	7.19121159760027	6.55842448098779	6.73290634191537	6.44402387960586	6.68414788282995	6.54230844206659	6.56839537175419	6.52079623557123	6.86702981891604	6.68666492631093	6.43822230543446	6.57203497319527	6.85155826789216	6.4372609522768	6.71783782426918	6.69736394645493	6.51555492630898	6.58667505355586	6.49283148101953	6.4296818111043	6.3583339895918	6.25650641557906	6.65200855914196
AHNAK2	5.29569319762545	4.82511348741993	4.37876007480637	5.66604563212245	4.90600662876675	4.75383108790957	5.34050670428346	5.27906070262539	4.94380711447085	4.86143284936567	4.52361204805339	4.90458581121601	5.29887095796222	5.2065018162102	4.65952589190627	5.08952162011417	4.83484282702557	4.70120830571108	5.11257917979259	4.78672132681251	4.92962215023343	4.61261773686574	4.42670993722528	4.87182214520437	4.44091394483102	4.33418842521113	5.30735490926883	4.82636693435494	4.91279939786414	4.67732197063232	4.91818078665997	4.6627237580335	4.75349136241912	4.71708529780298	4.94625882579984	5.29050866114752	4.7346047429372	4.860043155086	5.88038430433026	5.1422179350406	4.52257525794382	4.80988103252952	4.90510093736032	4.96514652175631	4.48476197090863	4.90747914008696	4.9509944591274
AHR	7.01748180275066	7.82465664738386	8.33675441475723	8.33090422991235	8.01247855890989	8.3440240396886	8.40670572343528	8.75429752918813	8.14369647436124	8.69764194267554	8.55698935514677	7.12516510658061	6.50401170672913	7.16360650024513	7.84483128447118	7.90692365535487	8.45151162492481	8.0034347668341	9.01404564818189	7.81047323781655	8.02725557493692	8.69684192509362	9.01067495196663	8.75536757032044	8.29493840635221	8.92275354737574	9.24914303034809	9.26843375240218	7.77316387602195	8.18124228247483	7.90576469456872	8.40447138283145	7.86008295053356	7.9674315942711	8.13266372515578	7.85007703890909	7.5220884865956	7.86691572526916	7.63457829455318	7.26004126795508	8.00303142480753	7.72986640051333	8.08375748826054	8.13457001571841	8.40486640552417	7.89550629322903	8.2863747878053
AHSA1	9.10701803106181	9.19668812968033	8.96400431686149	9.30079023025769	9.21294335728444	8.90811656605377	9.13685066146636	8.86164288956818	8.96312697246098	9.36009988151639	9.05653100524885	9.04738567287683	9.30439250944619	9.00403613107543	8.84678563037433	8.89663563994796	8.85018851634232	8.87379699220609	9.09899441495832	8.96290516512437	8.72662784174738	8.80446807336808	9.02028671805773	8.53866290136757	8.57797092807088	8.72426182925037	8.86214568070985	8.88863452883437	8.87903381336864	8.96982000557003	9.13065943720641	8.89203489733986	8.82819875406466	9.10836669698497	8.79330019525101	8.34253811658881	8.99874293790558	9.15381983163309	9.07417992076266	9.13299958377989	9.05454026909551	9.19080849402236	8.97759938858392	8.92933011098681	9.10626467940516	9.08973979216139	9.22621838747687
AHSA2P	5.66460955872112	6.64753201025954	6.83265885903309	6.4240095635975	6.79279979925531	7.32588666500371	7.06662160048908	6.89648678883434	7.17656038619728	6.54075604208117	7.25428345167443	6.03305070948144	5.51438067686874	5.70549025505048	6.70276013132165	6.51014796715982	7.2391455541434	6.82699150852527	6.57388159256363	6.56609529883275	6.80882023780844	7.28365416824277	7.230655852573	7.31689489485493	7.51876541301954	7.47919748684561	7.32541569250625	7.50501055080997	5.8825923071078	6.39367654604704	6.25271319842835	6.96311799015726	6.25033989793293	7.26536214348301	6.92709964233771	6.11001125129986	7.07123762284826	6.68809605604887	7.06687333258586	6.9927748624111	7.25737980834247	7.01898126601853	7.20069062963724	6.70950567430378	6.84919602133694	7.17571571359159	6.74411084733591
AHSG	5.30597239157213	5.25842923658438	4.65558296752758	4.65817887776951	4.8174809654361	4.84410380248765	4.85172697015844	4.82335414903244	4.92225809657364	4.60190572350398	4.79481523345829	5.12094875795822	5.32849351919789	5.23084822687982	4.85564052364081	4.87325536108546	4.95085999147471	5.13580430211539	4.77727988355371	5.01650378182246	4.89688371133189	4.95305051890308	4.80970863060854	4.52294968916191	4.7752116042389	4.7218167230626	4.72232360770615	4.71882391283524	5.2095523803692	5.02015543934815	4.9861932402966	4.7860291490555	5.0920372462071	4.87849421721496	4.83188431158828	5.06940886226156	4.7681467583191	4.97196410220437	5.09867115788785	4.93144968879818	4.80188763895959	4.83394550202627	4.72841058458294	4.84671555737512	4.87826665820642	4.86638201101416	4.8610455527188
AHSP	5.77117584760135	5.41824559772302	5.23675264200111	5.11202704857667	5.13707880385238	4.87667831208294	4.86072477100947	4.99419625588164	4.9996438975835	4.65002199393035	5.09686078257572	4.97327834586377	5.69743115000616	5.33167260266982	5.06052073113227	5.02092618238385	5.29233316250177	5.30902177662508	4.80793981630515	5.16595880405193	5.13372301713773	5.39280887023682	4.58515236027949	4.69011739918236	4.5594389683884	4.53243841662153	4.88049608985857	4.99148751853177	5.4472493583559	5.29561284157579	5.23001307373638	4.94616068641459	5.43107339761355	5.38504345046541	4.97400099528428	5.14474018491397	5.12353092154988	4.7622478008893	5.07596742235778	5.1783488483967	5.16872057139568	5.20589045552928	4.99377394182932	4.97826803860723	5.16333275818643	5.07096822286369	5.07096822286369
AICDA	3.70187644800453	3.6910206165666	3.27833211108346	3.51034764084786	3.41233919193811	3.38892569584991	3.31398832434624	3.75797222347656	3.60594879883601	3.4774718483221	3.58428988685636	3.74069720947461	4.03105353166698	3.85069567309129	3.50017424638247	3.64839297607778	3.67076677032961	3.68516297736469	3.6233531814249	3.59746333116731	3.56178502299401	3.41205353211117	3.49173202974754	3.42719299648293	3.51633107624472	3.39523809457776	3.43455110014238	3.58517601137876	3.57844228378445	3.6299396675716	3.81867103308505	3.46332758321018	3.67326537677511	3.55295333964452	3.59237164379863	3.56374543848716	3.28984853521155	3.44008389563899	3.66406758935028	3.46821940372275	3.37447833731462	3.42108512737268	3.42413054014291	3.53088613995355	3.53864097808611	3.52358189942324	3.35851201815565
AIDA	8.35200236304303	8.87374458642441	9.53348295075082	8.91553230720242	9.285403665859	9.28089077089931	9.41763799189161	9.2160982868015	9.56871550578276	9.69824485978219	9.42088055537926	9.04420752746012	7.35849026238234	8.78240081998521	9.76001199218751	9.3332877810945	9.26948023418514	8.76578439323445	9.74984558392403	9.13114757690125	9.12737365124699	9.16940772262101	9.8023702456604	9.81905024530148	9.36235731415355	9.75484883768607	9.73530767811939	9.91172028000975	9.29699559037535	9.21880735703744	8.63988635032204	8.91700799308613	9.50615892987062	8.92701381607411	9.0111942801854	8.44023796238953	8.39739920792356	9.28996245552218	8.43316002975738	7.90537222135246	9.19389825660943	9.13222906565105	9.25321821189479	9.3431824368847	9.1574922941226	9.21109939856743	9.29520254436892
AIF1	8.18073659213371	8.77112118951886	7.78166522841766	7.93162262928788	7.70709722572298	7.37054876129251	7.82085508226386	8.55434170327399	8.16763692258069	8.44628834895264	8.10893273510327	7.92962374913375	8.3867994781337	8.64185741476335	7.99067207837354	8.06740784584176	8.25361277436533	7.75938622525498	8.15679419779623	7.46768519258226	7.48659876362018	7.12476858073282	8.22007644315878	8.04904761091356	7.24919505197232	7.45643823829998	8.34570404324145	7.66686909107742	7.85877040375894	7.98966013016424	8.24685945626788	7.86247981758838	7.82576206277043	8.12913387226324	7.62004418319463	7.90088387672032	8.1491244117252	7.77095309858989	7.98225448082562	7.61882355459891	7.42691151665555	7.98272995752921	7.65740317726514	7.63007221348281	7.92927994825462	7.71241794139426	7.71426131567092
AIF1L	9.60162115211408	9.28309139782369	9.54684297895886	9.83677114833907	8.92625118120482	8.9825513586732	8.92302373504701	8.84321846209577	8.92383540435635	9.27677171569763	9.08853914753164	9.38317323230295	10.0152768738625	10.1479442628136	9.03022701814717	9.53698504609286	8.59543504994267	9.26380499994164	9.04062726417628	9.20756791427022	8.86822135331521	8.97637254454367	9.1937261090983	9.51679996948331	9.88595221962973	9.40812869070932	9.62857368876809	9.5161460813862	9.13689345507758	9.21648602982335	8.62635312774481	8.89043136720035	9.01350833143802	8.83089049375582	8.46560765768282	9.07051564852032	10.2578047648984	9.75099905031238	9.22489669980427	10.0975300418381	9.58735480586586	9.63471552528185	9.27041618726058	9.50996015199661	9.24518516670711	8.93803499271807	9.30408130410876
AIFM1	10.6423986318417	10.5134695517053	10.2323846276185	9.81803475936406	10.8112977981691	10.5439187763327	10.4115716451736	10.1513255872737	10.5165965554142	10.4525892673628	10.5163055063524	10.4887302835687	10.5464555424888	10.0700464077177	11.0102761436056	10.3375498349003	10.7356397305088	10.2016040492322	10.2796551599594	10.3938033183281	10.4647778774134	10.0127114250857	10.245927559474	10.4064022665809	9.22846297047205	10.2324580607967	9.4036342907384	9.34705110350791	9.72088290405127	9.52474877293942	10.4005021743759	10.1951985012935	10.3938033183281	10.6887831815722	10.6116296308071	9.79628707038442	9.37943874200552	10.1191604027521	9.96088609672055	9.90872640835442	9.88995450791818	10.1416150860773	9.91495516538711	10.4117453419152	9.83061470076819	10.389727488702	10.3189135151322
AIFM2	7.32654545007237	7.25937562037222	6.95464059167615	7.18023697308392	7.14166651403896	7.20164811316845	6.96678106573566	7.13543262639018	7.2513100669388	7.26626641566312	7.05918743300716	7.53231278423422	7.79679564132259	7.36419833195091	7.29281597471515	7.04993185422199	7.33160823381569	6.58207259062588	7.45708527902741	6.94558736911338	6.84128775022095	6.63989353497755	6.79256292716811	6.98066237226914	6.60683287110823	7.11667128356439	6.60466442373814	6.89599202396632	6.6878197306071	6.7673614296664	6.3887527734483	6.69320251546493	6.85756559618322	6.68894389531889	6.85228572908228	6.87237701906609	7.18278127656821	6.67358900970552	6.95125448954364	7.49117925511135	7.01407999214494	6.91304865737782	6.9825187078874	6.95480222346438	6.86102871604386	6.97767978049726	7.17640059027375
AIFM3	6.66912539227353	6.87436308186743	5.8349544844193	6.31249696765416	6.08449886966724	6.23006415597327	6.29695337136221	6.3307786428539	6.17808587807053	5.89869125411528	6.1606976493235	6.41528232735682	6.91189487985376	6.15407638519197	6.25400877169553	6.13798587671879	6.21720046311765	6.57453446425806	5.99720581811096	6.3044848534286	6.70439678062285	5.89871030164312	6.25386807670153	5.77915115326488	5.78339125265271	5.86211174167848	5.81211834744109	5.59752730882638	6.62445101108177	6.29455827735361	6.4186949702488	6.2618013639632	5.74285146384422	6.16332425327799	6.25213181743305	6.28723226400695	6.38020067851458	6.24811926677539	6.56246867144087	6.42145564964841	6.23984418334774	6.28260041507549	6.18388333329026	6.46711647304871	6.13682022311757	6.43373327015243	5.8415113547376
AIG1	5.10322808675717	5.27056939051062	5.55067250226247	5.2523903973388	5.34274111913069	5.57556716635875	5.44720114292223	5.30406675339847	5.42559125610592	5.53335262411748	5.52401690126762	5.19192292928982	5.10041474196209	5.24684413964829	5.56085183685434	5.33463189865314	5.77829865142861	5.66165412587151	5.48551567702938	5.46813216788714	5.67179414902408	5.60558243197761	5.52291482095853	5.32731532715584	5.23519483825564	5.65750042500005	5.41911799191331	5.45484936604273	5.49950562703241	5.34374486206012	5.81285941769298	5.6613599454963	5.52800929206365	5.75392562181972	5.89855512828274	5.32845067039658	5.75633387816439	5.61376494471926	5.57779459885456	5.3835133385657	5.96746331835394	5.54162714375294	5.80403689669277	5.74425456176256	5.86272187493284	5.66164139139759	5.94283654523875
[truncated: 20,368 more rows]
