# Supplementary material for: Nephroprotective mechanisms of Rhizoma Chuanxiong and Radix et Rhizoma Rhei against acute renal injury and renal fibrosis based on network pharmacology and experimental validation
Source: Front Pharmacol. 2023 May 9;14:1154743. doi: 10.3389/fphar.2023.1154743 (PMC10203597; doi:10.3389/fphar.2023.1154743)
Supplement: Supplementary file 15 [file Table5.XLSX]

## Sheet: C0151650
Disease	Disease_id	Gene	Gene_id	UniProt	Gene_Full_Name	Protein_Class	N_diseases_g	DSI_g	DPI_g	pLI	Score_gda	EL_gda	EI_gda	N_PMIDs	N_SNPs_gda	First_Ref	Last_Ref
Renal fibrosis	C0151650	MKS1	54903	Q9NXB0	MKS transition zone complex subunit 1	Extracellular structure	231	0.505	0.769	3.3768e-16	0.3		1	1	0	2006	2006
Renal fibrosis	C0151650	MAPK1	5594	P28482	mitogen-activated protein kinase 1	Kinase	1059	0.33	0.923	0.99698	0.27		0.875	8	0	2012	2019
Renal fibrosis	C0151650	SERPINE1	5054	P05121	serpin family E member 1	Enzyme modulator	770	0.359	0.885	0.043609	0.26		1	8	0	2003	2017
Renal fibrosis	C0151650	MMP9	4318	P14780	matrix metallopeptidase 9	Enzyme	1337	0.305	0.923	1.8869e-17	0.26		1	7	0	2012	2019
Renal fibrosis	C0151650	TLR4	7099	O00206	toll like receptor 4		1174	0.321	0.962	4.6131e-09	0.25		1	6	0	2012	2019
Renal fibrosis	C0151650	PPARGC1A	10891	Q9UBK2	PPARG coactivator 1 alpha	Transcription factor	350	0.453	0.885	0.9973	0.24		1	5	0	2011	2019
Renal fibrosis	C0151650	ENG	2022	P17813	endoglin		371	0.446	0.846	0.99858	0.23		1	5	0	2005	2016
Renal fibrosis	C0151650	IFNG	3458	P01579	interferon gamma		1519	0.288	0.962	0.47156	0.22		1	3	0	1999	2017
Renal fibrosis	C0151650	CYGB	114757	Q8WWM9	cytoglobin		88	0.579	0.577	0.10249	0.22		1	3	0	2010	2018
Renal fibrosis	C0151650	CYBB	1536	P04839	cytochrome b-245 beta chain	Ion channel	343	0.452	0.885	0.99904	0.21		1	1	0	2012	2012
Renal fibrosis	C0151650	ACE	1636	P12821	angiotensin I converting enzyme	Enzyme	1082	0.328	0.923	1.0344e-37	0.21		1	2	0	2000	2002
Renal fibrosis	C0151650	CLU	1191	P10909	clusterin		412	0.426	0.885	7.8072e-05	0.21		1	2	0	2012	2014
Renal fibrosis	C0151650	XDH	7498	P47989	xanthine dehydrogenase	Enzyme	165	0.529	0.846	2.589e-22	0.2		1	1	0	2012	2012
Renal fibrosis	C0151650	EDNRA	1909	P25101	endothelin receptor type A	G-protein coupled receptor	427	0.426	0.885	0.99158	0.2		1	1	0	2000	2000
Renal fibrosis	C0151650	RESP18	389075	Q5W5W9	regulated endocrine specific protein 18		4	0.931	0.154	8.716e-10	0.2		1	1	0	2018	2018
Renal fibrosis	C0151650	CCL3	6348	P10147	C-C motif chemokine ligand 3	Signaling	282	0.46	0.885	0.34981	0.2		1	1	0	2011	2011
Renal fibrosis	C0151650	KRAS	3845	P01116	KRAS proto-oncogene, GTPase	Enzyme modulator	1213	0.32	0.923	0.00078803	0.2		1	1	0	2012	2012
Renal fibrosis	C0151650	TLR2	7097	O60603	toll like receptor 2		749	0.361	0.923	1.0152e-06	0.2		1	1	0	2012	2012
Renal fibrosis	C0151650	ECE1	1889	P42892	endothelin converting enzyme 1	Enzyme	157	0.541	0.769	0.95987	0.2		1	1	0	2000	2000
Renal fibrosis	C0151650	STAT6	6778	P42226	signal transducer and activator of transcription 6	Nucleic acid binding	281	0.475	0.808	0.98849	0.2		1	1	0	2005	2005
Renal fibrosis	C0151650	AGER	177	Q15109	advanced glycosylation end-product specific receptor	Receptor	450	0.42	0.885	6.3528e-16	0.2		1	1	0	2011	2011
Renal fibrosis	C0151650	NCF2	4688	P19878	neutrophil cytosolic factor 2	Enzyme	90	0.601	0.692	4.0054e-07	0.2		1	1	0	2012	2012
Renal fibrosis	C0151650	SMAD3	4088	P84022	SMAD family member 3	Transcription factor	470	0.415	0.923	0.79796	0.1		1	31	0	2011	2020
Renal fibrosis	C0151650	TGFB1	7040	P01137	transforming growth factor beta 1	Signaling	1558	0.287	0.962	0.03685	0.1		1	107	0	2004	2020
Renal fibrosis	C0151650	MIR21	406991		microRNA 21		726	0.363	0.846		0.1		1	14	0	2012	2019
Renal fibrosis	C0151650	GABPA	2551	Q06546	GA binding protein transcription factor subunit alpha	Transcription factor	632	0.379	0.885	0.99812	0.1		1	10	0	2012	2019
Renal fibrosis	C0151650	SLC7A7	9056	Q9UM01	solute carrier family 7 member 7	Transporter	122	0.603	0.654	7.9543e-07	0.1			0	0
Renal fibrosis	C0151650	AGT	183	P01019	angiotensinogen	Enzyme modulator	765	0.367	0.923	4.9706e-08	0.1		1	20	0	1999	2020
Renal fibrosis	C0151650	CCN2	1490	P29279	cellular communication network factor 2	Signaling	518	0.399	0.846	0.00050202	0.1		1	20	0	1998	2020
Renal fibrosis	C0151650	NFE2L2	4780	Q16236	nuclear factor, erythroid 2 like 2	Enzyme	823	0.357	0.885	0.0035719	0.1		1	13	0	2012	2019
Renal fibrosis	C0151650	KL	9365	Q9UEF7	klotho	Enzyme	332	0.448	0.769	0.00022444	0.1		1	22	0	2011	2019
Renal fibrosis	C0151650	FN1	2335	P02751	fibronectin 1	Signaling	724	0.365	0.962	0.0014045	0.1		1	16	0	2007	2020
Renal fibrosis	C0151650	HGF	3082	P14210	hepatocyte growth factor	Enzyme	671	0.374	0.885	0.99947	0.1		1	10	0	2004	2019
Renal fibrosis	C0151650	REN	5972	P00797	renin	Enzyme	721	0.37	0.923	2.4297e-07	0.1		1	10	0	2013	2019
Renal fibrosis	C0151650	ACTB	60	P60709	actin beta	Cellular structure	1110	0.325	0.923	0.98564	0.1		1	11	0	2009	2020
Renal fibrosis	C0151650	SIRT1	23411	Q96EB6	sirtuin 1	Epigenetic regulator	675	0.378	0.885	0.087326	0.1		1	11	0	2013	2019
Renal fibrosis	C0151650	SMAD7	4092	O15105	SMAD family member 7	Transcription factor	269	0.47	0.769	0.54854	0.09		1	9	0	2011	2018
Renal fibrosis	C0151650	CTNNB1	1499	P35222	catenin beta 1		1368	0.303	0.885	0.99999	0.09		1	9	0	2012	2019
Renal fibrosis	C0151650	NRK	203447	Q7Z2Y5	Nik related kinase	Kinase	36	0.666	0.538	0.99274	0.08		1	8	0	2007	2019
Renal fibrosis	C0151650	STAT3	6774	P40763	signal transducer and activator of transcription 3	Nucleic acid binding	1193	0.32	0.923	1	0.08		1	8	0	2017	2019
Renal fibrosis	C0151650	NLRP3	114548	Q96P20	NLR family pyrin domain containing 3		805	0.361	0.962	0.00081103	0.08		1	8	0	2016	2019
Renal fibrosis	C0151650	CRK	1398	P46108	CRK proto-oncogene, adaptor protein		544	0.394	0.923	0.95936	0.07		0.857	7	0	2012	2019
Renal fibrosis	C0151650	EGR1	1958	P18146	early growth response 1	Nucleic acid binding	378	0.433	0.923	0.3509	0.07		0.857	7	0	2008	2019
Renal fibrosis	C0151650	RNF19A	25897	Q9NV58	ring finger protein 19A, RBR E3 ubiquitin protein ligase	Enzyme	523	0.397	0.923	0.025305	0.07		0.857	7	0	2012	2019
Renal fibrosis	C0151650	AIMP2	7965	Q13155	aminoacyl tRNA synthetase complex interacting multifunctional protein 2		555	0.393	0.923	0.008024	0.07		0.857	7	0	2012	2019
Renal fibrosis	C0151650	HIF1A	3091	Q16665	hypoxia inducible factor 1 subunit alpha	Transcription factor	1044	0.327	0.923	0.9777	0.07		0.714	7	0	2013	2020
Renal fibrosis	C0151650	AHSA1	10598	O95433	activator of HSP90 ATPase activity 1		526	0.396	0.923	0.99896	0.07		0.857	7	0	2012	2019
Renal fibrosis	C0151650	POLDIP2	26073	Q9Y2S7	DNA polymerase delta interacting protein 2		530	0.396	0.923	0.41407	0.07		0.857	7	0	2012	2019
Renal fibrosis	C0151650	MAPK14	1432	Q16539	mitogen-activated protein kinase 14	Kinase	626	0.379	0.923	0.37466	0.07		0.857	7	0	2012	2019
Renal fibrosis	C0151650	GRAP2	9402	O75791	GRB2 related adaptor protein 2		538	0.394	0.923	0.00015256	0.07		0.857	7	0	2012	2019
Renal fibrosis	C0151650	IL18	3606	Q14116	interleukin 18		750	0.365	0.923	0.030717	0.07		1	7	0	2011	2019
Renal fibrosis	C0151650	SPHK1	8877	Q9NYA1	sphingosine kinase 1	Kinase	236	0.48	0.808	3.0327e-07	0.06		1	6	0	2009	2019
Renal fibrosis	C0151650	TRPC6	7225	Q9Y210	transient receptor potential cation channel subfamily C member 6	Ion channel	166	0.514	0.692	3.0274e-07	0.06		1	6	0	2017	2019
Renal fibrosis	C0151650	PTEN	5728	P60484	phosphatase and tensin homolog	Enzyme	1349	0.305	0.923	0.25651	0.06		1	6	1	2015	2019
Renal fibrosis	C0151650	EPO	2056	P01588	erythropoietin		646	0.381	0.885	0.01125	0.06		1	6	0	2013	2019
Renal fibrosis	C0151650	BMP7	655	P18075	bone morphogenetic protein 7	Signaling	197	0.498	0.769	0.12727	0.06		1	6	0	2009	2019
Renal fibrosis	C0151650	SMN1	6606	Q16637	survival of motor neuron 1, telomeric	Epigenetic regulator	317	0.454	0.769	0.015829	0.06		1	6	0	2007	2020
Renal fibrosis	C0151650	SMN2	6607	Q16637	survival of motor neuron 2, centromeric		299	0.459	0.769	0.10337	0.06		1	6	0	2007	2020
Renal fibrosis	C0151650	DPP4	1803	P27487	dipeptidyl peptidase 4	Enzyme	451	0.42	0.808	7.2797e-09	0.05		0.8	5	0	2017	2019
Renal fibrosis	C0151650	SIRT3	23410	Q9NTG7	sirtuin 3	Epigenetic regulator	227	0.488	0.731	0.00016261	0.05		1	5	0	2017	2018
Renal fibrosis	C0151650	SNAI1	6615	O95863	snail family transcriptional repressor 1		243	0.474	0.808	0.21754	0.05		1	5	0	2007	2019
Renal fibrosis	C0151650	MMP7	4316	P09237	matrix metallopeptidase 7	Enzyme	320	0.446	0.885	1.0404e-09	0.05		1	5	0	2004	2017
Renal fibrosis	C0151650	TNF	7124	P01375	tumor necrosis factor	Signaling	2724	0.231	0.962	0.8033	0.05		1	5	0	2012	2019
Renal fibrosis	C0151650	MIR29C	407026		microRNA 29c		183	0.496	0.808		0.05		1	5	0	2013	2019
Renal fibrosis	C0151650	ALB	213	P02768	albumin	Transporter	1198	0.317	0.962	0.64329	0.05		1	5	0	2016	2019
Renal fibrosis	C0151650	TP53	7157	P04637	tumor protein p53	Transcription factor	2494	0.236	0.962	0.53235	0.05		1	5	0	2010	2019
Renal fibrosis	C0151650	CCL2	6347	P13500	C-C motif chemokine ligand 2	Signaling	1157	0.321	0.962	0.60786	0.05		1	5	0	2012	2019
Renal fibrosis	C0151650	POSTN	10631	Q15063	periostin	Signaling	378	0.428	0.885	1.0666e-09	0.05		1	5	0	2011	2019
Renal fibrosis	C0151650	ANGPT2	285	O15123	angiopoietin 2	Signaling	457	0.41	0.846	0.83208	0.04		1	4	0	2011	2018
Renal fibrosis	C0151650	HAVCR1	26762	Q96D42	hepatitis A virus cellular receptor 1		217	0.489	0.885	8.5105e-07	0.04		0.75	4	0	2017	2019
Renal fibrosis	C0151650	PIK3CG	5294	P48736	phosphatidylinositol-4,5-bisphosphate 3-kinase catalytic subunit gamma	Kinase	1101	0.32	0.885	1.4076e-06	0.04		1	4	0	2016	2019
Renal fibrosis	C0151650	PIK3CD	5293	O00329	phosphatidylinositol-4,5-bisphosphate 3-kinase catalytic subunit delta	Kinase	1119	0.319	0.885	0.99999	0.04		1	4	0	2016	2019
Renal fibrosis	C0151650	PIK3CB	5291	P42338	phosphatidylinositol-4,5-bisphosphate 3-kinase catalytic subunit beta	Kinase	1083	0.322	0.885	0.99964	0.04		1	4	0	2016	2019
Renal fibrosis	C0151650	PIK3CA	5290	P42336	phosphatidylinositol-4,5-bisphosphate 3-kinase catalytic subunit alpha	Kinase	1511	0.292	0.923	1	0.04		1	4	0	2016	2019
Renal fibrosis	C0151650	LGALS3	3958	P17931	galectin 3	Signaling	557	0.392	0.846	2.3207e-05	0.04		1	4	0	2018	2019
Renal fibrosis	C0151650	DIANPH	23771		diabetic nephropathy		35	0.678	0.5		0.04		1	4	0	2018	2019
Renal fibrosis	C0151650	MIR214	406996		microRNA 214		221	0.48	0.808		0.04		1	4	0	2014	2019
Renal fibrosis	C0151650	MMRN1	22915	Q13201	multimerin 1		272	0.465	0.846	2.0714e-25	0.04		1	4	0	2017	2019
Renal fibrosis	C0151650	EGFR	1956	P00533	epidermal growth factor receptor	Kinase	1394	0.295	0.885	0.36837	0.04		1	4	0	2013	2019
Renal fibrosis	C0151650	MAPK8	5599	P45983	mitogen-activated protein kinase 8	Kinase	520	0.397	0.885	0.99823	0.04		1	4	0	2017	2019
Renal fibrosis	C0151650	VPS51	738	Q9UID3	VPS51 subunit of GARP complex		292	0.452	0.846	1.052e-08	0.04		1	4	0	2011	2018
Renal fibrosis	C0151650	MAPK3	5595	P27361	mitogen-activated protein kinase 3	Kinase	647	0.379	0.885	0.036884	0.04		1	4	0	2016	2019
Renal fibrosis	C0151650	PPARG	5468	P37231	peroxisome proliferator activated receptor gamma	Nuclear receptor	877	0.358	0.885	0.029194	0.04		1	4	0	2016	2020
Renal fibrosis	C0151650	PPARA	5465	Q07869	peroxisome proliferator activated receptor alpha	Nuclear receptor	408	0.432	0.885	0.030182	0.04		0.75	4	0	2014	2020
Renal fibrosis	C0151650	IGAN1	60498		IgA nephropathy		140	0.524	0.808		0.04		1	4	0	2014	2019
Renal fibrosis	C0151650	NREP	9315	Q16612	neuronal regeneration related protein		40	0.682	0.577	0.0056013	0.04		1	4	0	2015	2018
Renal fibrosis	C0151650	NOX4	50507	Q9NPH5	NADPH oxidase 4	Enzyme	260	0.471	0.885	5.7555e-20	0.03		1	3	0	2017	2020
Renal fibrosis	C0151650	MMP2	4313	P08253	matrix metallopeptidase 2	Enzyme	1021	0.333	0.923	0.83878	0.03		1	3	0	2014	2017
Renal fibrosis	C0151650	GCG	2641	P01275	glucagon		441	0.431	0.885	0.034814	0.03		1	3	0	2018	2020
Renal fibrosis	C0151650	ERBB4	2066	Q15303	erb-b2 receptor tyrosine kinase 4	Kinase	317	0.455	0.846	0.99912	0.03		1	3	0	2018	2018
Renal fibrosis	C0151650	SMAD4	4089	Q13485	SMAD family member 4	Transcription factor	575	0.401	0.808	0.99881	0.03		1	3	0	2011	2018
Renal fibrosis	C0151650	MIR192	406967		microRNA 192		173	0.503	0.846		0.03		1	3	0	2017	2019
Renal fibrosis	C0151650	TGM2	7052	P21980	transglutaminase 2	Enzyme	315	0.445	0.808	6.8118e-18	0.03		1	3	0	2017	2018
Renal fibrosis	C0151650	ADM2	79924	Q7Z4H4	adrenomedullin 2	Signaling	36	0.711	0.462	0.020009	0.03		1	3	0	2017	2019
Renal fibrosis	C0151650	PXDN	7837	Q92626	peroxidasin	Enzyme	51	0.647	0.5	2.5126e-07	0.03		1	3	0	2018	2019
Renal fibrosis	C0151650	CABIN1	23523	Q9Y6J0	calcineurin binding protein 1	Enzyme modulator	136	0.536	0.846	3.2844e-17	0.03		1	3	0	2012	2019
Renal fibrosis	C0151650	C5AR1	728	P21730	complement C5a receptor 1	G-protein coupled receptor	179	0.513	0.808	0.40249	0.03		1	3	0	2007	2018
Renal fibrosis	C0151650	EDN1	1906	P05305	endothelin 1	Signaling	679	0.38	0.846	0.45504	0.03		1	3	0	1997	2020
Renal fibrosis	C0151650	THBS1	7057	P07996	thrombospondin 1		480	0.407	0.885	0.99985	0.03		1	3	0	2003	2019
Renal fibrosis	C0151650	VIM	7431	P08670	vimentin		644	0.372	0.846	0.71255	0.03		1	3	0	2010	2019
Renal fibrosis	C0151650	DNMT1	1786	P26358	DNA methyltransferase 1	Epigenetic regulator	496	0.406	0.885	1	0.03		1	3	0	2015	2019
Renal fibrosis	C0151650	DCN	1634	P07585	decorin		297	0.457	0.808	0.31231	0.03		1	3	0	1997	2009
Renal fibrosis	C0151650	AGTR1	185	P30556	angiotensin II receptor type 1	G-protein coupled receptor	440	0.423	0.846	0.00053161	0.03		1	3	0	2014	2019
Renal fibrosis	C0151650	KLF15	28999	Q9UIH9	Kruppel like factor 15	Nucleic acid binding	80	0.592	0.654	0.48843	0.03		1	3	0	2017	2019
Renal fibrosis	C0151650	DECR1	1666	Q16698	2,4-dienoyl-CoA reductase 1	Enzyme	399	0.426	0.885	4.4689e-14	0.03		1	3	0	2012	2017
Renal fibrosis	C0151650	GLP1R	2740	P43220	glucagon like peptide 1 receptor	G-protein coupled receptor	288	0.471	0.846	0.29347	0.02		1	2	0	2018	2019
Renal fibrosis	C0151650	FGF23	8074	Q9GZV9	fibroblast growth factor 23	Signaling	305	0.46	0.731	0.031014	0.02		1	2	0	2017	2017
Renal fibrosis	C0151650	ILK	3611	Q13418	integrin linked kinase	Kinase	192	0.503	0.769	3.7887e-05	0.02		1	2	0	2009	2019
Renal fibrosis	C0151650	RABGEF1	27342	Q9UJ41	RAB guanine nucleotide exchange factor 1	Enzyme modulator	122	0.55	0.731	0.00063083	0.02		1	2	0	2018	2019
Renal fibrosis	C0151650	NPHS2	7827	Q9NP85	NPHS2 stomatin family member, podocin	Enzyme modulator	86	0.576	0.538	7.2218e-09	0.02		1	2	0	2019	2019
Renal fibrosis	C0151650	LCN2	3934	P80188	lipocalin 2	Enzyme	497	0.405	0.885	1.1404e-09	0.02		1	2	0	2017	2018
Renal fibrosis	C0151650	LGALS1	3956	P09382	galectin 1	Signaling	362	0.435	0.846	0.004488	0.02		1	2	0	2010	2019
Renal fibrosis	C0151650	DDR1	780	Q08345	discoidin domain receptor tyrosine kinase 1	Kinase	195	0.497	0.808	4.6331e-06	0.02		1	2	0	2010	2019
Renal fibrosis	C0151650	BRD4	23476	O60885	bromodomain containing 4	Epigenetic regulator	335	0.446	0.885	1	0.02		1	2	0	2017	2019
Renal fibrosis	C0151650	C5AR2	27202	Q9P296	complement component 5a receptor 2	G-protein coupled receptor	38	0.659	0.654	0.24585	0.02		1	2	0	2018	2018
Renal fibrosis	C0151650	UCP2	7351	P55851	uncoupling protein 2	Transporter	235	0.493	0.808	1.5497e-10	0.02		1	2	0	2013	2017
Renal fibrosis	C0151650	TWIST1	7291	Q15672	twist family bHLH transcription factor 1	Transcription factor	559	0.397	0.846	0.34491	0.02		1	2	0	2019	2019
Renal fibrosis	C0151650	ANPEP	290	P15144	alanyl aminopeptidase, membrane	Enzyme	280	0.462	0.769	3.7492e-09	0.02		1	2	0	2018	2019
Renal fibrosis	C0151650	AQP2	359	P41181	aquaporin 2	Ion channel	114	0.581	0.769	2.4855e-06	0.02		1	2	0	2018	2018
Renal fibrosis	C0151650	ATG5	9474	Q9H1Y0	autophagy related 5	Transporter	282	0.462	0.885	0.97758	0.02		1	2	0	2016	2019
Renal fibrosis	C0151650	IL17A	3605	Q16552	interleukin 17A		1074	0.324	0.923	0.043049	0.02		1	2	0	2018	2019
Renal fibrosis	C0151650	CD40	958	P25942	CD40 molecule		528	0.396	0.846	0.84603	0.02		1	2	0	2017	2018
Renal fibrosis	C0151650	IL33	90865	O95760	interleukin 33		487	0.409	0.885	8.2925e-10	0.02		1	2	0	2017	2019
Renal fibrosis	C0151650	PRMT1	3276	Q99873	protein arginine methyltransferase 1	Epigenetic regulator	110	0.552	0.808	0.99907	0.02		1	2	0	2019	2020
Renal fibrosis	C0151650	TNC	3371	P24821	tenascin C		369	0.433	0.846	1.2592e-07	0.02		1	2	0	2002	2017
Renal fibrosis	C0151650	HIPK2	28996	Q9H2X6	homeodomain interacting protein kinase 2	Kinase	102	0.566	0.731	1	0.02		1	2	0	2012	2017
Renal fibrosis	C0151650	ICAM1	3383	P05362	intercellular adhesion molecule 1		737	0.364	0.962	0.035295	0.02		1	2	0	2006	2017
Renal fibrosis	C0151650	DOT1L	84444	Q8TEK3	DOT1 like histone lysine methyltransferase	Epigenetic regulator	79	0.599	0.692	1	0.02		1	2	0	2019	2020
Renal fibrosis	C0151650	CALR	811	P27797	calreticulin	Calcium-binding protein	487	0.413	0.923	0.89133	0.02		1	2	0	2016	2019
Renal fibrosis	C0151650	IL4	3565	P05112	interleukin 4		996	0.332	0.962	0.0047372	0.02		1	2	0	2012	2017
Renal fibrosis	C0151650	IL6	3569	P05231	interleukin 6		2367	0.248	0.962	0.31536	0.02		1	2	0	2012	2019
Renal fibrosis	C0151650	SCAI	286205	Q8N9R8	suppressor of cancer cell invasion		28	0.716	0.346	0.99936	0.02		1	2	0	2013	2018
Renal fibrosis	C0151650	CCN4	8840	O95388	cellular communication network factor 4	Signaling	114	0.554	0.692	6.3885e-07	0.02		1	2	0	2017	2020
Renal fibrosis	C0151650	KEAP1	9817	Q14145	kelch like ECH associated protein 1		251	0.475	0.808	0.00038766	0.02		1	2	0	2018	2018
Renal fibrosis	C0151650	LOX	4015	P28300	lysyl oxidase		328	0.447	0.846	0.98769	0.02		1	2	0	2005	2018
Renal fibrosis	C0151650	LOXL2	4017	Q9Y4K0	lysyl oxidase like 2		149	0.527	0.731	3.3844e-07	0.02		1	2	0	2018	2018
Renal fibrosis	C0151650	S100A4	6275	P26447	S100 calcium binding protein A4	Calcium-binding protein	308	0.448	0.769	0.0061838	0.02		1	2	0	2010	2017
Renal fibrosis	C0151650	ACLY	47	P53396	ATP citrate lyase	Enzyme	109	0.563	0.692	0.083556	0.02		1	2	0	2017	2018
Renal fibrosis	C0151650	MRTFA	57591	Q969V6	myocardin related transcription factor A		99	0.572	0.615	0.99768	0.02		1	2	0	2015	2020
Renal fibrosis	C0151650	NFKB1	4790	P19838	nuclear factor kappa B subunit 1	Transcription factor	551	0.396	0.923	1	0.02		1	2	0	2017	2017
Renal fibrosis	C0151650	NOTCH2	4853	Q04721	notch receptor 2		384	0.441	0.808	1	0.02		1	2	0	2017	2018
Renal fibrosis	C0151650	BCL2	596	P10415	BCL2 apoptosis regulator	Signaling	1456	0.291	0.885	0.55903	0.02		1	2	0	2017	2017
Renal fibrosis	C0151650	MIR382	494331		microRNA 382		71	0.603	0.692		0.02		1	2	0	2017	2018
Renal fibrosis	C0151650	ACE2	59272	Q9BYF1	angiotensin I converting enzyme 2	Enzyme	253	0.477	0.769	0.99769	0.02		1	2	0	2017	2017
Renal fibrosis	C0151650	RAP1A	5906	P62834	RAP1A, member of RAS oncogene family	Enzyme modulator	215	0.502	0.808	0.62227	0.02		1	2	0	2018	2019
Renal fibrosis	C0151650	SMURF1	57154	Q9HCE7	SMAD specific E3 ubiquitin protein ligase 1	Enzyme	70	0.595	0.615	0.6118	0.02		1	2	0	2018	2020
Renal fibrosis	C0151650	IL22	50616	Q9GZX6	interleukin 22		551	0.393	0.885	0.00018843	0.02		1	2	0	2017	2019
Renal fibrosis	C0151650	FOXP3	50943	Q9BZS1	forkhead box P3		688	0.368	0.846	0.99424	0.02		1	2	0	2009	2017
Renal fibrosis	C0151650	SPHK2	56848	Q9NRA0	sphingosine kinase 2	Kinase	140	0.546	0.731	1.28e-07	0.02		1	2	0	2017	2018
Renal fibrosis	C0151650	PLEKHO1	51177	Q53GL0	pleckstrin homology domain containing O1		44	0.638	0.615	0.48341	0.02		1	2	0	2017	2018
Renal fibrosis	C0151650	B2M	567	P61769	beta-2-microglobulin	Immune response	352	0.447	0.846	0.56167	0.02		1	2	0	2016	2018
Renal fibrosis	C0151650	PLA2G4A	5321	P47712	phospholipase A2 group IVA	Enzyme	202	0.496	0.846	5.9817e-05	0.02		1	2	0	2018	2018
Renal fibrosis	C0151650	SMURF2	64750	Q9HAU4	SMAD specific E3 ubiquitin protein ligase 2	Enzyme	59	0.623	0.615	0.87235	0.02		1	2	0	2008	2018
Renal fibrosis	C0151650	PINK1	65018	Q9BXM7	PTEN induced kinase 1	Kinase	209	0.516	0.769	1.8749e-10	0.02		1	2	0	2019	2019
Renal fibrosis	C0151650	MIR132	406921		microRNA 132		222	0.485	0.846		0.02		1	2	0	2016	2018
Renal fibrosis	C0151650	MIR200B	406984		microRNA 200b		180	0.5	0.769		0.02		1	2	0	2018	2019
Renal fibrosis	C0151650	C5	727	P01031	complement C5	Enzyme modulator	129	0.55	0.731	8.079e-24	0.02		1	2	0	2007	2018
Renal fibrosis	C0151650	TIMP1	7076	P01033	TIMP metallopeptidase inhibitor 1	Enzyme modulator	603	0.38	0.885	0.4993	0.02		1	2	0	2006	2017
Renal fibrosis	C0151650	MIR29B1	407024		microRNA 29b-1		212	0.485	0.846		0.02		1	2	0	2018	2019
Renal fibrosis	C0151650	MIR29B2	407025		microRNA 29b-2		214	0.484	0.885		0.02		1	2	0	2018	2019
Renal fibrosis	C0151650	PDGFRB	5159	P09619	platelet derived growth factor receptor beta	Kinase	492	0.416	0.846	0.9041	0.02		1	2	0	2015	2017
Renal fibrosis	C0151650	MIR30C1	407031		microRNA 30c-1		109	0.552	0.769		0.02		1	2	0	2016	2016
Renal fibrosis	C0151650	MIR30C2	407032		microRNA 30c-2		115	0.546	0.769		0.02		1	2	0	2016	2016
Renal fibrosis	C0151650	MIR30E	407034		microRNA 30e		88	0.576	0.769		0.02		1	2	0	2013	2019
Renal fibrosis	C0151650	PLG	5340	P00747	plasminogen	Enzyme	586	0.389	0.923	0.010345	0.02		1	2	0	2008	2018
Renal fibrosis	C0151650	SMAD2	4087	Q15796	SMAD family member 2	Transcription factor	289	0.456	0.808	0.99661	0.02		0.5	2	0	2011	2016
Renal fibrosis	C0151650	TGFBR1	7046	P36897	transforming growth factor beta receptor 1	Kinase	347	0.451	0.885	0.85379	0.02		1	2	0	2013	2014
Renal fibrosis	C0151650	ZEB1	6935	P37275	zinc finger E-box binding homeobox 1	Transcription factor	310	0.442	0.808	0.96665	0.02		1	2	0	2018	2019
Renal fibrosis	C0151650	SPP1	6696	P10451	secreted phosphoprotein 1		824	0.353	0.885	2.146e-06	0.02		1	2	0	2007	2016
Renal fibrosis	C0151650	SOD2	6648	P04179	superoxide dismutase 2	Enzyme	668	0.379	0.923	0.15499	0.02		1	2	0	2018	2018
Renal fibrosis	C0151650	TERF2IP	54386	Q9NYB0	TERF2 interacting protein		126	0.548	0.731	2.6683e-05	0.02		1	2	0	2018	2019
Renal fibrosis	C0151650	IL18BP	10068	O95998	interleukin 18 binding protein		75	0.603	0.731	1.484e-08	0.02		1	2	0	2018	2019
Renal fibrosis	C0151650	AKT2	208	P31751	AKT serine/threonine kinase 2	Kinase	264	0.474	0.769	0.64432	0.02		1	2	0	2014	2017
Renal fibrosis	C0151650	DDIT3	1649	P35638	DNA damage inducible transcript 3		264	0.467	0.846	0.59066	0.02		1	2	0	2015	2018
Renal fibrosis	C0151650	AKT1	207	P31749	AKT serine/threonine kinase 1	Kinase	1250	0.311	0.962	0.9759	0.02		1	2	0	2018	2019
Renal fibrosis	C0151650	TWIST2	117581	Q8WVJ9	twist family bHLH transcription factor 2	Transcription factor	198	0.518	0.731	0.56004	0.02		1	2	0	2017	2018
Renal fibrosis	C0151650	YAP1	10413	P46937	Yes associated protein 1	Enzyme modulator	374	0.432	0.808	0.99918	0.02		1	2	0	2017	2019
Renal fibrosis	C0151650	FGF21	26291	Q9NSA1	fibroblast growth factor 21	Signaling	236	0.485	0.769	0.029439	0.02		1	2	0	2017	2020
Renal fibrosis	C0151650	DUSP4	1846	Q13115	dual specificity phosphatase 4		68	0.603	0.654	0.88152	0.02		1	2	0	2018	2019
Renal fibrosis	C0151650	PARP1	142	P09874	poly(ADP-ribose) polymerase 1		565	0.389	0.923	0.00033366	0.02		1	2	0	2017	2017
Renal fibrosis	C0151650	DDAH1	23576	O94760	dimethylarginine dimethylaminohydrolase 1	Enzyme	73	0.604	0.615	0.0027974	0.02		1	2	0	2016	2017
Renal fibrosis	C0151650	EPAS1	2034	Q99814	endothelial PAS domain protein 1	Transcription factor	293	0.454	0.731	0.5961	0.02		1	2	0	2012	2017
Renal fibrosis	C0151650	CNR1	1268	P21554	cannabinoid receptor 1	G-protein coupled receptor	393	0.446	0.808	0.50652	0.02		1	2	0	2015	2019
Renal fibrosis	C0151650	JAG1	182	P78504	jagged canonical Notch ligand 1		420	0.429	0.808	1	0.02		1	2	0	2018	2020
Renal fibrosis	C0151650	FERMT2	10979	Q96AC1	fermitin family member 2		80	0.588	0.577	0.99999	0.02		1	2	0	2013	2019
Renal fibrosis	C0151650	COL4A3	1285	Q01955	collagen type IV alpha 3 chain		119	0.552	0.692	1.0699e-12	0.02		1	2	0	2010	2014
Renal fibrosis	C0151650	DNAH8	1769	Q96JB1	dynein axonemal heavy chain 8	Enzyme	120	0.556	0.731	1.1489e-60	0.02		1	2	0	2018	2019
Renal fibrosis	C0151650	GPBAR1	151306	Q8TDU6	G protein-coupled bile acid receptor 1	G-protein coupled receptor	122	0.548	0.731	1.3633e-09	0.02		1	2	0	2018	2020
Renal fibrosis	C0151650	MTOR	2475	P42345	mechanistic target of rapamycin kinase	Kinase	960	0.343	0.885	1	0.02		1	2	0	2017	2019
Renal fibrosis	C0151650	F2RL1	2150	P55085	F2R like trypsin receptor 1	G-protein coupled receptor	256	0.48	0.769	0.00014843	0.02		1	2	0	2013	2019
Renal fibrosis	C0151650	HPSE	10855	Q9Y251	heparanase	Enzyme	393	0.425	0.808	2.266e-14	0.02		1	2	0	2012	2014
Renal fibrosis	C0151650	GJA1	2697	P17302	gap junction protein alpha 1	Cell-cell junction	662	0.393	0.885	0.15523	0.02		1	2	0	2014	2017
Renal fibrosis	C0151650	BMP6	654	P22004	bone morphogenetic protein 6	Signaling	137	0.531	0.808	0.75947	0.01		1	1	0	2009	2009
Renal fibrosis	C0151650	TSPYL2	64061	Q9H2G4	TSPY like 2	Enzyme modulator	63	0.615	0.769	0.87393	0.01		1	1	0	2019	2019
Renal fibrosis	C0151650	CXCL12	6387	P48061	C-X-C motif chemokine ligand 12		626	0.379	0.846	0.11851	0.01		1	1	0	2014	2014
Renal fibrosis	C0151650	COL11A2	1302	P13942	collagen type XI alpha 2 chain		399	0.435	0.846	0.70197	0.01		1	1	0	2017	2017
Renal fibrosis	C0151650	SLC5A2	6524	P31639	solute carrier family 5 member 2	Transporter	214	0.499	0.769	4.9184e-14	0.01		1	1	0	2018	2018
Renal fibrosis	C0151650	CSK	1445	P41240	C-terminal Src kinase	Kinase	91	0.606	0.692	0.99977	0.01		1	1	0	2018	2018
Renal fibrosis	C0151650	SLC2A1	6513	P11166	solute carrier family 2 member 1	Transporter	687	0.388	0.808	0.9941	0.01		1	1	0	2017	2017
Renal fibrosis	C0151650	CNR2	1269	P34972	cannabinoid receptor 2	G-protein coupled receptor	197	0.509	0.846	6.5369e-06	0.01		1	1	0	2018	2018
Renal fibrosis	C0151650	SMOC2	64094	Q9H3U7	SPARC related modular calcium binding 2	Calcium-binding protein	42	0.67	0.462	0.0025279	0.01		1	1	0	2017	2017
Renal fibrosis	C0151650	CARD9	64170	Q9H257	caspase recruitment domain family member 9		103	0.566	0.654	8.1491e-13	0.01		1	1	0	2012	2012
Renal fibrosis	C0151650	SFRP1	6422	Q8N474	secreted frizzled related protein 1		227	0.479	0.846	0.96457	0.01		1	1	0	2014	2014
Renal fibrosis	C0151650	SKIL	6498	P12757	SKI like proto-oncogene		58	0.621	0.538	0.98512	0.01		1	1	0	2017	2017
Renal fibrosis	C0151650	SFRP5	6425	Q5T4F7	secreted frizzled related protein 5		106	0.559	0.692	5.1843e-06	0.01		1	1	0	2017	2017
Renal fibrosis	C0151650	BMI1	648	P35226	BMI1 proto-oncogene, polycomb ring finger		309	0.448	0.808	0.94286	0.01		1	1	0	2018	2018
Renal fibrosis	C0151650	STAT1	6772	P42224	signal transducer and activator of transcription 1	Nucleic acid binding	531	0.399	0.885	0.99999	0.01		1	1	0	2010	2010
Renal fibrosis	C0151650	SMARCA1	6594	P28370	SWI/SNF related, matrix associated, actin dependent regulator of chromatin, subfamily a, member 1	Enzyme	183	0.504	0.808	1	0.01		1	1	0	2018	2018
Renal fibrosis	C0151650	TBX1	6899	O43435	T-box transcription factor 1	Transcription factor	417	0.433	0.808	0.83661	0.01		1	1	0	2014	2014
Renal fibrosis	C0151650	TAZ	6901	Q16635	tafazzin	Enzyme	252	0.477	0.808	0.72591	0.01		1	1	0	2017	2017
Renal fibrosis	C0151650	TCF3	6929	P15923	transcription factor 3	Transcription factor	244	0.476	0.846	0.025824	0.01		1	1	0	2006	2006
Renal fibrosis	C0151650	MYSM1	114803	Q5VVJ2	Myb like, SWIRM and MPN domains 1	Enzyme	37	0.7	0.462	0.043365	0.01		1	1	0	2018	2018
Renal fibrosis	C0151650	TRBV20OR9-2	6962		T cell receptor beta variable 20/OR9-2 (non-functional)		456	0.403	0.923		0.01		1	1	0	2017	2017
Renal fibrosis	C0151650	TFAM	7019	Q00059	transcription factor A, mitochondrial		147	0.529	0.731	0.17259	0.01		1	1	0	2018	2018
Renal fibrosis	C0151650	TFRC	7037	P02786	transferrin receptor	Enzyme	359	0.437	0.885	6.9902e-05	0.01		1	1	0	2020	2020
Renal fibrosis	C0151650	PTGDR2	11251	Q9Y5Y4	prostaglandin D2 receptor 2	G-protein coupled receptor	60	0.612	0.692	0.0027025	0.01		1	1	0	2012	2012
Renal fibrosis	C0151650	TGFB2	7042	P61812	transforming growth factor beta 2	Signaling	389	0.433	0.885	0.99905	0.01		1	1	0	2016	2016
Renal fibrosis	C0151650	BSG	682	P35613	basigin (Ok blood group)		287	0.458	0.769	2.5873e-05	0.01		1	1	0	2018	2018
Renal fibrosis	C0151650	C1QTNF6	114904	Q9BXI9	C1q and TNF related 6		33	0.682	0.577	9.0082e-06	0.01		1	1	0	2018	2018
Renal fibrosis	C0151650	LTB4R	1241	Q15722	leukotriene B4 receptor	G-protein coupled receptor	107	0.576	0.692	0.11994	0.01		1	1	0	2019	2019
Renal fibrosis	C0151650	ACKR2	1238	O00590	atypical chemokine receptor 2	G-protein coupled receptor	59	0.641	0.615	0.001388	0.01		1	1	0	2019	2019
Renal fibrosis	C0151650	CCR1	1230	P32246	C-C motif chemokine receptor 1	G-protein coupled receptor	192	0.531	0.769	0.38775	0.01		1	1	0	2002	2002
Renal fibrosis	C0151650	MIR542	664617		microRNA 542		76	0.592	0.538		0.01		1	1	0	2015	2015
Renal fibrosis	C0151650	PLD4	122618	Q96BZ4	phospholipase D family member 4		12	0.78	0.5	7.7337e-13	0.01		1	1	0	2017	2017
Renal fibrosis	C0151650	SOX9	6662	P48436	SRY-box transcription factor 9		466	0.419	0.846	0.99772	0.01		1	1	0	2018	2018
Renal fibrosis	C0151650	CLCN5	1184	P51795	chloride voltage-gated channel 5	Ion channel	101	0.593	0.577	0.99242	0.01		1	1	0	2019	2019
Renal fibrosis	C0151650	SRF	6722	P11831	serum response factor	Transcription factor	147	0.534	0.808	0.97545	0.01		1	1	0	2017	2017
Renal fibrosis	C0151650	STAT4	6775	Q14765	signal transducer and activator of transcription 4	Nucleic acid binding	316	0.471	0.769	0.7662	0.01		1	1	0	2010	2010
Renal fibrosis	C0151650	TGFB3	7043	P10600	transforming growth factor beta 3	Signaling	230	0.498	0.808	0.98727	0.01		1	1	0	2019	2019
Renal fibrosis	C0151650	ADM	133	P35318	adrenomedullin	Signaling	405	0.436	0.808	0.040831	0.01		1	1	0	2008	2008
Renal fibrosis	C0151650	POLR3E	55718	Q9NVU0	RNA polymerase III subunit E	Enzyme	14	0.805	0.308	0.013199	0.01		1	1	0	2017	2017
Renal fibrosis	C0151650	PTH	5741	P01270	parathyroid hormone		528	0.397	0.846	0.012093	0.01		1	1	0	2017	2017
Renal fibrosis	C0151650	PTGS2	5743	P35354	prostaglandin-endoperoxide synthase 2	Enzyme	1234	0.314	0.962	0.99597	0.01		1	1	0	2019	2019
Renal fibrosis	C0151650	PTHLH	5744	P12272	parathyroid hormone like hormone		321	0.453	0.846	0.81146	0.01		1	1	0	2018	2018
Renal fibrosis	C0151650	MIR146B	574447		microRNA 146b		187	0.496	0.769		0.01		1	1	0	2017	2017
Renal fibrosis	C0151650	MIR493	574450		microRNA 493		52	0.626	0.538		0.01		1	1	0	2019	2019
Renal fibrosis	C0151650	NDRG2	57447	Q9UN36	NDRG family member 2	Enzyme	156	0.518	0.692	2.2044e-05	0.01		1	1	0	2017	2017
Renal fibrosis	C0151650	MIR503	574506		microRNA 503		111	0.551	0.808		0.01		1	1	0	2019	2019
Renal fibrosis	C0151650	SEMA6A	57556	Q9H2E6	semaphorin 6A	Signaling	211	0.486	0.808	0.99976	0.01		1	1	0	2019	2019
Renal fibrosis	C0151650	HIF1AN	55662	Q9NWT6	hypoxia inducible factor 1 subunit alpha inhibitor		38	0.656	0.462	0.073885	0.01		1	1	0	2019	2019
Renal fibrosis	C0151650	HNP1	574045		Hypertensive nephropathy		51	0.638	0.654		0.01		1	1	0	2019	2019
Renal fibrosis	C0151650	PTGDS	5730	P41222	prostaglandin D2 synthase	Enzyme	195	0.503	0.846	0.0050922	0.01		1	1	0	2012	2012
Renal fibrosis	C0151650	TICAM1	148022	Q8IUC6	toll like receptor adaptor molecule 1		73	0.593	0.846		0.01		1	1	0	2018	2018
Renal fibrosis	C0151650	PRKCA	5578	P17252	protein kinase C alpha	Kinase	368	0.44	0.846	0.3677	0.01		1	1	0	2018	2018
Renal fibrosis	C0151650	CTSS	1520	P25774	cathepsin S	Enzyme	131	0.539	0.731	0.34178	0.01		1	1	0	2019	2019
Renal fibrosis	C0151650	PDIK1L	149420	Q8N165	PDLIM1 interacting kinase 1 like	Kinase	138	0.534	0.769	0.26436	0.01		1	1	0	2017	2017
Renal fibrosis	C0151650	MAP2K7	5609	O14733	mitogen-activated protein kinase kinase 7	Kinase	408	0.419	0.808	0.99552	0.01		1	1	0	2019	2019
Renal fibrosis	C0151650	AZGP1	563	P25311	alpha-2-glycoprotein 1, zinc-binding		101	0.566	0.769	4.1545e-06	0.01		1	1	0	2015	2015
Renal fibrosis	C0151650	CTH	1491	P32929	cystathionine gamma-lyase	Enzyme	93	0.578	0.615	7.482e-08	0.01		1	1	0	2017	2017
Renal fibrosis	C0151650	CTF1	1489	Q16619	cardiotrophin 1		60	0.636	0.423	0.041899	0.01		1	1	0	2019	2019
Renal fibrosis	C0151650	KMT5AP1	57108		KMT5A pseudogene 1		25	0.716	0.423		0.01		1	1	0	2018	2018
Renal fibrosis	C0151650	CREB3L4	148327	Q8TEY5	cAMP responsive element binding protein 3 like 4		24	0.722	0.385	5.1401e-06	0.01		1	1	0	2017	2017
Renal fibrosis	C0151650	CST3	1471	P01034	cystatin C		370	0.436	0.808	0.0039011	0.01		1	1	0	2018	2018
Renal fibrosis	C0151650	CRMP1	1400	Q14194	collapsin response mediator protein 1	Enzyme	148	0.525	0.808	0.99173	0.01		1	1	0	2019	2019
Renal fibrosis	C0151650	PTPN6	5777	P29350	protein tyrosine phosphatase non-receptor type 6		218	0.485	0.769	0.99999	0.01		1	1	0	2017	2017
Renal fibrosis	C0151650	RLN2	6019	P04090	relaxin 2	Signaling	54	0.626	0.615	0.00090025	0.01		1	1	0	2017	2017
Renal fibrosis	C0151650	BCL3	602	P20749	BCL3 transcription coactivator		136	0.541	0.731	0.98871	0.01		1	1	0	2017	2017
Renal fibrosis	C0151650	RNASE3	6037	P12724	ribonuclease A family member 3		207	0.49	0.808		0.01		1	1	0	2019	2019
Renal fibrosis	C0151650	TRIM69	140691	Q86WT6	tripartite motif containing 69		63	0.612	0.731	2.5727e-09	0.01		1	1	0	2018	2018
Renal fibrosis	C0151650	RPS6KA1	6195	Q15418	ribosomal protein S6 kinase A1	Kinase	68	0.619	0.654	0.0019056	0.01		1	1	0	2019	2019
Renal fibrosis	C0151650	MIR455	619556		microRNA 455		92	0.559	0.769		0.01		1	1	0	2018	2018
Renal fibrosis	C0151650	RTN1	6252	Q16799	reticulon 1		44	0.666	0.615	0.98593	0.01		1	1	0	2016	2016
Renal fibrosis	C0151650	S100A8	6279	P05109	S100 calcium binding protein A8	Calcium-binding protein	369	0.43	0.962	0.13761	0.01		1	1	0	2018	2018
Renal fibrosis	C0151650	S100A9	6280	P06702	S100 calcium binding protein A9	Calcium-binding protein	363	0.433	0.885	0.4777	0.01		1	1	0	2018	2018
Renal fibrosis	C0151650	RLN1	6013	P04808	relaxin 1	Signaling	17	0.769	0.346	0.0065226	0.01		1	1	0	2004	2004
Renal fibrosis	C0151650	RGS2	5997	P41220	regulator of G protein signaling 2	Enzyme modulator	109	0.561	0.769	5.6973e-06	0.01		1	1	0	2014	2014
Renal fibrosis	C0151650	CRYGC	1420	P07315	crystallin gamma C		60	0.612	0.577	0.0006061	0.01		1	1	0	2018	2018
Renal fibrosis	C0151650	PTPRC	5788	P08575	protein tyrosine phosphatase receptor type C	Enzyme	366	0.435	0.808	1	0.01		1	1	0	2017	2017
Renal fibrosis	C0151650	PTX3	5806	P26022	pentraxin 3		296	0.457	0.808	6.9827e-05	0.01		1	1	0	2019	2019
Renal fibrosis	C0151650	CXCL16	58191	Q9H2A7	C-X-C motif chemokine ligand 16	Signaling	178	0.502	0.769	3.4546e-05	0.01		1	1	0	2015	2015
Renal fibrosis	C0151650	RAC1	5879	P63000	Rac family small GTPase 1	Enzyme modulator	415	0.429	0.962	0.76228	0.01		1	1	0	2018	2018
Renal fibrosis	C0151650	RAF1	5894	P04049	Raf-1 proto-oncogene, serine/threonine kinase	Kinase	470	0.418	0.885	0.85295	0.01		1	1	0	2019	2019
Renal fibrosis	C0151650	RAG1	5896	P15918	recombination activating 1	Enzyme	209	0.509	0.769	2.7659e-05	0.01		1	1	0	2017	2017
Renal fibrosis	C0151650	CDAN1	146059	Q8IWY9	codanin 1		77	0.61	0.731	1.1134e-12	0.01		1	1	0	2019	2019
Renal fibrosis	C0151650	CSNK2A2	1459	P19784	casein kinase 2 alpha 2	Kinase	49	0.644	0.577	0.9994	0.01		1	1	0	2018	2018
Renal fibrosis	C0151650	TRPV4	59341	Q9HBA0	transient receptor potential cation channel subfamily V member 4	Ion channel	422	0.457	0.808	2.237e-16	0.01		1	1	0	2017	2017
Renal fibrosis	C0151650	BGN	633	P21810	biglycan		253	0.484	0.808	0.45229	0.01		1	1	0	2018	2018
Renal fibrosis	C0151650	TGFBI	7045	Q15582	transforming growth factor beta induced	Signaling	225	0.484	0.769	5.9686e-08	0.01		1	1	0	2019	2019
Renal fibrosis	C0151650	EPX	8288	P11678	eosinophil peroxidase	Enzyme	44	0.653	0.538	2.2664e-20	0.01		1	1	0	2019	2019
Renal fibrosis	C0151650	SOCS1	8651	O15524	suppressor of cytokine signaling 1	Enzyme modulator	315	0.445	0.808	0.58544	0.01		1	1	0	2017	2017
Renal fibrosis	C0151650	EIF3A	8661	Q14152	eukaryotic translation initiation factor 3 subunit A	Nucleic acid binding	78	0.592	0.769	1	0.01		1	1	0	2015	2015
Renal fibrosis	C0151650	BECN1	8678	Q14457	beclin 1	Enzyme modulator	373	0.432	0.846	0.93717	0.01		1	1	0	2018	2018
Renal fibrosis	C0151650	MBTPS1	8720	Q14703	membrane bound transcription factor peptidase, site 1	Enzyme	148	0.532	0.692	7.5901e-09	0.01		1	1	0	2018	2018
Renal fibrosis	C0151650	TNFSF12	8742	O43508	TNF superfamily member 12		123	0.556	0.769	0.76997	0.01		1	1	0	2014	2014
Renal fibrosis	C0151650	CBS	875	P0DN79;P35520	cystathionine beta-synthase	Enzyme	295	0.465	0.885	3.0799e-05	0.01		1	1	0	2017	2017
Renal fibrosis	C0151650	PPIF	10105	P30405	peptidylprolyl isomerase F		78	0.593	0.692	0.0019919	0.01		1	1	0	2018	2018
Renal fibrosis	C0151650	PROM1	8842	O43490	prominin 1	Transporter	477	0.41	0.846	1.9485e-22	0.01		1	1	0	2018	2018
Renal fibrosis	C0151650	KAT2B	8850	Q92831	lysine acetyltransferase 2B		116	0.563	0.692	0.98975	0.01		1	1	0	2019	2019
Renal fibrosis	C0151650	APLN	8862	Q9ULZ1	apelin		226	0.497	0.769	0.45897	0.01		1	1	0	2017	2017
Renal fibrosis	C0151650	RUNX1	861	Q01196	RUNX family transcription factor 1	Transcription factor	412	0.425	0.808	0.65377	0.01		1	1	0	2018	2018
Renal fibrosis	C0151650	DENR	8562	O43583	density regulated re-initiation and release factor	Enzyme	121	0.543	0.692	0.87514	0.01		1	1	0	2019	2019
Renal fibrosis	C0151650	CASP3	836	P42574	caspase 3	Enzyme	819	0.351	0.923	0.10017	0.01		1	1	0	2018	2018
Renal fibrosis	C0151650	SESN2	83667	P58004	sestrin 2	Enzyme	169	0.508	0.808	4.1912e-07	0.01		1	1	0	2017	2017
Renal fibrosis	C0151650	LRPPRC	10128	P42704	leucine rich pentatricopeptide repeat containing		220	0.493	0.769	2.3019e-10	0.01		1	1	0	2019	2019
Renal fibrosis	C0151650	SYVN1	84447	Q86TM6	synoviolin 1		79	0.599	0.731	0.9997	0.01		1	1	0	2014	2014
Renal fibrosis	C0151650	CUL3	8452	Q13618	cullin 3		83	0.592	0.654	0.9996	0.01		1	1	0	2019	2019
Renal fibrosis	C0151650	CASR	846	P41180	calcium sensing receptor	G-protein coupled receptor	517	0.41	0.846	0.046698	0.01		1	1	0	2019	2019
Renal fibrosis	C0151650	NT5C1A	84618	Q9BXI3	5'-nucleotidase, cytosolic IA		63	0.615	0.654	8.335e-05	0.01		1	1	0	2012	2012
Renal fibrosis	C0151650	GLIS2	84662	Q9BZE0	GLIS family zinc finger 2	Transcription factor	67	0.608	0.462	0.85834	0.01		1	1	0	2011	2011
Renal fibrosis	C0151650	CAT	847	P04040	catalase	Enzyme	794	0.359	0.962	1.6263e-10	0.01		1	1	0	2018	2018
Renal fibrosis	C0151650	SEMA7A	8482	O75326	semaphorin 7A (John Milton Hagen blood group)	Signaling	53	0.636	0.615	0.17976	0.01		1	1	0	2018	2018
Renal fibrosis	C0151650	CDH9	1007	Q9ULB4	cadherin 9		17	0.751	0.308	0.83147	0.01		1	1	0	2007	2007
Renal fibrosis	C0151650	HSPB3	8988	Q12988	heat shock protein family B (small) member 3		327	0.448	0.769	6.0944e-05	0.01		1	1	0	2019	2019
Renal fibrosis	C0151650	MIR4709	100616211		microRNA 4709		6	0.89	0.231		0.01		1	1	0	2019	2019
Renal fibrosis	C0151650	GDF15	9518	Q99988	growth differentiation factor 15	Signaling	389	0.429	0.808	3.0133e-07	0.01		1	1	0	2018	2018
Renal fibrosis	C0151650	ENTPD1	953	P49961	ectonucleoside triphosphate diphosphohydrolase 1	Enzyme	206	0.499	0.769	0.0080716	0.01		1	1	0	2017	2017
Renal fibrosis	C0151650	PTGES	9536	O14684	prostaglandin E synthase		150	0.54	0.769	0.71317	0.01		1	1	0	2017	2017
Renal fibrosis	C0151650	MIR300	100126297		microRNA 300		53	0.623	0.5		0.01		1	1	0	2017	2017
Renal fibrosis	C0151650	PHF14	9678	O94880	PHD finger protein 14	Transcription factor	29	0.695	0.462	0.26533	0.01		1	1	0	2017	2017
Renal fibrosis	C0151650	HDAC4	9759	P56524	histone deacetylase 4	Epigenetic regulator	256	0.484	0.885	1	0.01		1	1	0	2019	2019
Renal fibrosis	C0151650	ZGLP1	100125288	P0C6A0	zinc finger GATA like protein 1		186	0.512	0.808	0.3868	0.01		1	1	0	2018	2018
Renal fibrosis	C0151650	ZEB2	9839	O60315	zinc finger E-box binding homeobox 2	Transcription factor	292	0.471	0.808	1	0.01		1	1	0	2019	2019
Renal fibrosis	C0151650	MFN2	9927	O95140	mitofusin 2	Enzyme	334	0.471	0.846	0.99415	0.01		1	1	0	2019	2019
Renal fibrosis	C0151650	NR1H4	9971	Q96RI1	nuclear receptor subfamily 1 group H member 4	Nuclear receptor	187	0.513	0.808	0.00093892	0.01		1	1	0	2019	2019
Renal fibrosis	C0151650	CD36	948	P16671	CD36 molecule	Receptor	351	0.446	0.846	1.0857e-60	0.01		1	1	0	2017	2017
Renal fibrosis	C0151650	ROCK2	9475	O75116	Rho associated coiled-coil containing protein kinase 2	Kinase	154	0.529	0.808	1	0.01		1	1	0	2018	2018
Renal fibrosis	C0151650	XPR1	9213	Q9UBH6	xenotropic and polytropic retrovirus receptor 1	Transporter	217	0.488	0.731	0.99999	0.01		1	1	0	2019	2019
Renal fibrosis	C0151650	MFHAS1	9258	Q9Y4C4	malignant fibrous histiocytoma amplified sequence 1		25	0.729	0.538	4.2417e-09	0.01		1	1	0	2019	2019
Renal fibrosis	C0151650	DNER	92737	Q8NFT8	delta/notch like EGF repeat containing		203	0.493	0.769	0.1859	0.01		1	1	0	2016	2016
Renal fibrosis	C0151650	KLF4	9314	O43474	Kruppel like factor 4	Nucleic acid binding	307	0.449	0.769	0.99714	0.01		1	1	0	2015	2015
Renal fibrosis	C0151650	DNM1L	10059	O00429	dynamin 1 like	Enzyme modulator	273	0.475	0.808	0.00056753	0.01		1	1	0	2019	2019
Renal fibrosis	C0151650	SLIT2	9353	O94813	slit guidance ligand 2		177	0.511	0.769	1	0.01		1	1	0	2017	2017
Renal fibrosis	C0151650	MYOCD	93649	Q8IZQ8	myocardin		79	0.619	0.615	0.33364	0.01		1	1	0	2017	2017
Renal fibrosis	C0151650	COMMD3-BMI1	100532731	P35226	COMMD3-BMI1 readthrough		202	0.488	0.769	0.0014998	0.01		1	1	0	2018	2018
Renal fibrosis	C0151650	TMED7-TICAM2	100302736	Q86XR7;Q9Y3B3	TMED7-TICAM2 readthrough		329	0.438	0.769	0.0025936	0.01		1	1	0	2013	2013
Renal fibrosis	C0151650	PDCD6IP	10015	Q8WUM4	programmed cell death 6 interacting protein	Receptor	39	0.663	0.5	0.70554	0.01		1	1	0	2018	2018
Renal fibrosis	C0151650	CDH1	999	P12830	cadherin 1		508	0.401	0.808	0.14631	0.01		1	1	0	2018	2018
Renal fibrosis	C0151650	CHI3L1	1116	P36222	chitinase 3 like 1		420	0.419	0.885	1.1133e-05	0.01		1	1	0	2017	2017
Renal fibrosis	C0151650	CD226	10666	Q15762	CD226 molecule		124	0.548	0.769	0.03921	0.01		1	1	0	2019	2019
Renal fibrosis	C0151650	TRPM2	7226	O94759	transient receptor potential cation channel subfamily M member 2	Ion channel	133	0.546	0.731	8.9633e-44	0.01		1	1	0	2019	2019
Renal fibrosis	C0151650	TSC1	7248	Q92574	TSC complex subunit 1		391	0.44	0.808	1	0.01		1	1	0	2019	2019
Renal fibrosis	C0151650	TSG101	7251	Q99816	tumor susceptibility 101	Enzyme	80	0.588	0.615	0.34407	0.01		1	1	0	2018	2018
Renal fibrosis	C0151650	SIRT1-AS	106633813		SIRT1 antisense RNA		44	0.67	0.615		0.01		1	1	0	2014	2014
Renal fibrosis	C0151650	TTR	7276	P02766	transthyretin	Transporter	461	0.423	0.885	0.51566	0.01		1	1	0	2018	2018
Renal fibrosis	C0151650	TXNIP	10628	Q9H3M7	thioredoxin interacting protein		208	0.49	0.731	0.15918	0.01		1	1	0	2018	2018
Renal fibrosis	C0151650	KAT5	10524	Q92993	lysine acetyltransferase 5		138	0.534	0.769	0.088234	0.01		1	1	0	2018	2018
Renal fibrosis	C0151650	UBE2V1	7335	A5PLL7;Q13404	ubiquitin conjugating enzyme E2 V1		46	0.641	0.654	0.00012406	0.01		1	1	0	2019	2019
Renal fibrosis	C0151650	CEBPB	1051	P17676	CCAAT enhancer binding protein beta	Transcription factor	182	0.508	0.731	0.35809	0.01		1	1	0	2018	2018
Renal fibrosis	C0151650	TRPC3	7222	Q13507	transient receptor potential cation channel subfamily C member 3	Ion channel	102	0.57	0.731	1.0806e-07	0.01		1	1	0	2017	2017
Renal fibrosis	C0151650	TRPC1	7220	P48995	transient receptor potential cation channel subfamily C member 1	Ion channel	97	0.566	0.769	0.012904	0.01		1	1	0	2014	2014
Renal fibrosis	C0151650	RIPK3	11035	Q9Y572	receptor interacting serine/threonine kinase 3	Kinase	196	0.497	0.885	1.1874e-14	0.01		1	1	0	2018	2018
Renal fibrosis	C0151650	SLC27A2	11001	O14975	solute carrier family 27 member 2	Transporter	27	0.7	0.462	6.3647e-09	0.01		1	1	0	2018	2018
Renal fibrosis	C0151650	VEGFA	7422	P15692	vascular endothelial growth factor A	Signaling	1899	0.266	0.923	2.4085e-05	0.01		1	1	0	2018	2018
Renal fibrosis	C0151650	SNORD138	109623460		small nucleolar RNA, C/D box 138		23	0.722	0.346		0.01		1	1	0	2019	2019
Renal fibrosis	C0151650	UTS2	10911	O95399	urotensin 2		115	0.564	0.808	0.031612	0.01		1	1	0	2017	2017
Renal fibrosis	C0151650	TM7SF2	7108	O76062	transmembrane 7 superfamily member 2	Enzyme	217	0.486	0.808	1.366e-07	0.01		1	1	0	2017	2017
Renal fibrosis	C0151650	C1QA	712	P02745	complement C1q A chain		88	0.623	0.654	0.0038204	0.01		1	1	0	2017	2017
Renal fibrosis	C0151650	C1R	715	P00736	complement C1r	Enzyme	96	0.638	0.654	0.77888	0.01		1	1	0	2019	2019
Renal fibrosis	C0151650	CFTR	1080	P13569	CF transmembrane conductance regulator	Ion channel	476	0.424	0.885	2.1735e-58	0.01		1	1	0	2017	2017
Renal fibrosis	C0151650	C3	718	P01024	complement C3	Enzyme modulator	343	0.445	0.885	0.90421	0.01		1	1	0	2018	2018
Renal fibrosis	C0151650	UMOD	7369	P07911	uromodulin		164	0.52	0.846	3.0798e-17	0.01		1	1	0	2017	2017
Renal fibrosis	C0151650	MAD2L2	10459	Q9UI95	mitotic arrest deficient 2 like 2		144	0.547	0.731	0.082082	0.01		1	1	0	2016	2016
Renal fibrosis	C0151650	UTRN	7402	P46939	utrophin		152	0.525	0.692	1.0021e-19	0.01		1	1	0	2019	2019
Renal fibrosis	C0151650	CALB1	793	P05937	calbindin 1	Calcium-binding protein	68	0.606	0.615	0.24308	0.01		1	1	0	2019	2019
Renal fibrosis	C0151650	NOX5	79400	Q96PH1	NADPH oxidase 5		57	0.631	0.538	3.049e-28	0.01		1	1	0	2019	2019
Renal fibrosis	C0151650	GDF11	10220	O95390	growth differentiation factor 11	Signaling	86	0.584	0.692	0.97645	0.01		1	1	0	2018	2018
Renal fibrosis	C0151650	EHMT1	79813	Q9H9B1	euchromatic histone lysine methyltransferase 1	Epigenetic regulator	371	0.46	0.808	1	0.01		1	1	0	2018	2018
Renal fibrosis	C0151650	CDK5	1020	Q00535	cyclin dependent kinase 5	Kinase	204	0.495	0.846	0.13892	0.01		1	1	0	2016	2016
Renal fibrosis	C0151650	WNT10A	80326	Q9GZT5	Wnt family member 10A	Signaling	136	0.547	0.731	4.1667e-09	0.01		1	1	0	2014	2014
Renal fibrosis	C0151650	ADAM10	102	O14672	ADAM metallopeptidase domain 10		224	0.489	0.846	1	0.01		1	1	0	2018	2018
Renal fibrosis	C0151650	SETD7	80854	Q8WTS6	SET domain containing 7, histone lysine methyltransferase	Epigenetic regulator	62	0.628	0.615	0.0042257	0.01		1	1	0	2018	2018
Renal fibrosis	C0151650	ACTN4	81	O43707	actinin alpha 4		166	0.508	0.808	1	0.01		1	1	0	2019	2019
Renal fibrosis	C0151650	TRAP1	10131	Q12931	TNF receptor associated protein 1	Chaperone	90	0.59	0.615	1.5965e-29	0.01		1	1	0	2019	2019
Renal fibrosis	C0151650	CXCR4	7852	P61073	C-X-C motif chemokine receptor 4	G-protein coupled receptor	739	0.362	0.923	0.017804	0.01		1	1	0	2017	2017
Renal fibrosis	C0151650	EFS	10278	O43281	embryonal Fyn-associated substrate		75	0.597	0.615	1.8222e-08	0.01		1	1	0	2017	2017
Renal fibrosis	C0151650	VDR	7421	P11473	vitamin D receptor	Nuclear receptor	852	0.352	0.885	1.6787e-05	0.01		1	1	0	2013	2013
Renal fibrosis	C0151650	EZR	7430	P15311	ezrin	Cellular structure	255	0.476	0.808	0.17989	0.01		1	1	0	2014	2014
Renal fibrosis	C0151650	WNT1	7471	P04628	Wnt family member 1	Signaling	216	0.495	0.769	0.3263	0.01		1	1	0	2020	2020
Renal fibrosis	C0151650	WNT5A	7474	P41221	Wnt family member 5A	Signaling	375	0.443	0.808	0.98732	0.01		1	1	0	2018	2018
Renal fibrosis	C0151650	WNT9A	7483	O14904	Wnt family member 9A	Signaling	17	0.792	0.423	0.91225	0.01		1	1	0	2018	2018
Renal fibrosis	C0151650	RAPGEF3	10411	O95398	Rap guanine nucleotide exchange factor 3	Enzyme modulator	99	0.593	0.692	7.0737e-23	0.01		1	1	0	2018	2018
Renal fibrosis	C0151650	YY1	7528	P25490	YY1 transcription factor	Transcription factor	245	0.481	0.808	0.9938	0.01		1	1	0	2019	2019
Renal fibrosis	C0151650	CNBP	7555	P62633	CCHC-type zinc finger nucleic acid binding protein		125	0.556	0.692	0.95994	0.01		1	1	0	2018	2018
Renal fibrosis	C0151650	RACK1	10399	P63244	receptor for activated C kinase 1		118	0.545	0.808	0.99836	0.01		1	1	0	2017	2017
Renal fibrosis	C0151650	MARCHF6	10299	O60337	membrane associated ring-CH-type finger 6	Enzyme	22	0.722	0.385	1	0.01		1	1	0	2019	2019
Renal fibrosis	C0151650	CAPG	822	P40121	capping actin protein, gelsolin like	Cellular structure	111	0.548	0.731	9.357e-14	0.01		1	1	0	2012	2012
Renal fibrosis	C0151650	PRKAA2	5563	P54646	protein kinase AMP-activated catalytic subunit alpha 2	Kinase	317	0.456	0.846	3.5282e-08	0.01		1	1	0	2017	2017
Renal fibrosis	C0151650	IL11	3589	P20809	interleukin 11		244	0.481	0.808	0.00031772	0.01		1	1	0	2017	2017
Renal fibrosis	C0151650	KCNN4	3783	O15554	potassium calcium-activated channel subfamily N member 4	Ion channel	61	0.653	0.577	5.0256e-07	0.01		1	1	0	2019	2019
Renal fibrosis	C0151650	KDR	3791	P35968	kinase insert domain receptor	Kinase	623	0.378	0.885	0.99982	0.01		1	1	0	2018	2018
Renal fibrosis	C0151650	AA1	100034700		Alopecia areata 1		1	1	0.115		0.01		1	1	0	2019	2019
Renal fibrosis	C0151650	STMN1	3925	P16949	stathmin 1		284	0.458	0.885	0.075244	0.01		1	1	0	2019	2019
Renal fibrosis	C0151650	LBP	3929	P18428	lipopolysaccharide binding protein		156	0.525	0.808	4.1897e-15	0.01		1	1	0	2019	2019
Renal fibrosis	C0151650	TRAM1	23471	Q15629	translocation associated membrane protein 1		74	0.608	0.654	0.92506	0.01		1	1	0	2013	2013
Renal fibrosis	C0151650	LEP	3952	P41159	leptin		931	0.349	0.846	0.46491	0.01		1	1	0	2018	2018
Renal fibrosis	C0151650	LEPR	3953	P48357	leptin receptor	Signaling	416	0.433	0.808	0.99475	0.01		1	1	0	2018	2018
Renal fibrosis	C0151650	ANGPTL2	23452	Q9UKU9	angiopoietin like 2	Signaling	125	0.545	0.731	0.0014712	0.01		1	1	0	2019	2019
Renal fibrosis	C0151650	FLT4	2324	P35916	fms related receptor tyrosine kinase 4	Kinase	306	0.457	0.808	1	0.01		1	1	0	2019	2019
Renal fibrosis	C0151650	AREG	374	P15514	amphiregulin	Signaling	221	0.487	0.769	0.35407	0.01		1	1	0	2019	2019
Renal fibrosis	C0151650	JUNB	3726	P17275	JunB proto-oncogene, AP-1 transcription factor subunit	Transcription factor	264	0.467	0.769	0.86299	0.01		1	1	0	2020	2020
Renal fibrosis	C0151650	IL13	3596	P35225	interleukin 13		587	0.386	0.846	0.014426	0.01		1	1	0	2012	2012
Renal fibrosis	C0151650	ALOX5	240	P09917	arachidonate 5-lipoxygenase	Enzyme	342	0.447	0.885	1.2059e-06	0.01		1	1	0	2019	2019
Renal fibrosis	C0151650	LY96	23643	Q9Y6Y9	lymphocyte antigen 96	Receptor	54	0.636	0.615	7.4167e-05	0.01		1	1	0	2019	2019
Renal fibrosis	C0151650	AQP4	361	P55087	aquaporin 4	Ion channel	311	0.456	0.885	0.0022919	0.01		1	1	0	2018	2018
Renal fibrosis	C0151650	DAPK2	23604	Q9UIK4	death associated protein kinase 2	Kinase	130	0.536	0.692	5.0088e-10	0.01		1	1	0	2019	2019
Renal fibrosis	C0151650	IRF4	3662	Q15306	interferon regulatory factor 4	Transcription factor	203	0.491	0.769	0.85677	0.01		1	1	0	2019	2019
Renal fibrosis	C0151650	AR	367	P10275	androgen receptor	Nuclear receptor	854	0.351	0.846	0.98837	0.01		1	1	0	2018	2018
Renal fibrosis	C0151650	ITGA2	3673	P17301	integrin subunit alpha 2		166	0.522	0.731	6.2805e-11	0.01		1	1	0	2014	2014
Renal fibrosis	C0151650	ITGA5	3678	P08648	integrin subunit alpha 5		145	0.524	0.769	0.42455	0.01		1	1	0	2017	2017
Renal fibrosis	C0151650	ITGAV	3685	P06756	integrin subunit alpha V		141	0.526	0.769	0.00022844	0.01		1	1	0	2017	2017
Renal fibrosis	C0151650	LIF	3976	P15018	LIF interleukin 6 family cytokine	Signaling	236	0.483	0.769	0.5242	0.01		1	1	0	2017	2017
Renal fibrosis	C0151650	FOXO3	2309	O43524	forkhead box O3		381	0.431	0.808	0.98806	0.01		1	1	0	2018	2018
Renal fibrosis	C0151650	MIR150	406942		microRNA 150		282	0.455	0.808		0.01		1	1	0	2017	2017
Renal fibrosis	C0151650	MIR152	406943		microRNA 152		136	0.521	0.769		0.01		1	1	0	2018	2018
Renal fibrosis	C0151650	MIR155	406947		microRNA 155		584	0.384	0.885		0.01		1	1	0	2018	2018
Renal fibrosis	C0151650	MIR17	406952		microRNA 17		270	0.459	0.846		0.01		1	1	0	2016	2016
Renal fibrosis	C0151650	MIR182	406958		microRNA 182		211	0.486	0.846		0.01		1	1	0	2018	2018
Renal fibrosis	C0151650	MIR184	406960		microRNA 184		119	0.542	0.769		0.01		1	1	0	2017	2017
Renal fibrosis	C0151650	MIR185	406961		microRNA 185		106	0.551	0.808		0.01		1	1	0	2019	2019
Renal fibrosis	C0151650	FOXC1	2296	Q12948	forkhead box C1	Transcription factor	242	0.483	0.846	0.95337	0.01		1	1	0	2013	2013
Renal fibrosis	C0151650	MIR196A1	406972		microRNA 196a-1		68	0.599	0.577		0.01		1	1	0	2016	2016
Renal fibrosis	C0151650	MIR199B	406978		microRNA 199b		71	0.588	0.615		0.01		1	1	0	2018	2018
Renal fibrosis	C0151650	MIR141	406933		microRNA 141		179	0.497	0.808		0.01		1	1	0	2019	2019
Renal fibrosis	C0151650	FOXD1	2297	Q16676	forkhead box D1	Transcription factor	49	0.636	0.462	0.68874	0.01		1	1	0	2019	2019
Renal fibrosis	C0151650	FOXO1	2308	Q12778	forkhead box O1		380	0.433	0.846	0.99725	0.01		1	1	0	2019	2019
Renal fibrosis	C0151650	LPA	4018	P08519	lipoprotein(a)	Enzyme	340	0.444	0.769	6.5917e-89	0.01		1	1	0	2014	2014
Renal fibrosis	C0151650	LRPAP1	4043	P30533	LDL receptor related protein associated protein 1		95	0.579	0.731	4.4951e-07	0.01		1	1	0	2018	2018
Renal fibrosis	C0151650	LTBR	4055	P36941	lymphotoxin beta receptor		78	0.592	0.692	0.3058	0.01		1	1	0	2018	2018
Renal fibrosis	C0151650	SH2D1A	4068	O60880	SH2 domain containing 1A		160	0.525	0.731	0.38935	0.01		1	1	0	2020	2020
Renal fibrosis	C0151650	MIRLET7B	406884		microRNA let-7b		186	0.493	0.769		0.01		1	1	0	2014	2014
Renal fibrosis	C0151650	MIRLET7C	406885		microRNA let-7c		154	0.514	0.808		0.01		1	1	0	2016	2016
Renal fibrosis	C0151650	MIR125A	406910		microRNA 125a		225	0.48	0.769		0.01		1	1	0	2019	2019
Renal fibrosis	C0151650	MIR130A	406919		microRNA 130a		141	0.522	0.808		0.01		1	1	0	2020	2020
Renal fibrosis	C0151650	MIR130B	406920		microRNA 130b		115	0.547	0.808		0.01		1	1	0	2019	2019
Renal fibrosis	C0151650	MIR19B1	406980		microRNA 19b-1		144	0.529	0.769		0.01		1	1	0	2019	2019
Renal fibrosis	C0151650	GLB1	2720	P16278	galactosidase beta 1	Enzyme	385	0.448	0.808	7.9215e-10	0.01		1	1	0	2012	2012
Renal fibrosis	C0151650	GDNF	2668	P39905	glial cell derived neurotrophic factor	Signaling	409	0.434	0.885	0.2035	0.01		1	1	0	2019	2019
Renal fibrosis	C0151650	SLC17A5	26503	Q9NRA2	solute carrier family 17 member 5	Transporter	252	0.491	0.808	6.8514e-10	0.01		1	1	0	2002	2002
Renal fibrosis	C0151650	SETD2	29072	Q9BYW2	SET domain containing 2, histone lysine methyltransferase	Epigenetic regulator	447	0.424	0.846	1	0.01		0	1	0	2018	2018
Renal fibrosis	C0151650	PYCARD	29108	Q9ULZ3	PYD and CARD domain containing	Enzyme	294	0.457	0.808	0.00019768	0.01		1	1	0	2018	2018
Renal fibrosis	C0151650	PDIA3	2923	P30101	protein disulfide isomerase family A member 3		100	0.566	0.769	0.99608	0.01		1	1	0	2013	2013
Renal fibrosis	C0151650	GSTA3	2940	Q16772	glutathione S-transferase alpha 3		16	0.736	0.231	0.0012851	0.01		1	1	0	2016	2016
Renal fibrosis	C0151650	HAS2	3037	Q92819	hyaluronan synthase 2		85	0.588	0.692	0.99013	0.01		1	1	0	2011	2011
Renal fibrosis	C0151650	HCK	3055	P08631	HCK proto-oncogene, Src family tyrosine kinase	Kinase	39	0.663	0.5	0.01976	0.01		1	1	0	2017	2017
Renal fibrosis	C0151650	HDAC2	3066	Q92769	histone deacetylase 2	Epigenetic regulator	257	0.476	0.846	0.99997	0.01		1	1	0	2020	2020
Renal fibrosis	C0151650	SOCS7	30837	O14512	suppressor of cytokine signaling 7	Enzyme modulator	17	0.736	0.423	0.99807	0.01		1	1	0	2017	2017
Renal fibrosis	C0151650	RGCC	28984	Q9H4X1	regulator of cell cycle		81	0.595	0.769	0.0048149	0.01		1	1	0	2011	2011
Renal fibrosis	C0151650	FFAR1	2864	O14842	free fatty acid receptor 1	G-protein coupled receptor	63	0.619	0.577	0.00075686	0.01		1	1	0	2018	2018
Renal fibrosis	C0151650	HPGDS	27306	O60760	hematopoietic prostaglandin D synthase		570	0.388	0.923	1.8063e-06	0.01		1	1	0	2012	2012
Renal fibrosis	C0151650	INTU	27152	Q9ULD6	inturned planar cell polarity protein		134	0.555	0.769	7.6977e-10	0.01		1	1	0	2018	2018
Renal fibrosis	C0151650	GLI1	2735	P08151	GLI family zinc finger 1		369	0.431	0.846	7.6639e-14	0.01		1	1	0	2015	2015
Renal fibrosis	C0151650	GLI2	2736	P10070	GLI family zinc finger 2		351	0.446	0.846	0.97303	0.01		1	1	0	2015	2015
Renal fibrosis	C0151650	GLI3	2737	P10071	GLI family zinc finger 3		400	0.436	0.846	0.99999	0.01		1	1	0	2015	2015
Renal fibrosis	C0151650	INVS	27130	Q9Y283	inversin		74	0.619	0.538	5.5501e-18	0.01		1	1	0	2012	2012
Renal fibrosis	C0151650	UTS2R	2837	Q9UKP6	urotensin 2 receptor	G-protein coupled receptor	98	0.566	0.692	2.3172e-05	0.01		1	1	0	2017	2017
Renal fibrosis	C0151650	ANGPT1	284	Q15389	angiopoietin 1	Signaling	340	0.446	0.808	0.95208	0.01		1	1	0	2017	2017
Renal fibrosis	C0151650	DKK3	27122	Q9UBP4	dickkopf WNT signaling pathway inhibitor 3		186	0.5	0.731	4.1049e-06	0.01		1	1	0	2019	2019
Renal fibrosis	C0151650	GJB1	2705	P08034	gap junction protein beta 1	Cell-cell junction	224	0.514	0.731	0.84627	0.01		1	1	0	2020	2020
Renal fibrosis	C0151650	APPL1	26060	Q9UKG1	adaptor protein, phosphotyrosine interacting with PH domain and leucine zipper 1		63	0.626	0.5	0.7952	0.01		1	1	0	2018	2018
Renal fibrosis	C0151650	HMGB1	3146	P09429	high mobility group box 1	Nucleic acid binding	724	0.368	0.923	0.82035	0.01		1	1	0	2017	2017
Renal fibrosis	C0151650	IGF1	3479	P05019	insulin like growth factor 1		1206	0.318	0.885	0.2716	0.01		1	1	0	2019	2019
Renal fibrosis	C0151650	APRT	353	P07741	adenine phosphoribosyltransferase		384	0.423	0.846	5.4539e-13	0.01		1	1	0	2018	2018
Renal fibrosis	C0151650	TICAM2	353376	Q86XR7;Q9Y3B3	toll like receptor adaptor molecule 2		332	0.438	0.769	0.0025936	0.01		1	1	0	2013	2013
Renal fibrosis	C0151650	IHG1	3548		iris hypoplasia with glaucoma 1		6	0.89	0.192		0.01		1	1	0	2013	2013
Renal fibrosis	C0151650	ABL1	25	P00519	ABL proto-oncogene 1, non-receptor tyrosine kinase	Kinase	395	0.432	0.923	0.99998	0.01		1	1	0	2019	2019
Renal fibrosis	C0151650	IL4R	3566	P24394	interleukin 4 receptor	Receptor	242	0.474	0.846	0.00023013	0.01		1	1	0	2017	2017
Renal fibrosis	C0151650	NR5A2	2494	O00482	nuclear receptor subfamily 5 group A member 2	Nuclear receptor	116	0.563	0.731	0.23807	0.01		1	1	0	2016	2016
Renal fibrosis	C0151650	IL6ST	3572	P40189	interleukin 6 signal transducer	Signaling	260	0.475	0.808	0.99978	0.01		1	1	0	2019	2019
Renal fibrosis	C0151650	IL9	3578	P15248	interleukin 9		291	0.461	0.846	8.1087e-07	0.01		1	1	0	2019	2019
Renal fibrosis	C0151650	AQP1	358	P29972	aquaporin 1 (Colton blood group)	Ion channel	268	0.467	0.885	2.5697e-07	0.01		1	1	0	2018	2018
Renal fibrosis	C0151650	FUT8	2530	Q9BYC5	fucosyltransferase 8		91	0.603	0.692	0.0099264	0.01		1	1	0	2013	2013
Renal fibrosis	C0151650	LINC00667	339290		long intergenic non-protein coding RNA 667		5	0.89	0.115		0.01		1	1	0	2019	2019
Renal fibrosis	C0151650	HMGN1	3150	P05114	high mobility group nucleosome binding domain 1	Nucleic acid binding	26	0.711	0.538	0.20661	0.01		1	1	0	2019	2019
Renal fibrosis	C0151650	NR4A1	3164	P22736	nuclear receptor subfamily 4 group A member 1	Nuclear receptor	216	0.49	0.731	0.37074	0.01		1	1	0	2015	2015
Renal fibrosis	C0151650	APCS	325	P02743	amyloid P component, serum		141	0.531	0.808	0.031714	0.01		1	1	0	2020	2020
Renal fibrosis	C0151650	WWTR1	25937	Q9GZV5	WW domain containing transcription regulator 1	Enzyme modulator	134	0.529	0.615	0.93914	0.01		1	1	0	2018	2018
Renal fibrosis	C0151650	APEX1	328	P27695	apurinic/apyrimidinic endodeoxyribonuclease 1		305	0.458	0.846	1.9191e-07	0.01		1	1	0	2019	2019
Renal fibrosis	C0151650	HSP90AA1	3320	P07900	heat shock protein 90 alpha family class A member 1	Chaperone	455	0.411	0.923	0.86025	0.01		1	1	0	2019	2019
Renal fibrosis	C0151650	HSPD1	3329	P10809	heat shock protein family D (Hsp60) member 1		398	0.432	0.808	0.99257	0.01		1	1	0	2017	2017
Renal fibrosis	C0151650	SGMS1	259230	Q86VZ5	sphingomyelin synthase 1		39	0.674	0.577	0.94507	0.01		1	1	0	2019	2019
Renal fibrosis	C0151650	MOB4	25843	Q9Y3A3	MOB family member 4, phocein	Enzyme modulator	18	0.751	0.346	0.93103	0.01		1	1	0	2019	2019
Renal fibrosis	C0151650	ICAM3	3385	P32942	intercellular adhesion molecule 3		59	0.619	0.654	2.7302e-25	0.01		1	1	0	2019	2019
Renal fibrosis	C0151650	IL10	3586	P22301	interleukin 10		1679	0.281	0.923	0.0058874	0.01		1	1	0	2018	2018
Renal fibrosis	C0151650	SIRT2	22933	Q8IXJ6	sirtuin 2	Epigenetic regulator	172	0.51	0.769	2.3295e-08	0.01		1	1	0	2018	2018
Renal fibrosis	C0151650	NT5E	4907	P21589	5'-nucleotidase ecto	Enzyme	376	0.436	0.885	2.2881e-11	0.01		1	1	0	2019	2019
Renal fibrosis	C0151650	DUSP1	1843	P28562	dual specificity phosphatase 1		214	0.491	0.808	0.010151	0.01		1	1	0	2019	2019
Renal fibrosis	C0151650	TMED7	51014	Q86XR7;Q9Y3B3	transmembrane p24 trafficking protein 7	Transporter	336	0.436	0.808	0.47966	0.01		1	1	0	2013	2013
Renal fibrosis	C0151650	ING4	51147	Q9UNL4	inhibitor of growth family member 4	Nucleic acid binding	92	0.573	0.577	0.029013	0.01		1	1	0	2019	2019
Renal fibrosis	C0151650	ATN1	1822	P54259	atrophin 1		499	0.409	0.885	0.99992	0.01		0	1	0	2019	2019
Renal fibrosis	C0151650	PCSK1	5122	P29120	proprotein convertase subtilisin/kexin type 1	Enzyme	140	0.548	0.615	2.745e-09	0.01		1	1	0	2017	2017
Renal fibrosis	C0151650	PDE4A	5141	P27815	phosphodiesterase 4A		168	0.523	0.846	0.98167	0.01		1	1	0	2018	2018
Renal fibrosis	C0151650	SIRT6	51548	Q8N6T7	sirtuin 6	Epigenetic regulator	195	0.496	0.846	0.039119	0.01		1	1	0	2020	2020
Renal fibrosis	C0151650	SERPINF1	5176	P36955	serpin family F member 1	Enzyme modulator	294	0.46	0.846	7.8044e-08	0.01		1	1	0	2017	2017
Renal fibrosis	C0151650	PGC	5225	P20142	progastricsin	Enzyme	83	0.603	0.692	6.752e-11	0.01		1	1	0	2017	2017
Renal fibrosis	C0151650	ABCB1	5243	P08183	ATP binding cassette subfamily B member 1	Transporter	933	0.344	0.885	1.2564e-05	0.01		1	1	0	2014	2014
Renal fibrosis	C0151650	PAX2	5076	Q02962	paired box 2		216	0.495	0.731	0.66999	0.01		1	1	0	2018	2018
Renal fibrosis	C0151650	PARN	5073	O95453	poly(A)-specific ribonuclease	Nucleic acid binding	144	0.575	0.769	0.00037303	0.01		1	1	0	2018	2018
Renal fibrosis	C0151650	NTRK1	4914	P04629	neurotrophic receptor tyrosine kinase 1	Kinase	443	0.422	0.808	1.9568e-06	0.01		1	1	0	2020	2020
Renal fibrosis	C0151650	MIR379	494328		microRNA 379		56	0.615	0.538		0.01		1	1	0	2019	2019
Renal fibrosis	C0151650	EGF	1950	P01133	epidermal growth factor		774	0.357	0.923	8.5294e-17	0.01		1	1	0	2019	2019
Renal fibrosis	C0151650	MIR384	494333		microRNA 384		55	0.612	0.731		0.01		1	1	0	2017	2017
Renal fibrosis	C0151650	MIR423	494335		microRNA 423		91	0.566	0.769		0.01		1	1	0	2019	2019
Renal fibrosis	C0151650	OSM	5008	P13725	oncostatin M	Signaling	188	0.505	0.769	0.58916	0.01		1	1	0	2010	2010
Renal fibrosis	C0151650	EDNRB	1910	P24530	endothelin receptor type B	G-protein coupled receptor	300	0.47	0.846	0.0092419	0.01		1	1	0	2018	2018
Renal fibrosis	C0151650	EDA	1896	Q92838	ectodysplasin A		150	0.553	0.808	0.97391	0.01		1	1	0	2018	2018
Renal fibrosis	C0151650	ATP5F1B	506	P06576	ATP synthase F1 subunit beta	Transporter	62	0.626	0.654	0.97679	0.01		1	1	0	2015	2015
Renal fibrosis	C0151650	PRKN	5071	O60260	parkin RBR E3 ubiquitin protein ligase	Enzyme	409	0.431	0.846	6.9346e-07	0.01		1	1	0	2019	2019
Renal fibrosis	C0151650	DNMT3A	1788	Q9Y6K1	DNA methyltransferase 3 alpha		350	0.445	0.846	7.3538e-39	0.01		1	1	0	2018	2018
Renal fibrosis	C0151650	DLX5	1749	P56178	distal-less homeobox 5	Transcription factor	69	0.604	0.692	0.21842	0.01		1	1	0	2019	2019
Renal fibrosis	C0151650	GLIPR2	152007	Q9H4G4	GLI pathogenesis related 2	Immune response	6	0.861	0.231	4.8573e-05	0.01		1	1	0	2013	2013
Renal fibrosis	C0151650	THG1L	54974	Q9NWX6	tRNA-histidine guanylyltransferase 1 like		19	0.805	0.192	5.2821e-05	0.01		1	1	0	2013	2013
Renal fibrosis	C0151650	TMEM45A	55076	Q9NWC5	transmembrane protein 45A		20	0.736	0.308	0.0047645	0.01		1	1	0	2020	2020
Renal fibrosis	C0151650	PPP2CA	5515	P67775	protein phosphatase 2 catalytic subunit alpha		87	0.608	0.769	0.9893	0.01		1	1	0	2016	2016
Renal fibrosis	C0151650	MAP1S	55201	Q66K74	microtubule associated protein 1S	Cellular structure	28	0.686	0.5	0.4197	0.01		1	1	0	2016	2016
Renal fibrosis	C0151650	MOB1A	55233	Q9H8S9	MOB kinase activator 1A	Enzyme modulator	21	0.736	0.269	0.95091	0.01		1	1	0	2019	2019
Renal fibrosis	C0151650	ELP2	55250	Q6IA86	elongator acetyltransferase complex subunit 2		30	0.716	0.538	4.1811e-20	0.01		1	1	0	2018	2018
Renal fibrosis	C0151650	MEG3	55384		maternally expressed 3		239	0.471	0.846		0.01		1	1	0	2019	2019
Renal fibrosis	C0151650	MIR429	554210		microRNA 429		117	0.544	0.731		0.01		1	1	0	2019	2019
Renal fibrosis	C0151650	PREP	5550	P48147	prolyl endopeptidase	Enzyme	105	0.576	0.731	0.08025	0.01		1	1	0	2019	2019
Renal fibrosis	C0151650	PPID	5481	Q08752	peptidylprolyl isomerase D		72	0.603	0.692	1.9309e-09	0.01		1	1	0	2018	2018
Renal fibrosis	C0151650	TET2	54790	Q6N021	tet methylcytosine dioxygenase 2		362	0.458	0.808	4.3334e-54	0.01		1	1	0	2018	2018
Renal fibrosis	C0151650	NQO1	1728	P15559	NAD(P)H quinone dehydrogenase 1		368	0.434	0.885	1.1867e-09	0.01		1	1	0	2019	2019
Renal fibrosis	C0151650	PKD2	5311	Q13563	polycystin 2, transient receptor potential cation channel	Ion channel	122	0.552	0.731	0.00017271	0.01		1	1	0	2006	2006
Renal fibrosis	C0151650	DES	1674	P17661	desmin		330	0.46	0.846	0.0088282	0.01		1	1	0	2018	2018
Renal fibrosis	C0151650	PLAT	5327	P00750	plasminogen activator, tissue type	Enzyme	392	0.445	0.885	5.6593e-05	0.01		1	1	0	2007	2007
Renal fibrosis	C0151650	MIR34A	407040		microRNA 34a		428	0.421	0.846		0.01		1	1	0	2019	2019
Renal fibrosis	C0151650	GPR84	53831	Q9NQS5	G protein-coupled receptor 84	G-protein coupled receptor	11	0.821	0.308	3.2998e-09	0.01		1	1	0	2018	2018
Renal fibrosis	C0151650	EGLN1	54583	Q9GZT9	egl-9 family hypoxia inducible factor 1		130	0.54	0.731	0.97403	0.01		1	1	0	2017	2017
Renal fibrosis	C0151650	CYP3A5	1577	P20815	cytochrome P450 family 3 subfamily A member 5	Enzyme	179	0.511	0.846	6.2948e-17	0.01		1	1	0	2014	2014
Renal fibrosis	C0151650	PAQR3	152559	Q6TCH7	progestin and adipoQ receptor family member 3	Receptor	42	0.653	0.423	3.7364e-05	0.01		1	1	0	2018	2018
Renal fibrosis	C0151650	RNF111	54778	Q6ZNA4	ring finger protein 111		31	0.7	0.5	0.99987	0.01		1	1	0	2017	2017
Renal fibrosis	C0151650	PRKAA1	5562	Q13131	protein kinase AMP-activated catalytic subunit alpha 1	Kinase	325	0.453	0.846	0.13725	0.01		1	1	0	2018	2018
Renal fibrosis	C0151650	MIR200C	406985		microRNA 200c		202	0.486	0.846		0.01		1	1	0	2019	2019
Renal fibrosis	C0151650	TNFSF12-TNFSF13	407977	O43508	TNFSF12-TNFSF13 readthrough		91	0.579	0.615	0.76997	0.01		1	1	0	2014	2014
Renal fibrosis	C0151650	ARRB1	408	P49407	arrestin beta 1	Enzyme modulator	92	0.588	0.846	0.99394	0.01		1	1	0	2018	2018
Renal fibrosis	C0151650	SMAD1	4086	Q15797	SMAD family member 1	Transcription factor	138	0.533	0.731	0.98803	0.01		0	1	0	2019	2019
Renal fibrosis	C0151650	EZH2	2146	Q15910	enhancer of zeste 2 polycomb repressive complex 2 subunit	Epigenetic regulator	653	0.376	0.885	1	0.01		1	1	0	2018	2018
Renal fibrosis	C0151650	ETV5	2119	P41161	ETS variant transcription factor 5	Transcription factor	121	0.565	0.731	0.99999	0.01		1	1	0	2014	2014
Renal fibrosis	C0151650	ARRB2	409	P32121	arrestin beta 2	Enzyme modulator	119	0.561	0.769	0.50658	0.01		1	1	0	2017	2017
Renal fibrosis	C0151650	CD46	4179	P15529	CD46 molecule		258	0.477	0.808	4.7013e-07	0.01		1	1	0	2012	2012
Renal fibrosis	C0151650	MDM2	4193	Q00987	MDM2 proto-oncogene	Nucleic acid binding	702	0.362	0.846	0.99981	0.01		1	1	0	2018	2018
Renal fibrosis	C0151650	MET	4233	P08581	MET proto-oncogene, receptor tyrosine kinase	Kinase	594	0.38	0.846	0.96998	0.01		1	1	0	2005	2005
Renal fibrosis	C0151650	MFAP1	4236	P55081	microfibril associated protein 1	Extracellular structure	357	0.431	0.846	0.79602	0.01		1	1	0	2018	2018
Renal fibrosis	C0151650	MIR33A	407039		microRNA 33a		100	0.56	0.654		0.01		1	1	0	2019	2019
Renal fibrosis	C0151650	ALDH2	217	P05091	aldehyde dehydrogenase 2 family member	Enzyme	337	0.457	0.885	3.3959e-10	0.01		1	1	0	2019	2019
Renal fibrosis	C0151650	FAN1	22909	Q9Y2M0	FANCD2 and FANCI associated nuclease 1		93	0.61	0.577	1.6512e-25	0.01		1	1	0	2012	2012
Renal fibrosis	C0151650	FGFR2	2263	P21802	fibroblast growth factor receptor 2	Kinase	731	0.38	0.808	0.99731	0.01		1	1	0	2018	2018
Renal fibrosis	C0151650	MIR23A	407010		microRNA 23a		174	0.499	0.808		0.01		1	1	0	2018	2018
Renal fibrosis	C0151650	MIR299	407023		microRNA 299		49	0.626	0.462		0.01		1	1	0	2017	2017
Renal fibrosis	C0151650	FGF10	2255	O15520	fibroblast growth factor 10	Signaling	152	0.53	0.692	0.93779	0.01		1	1	0	2018	2018
Renal fibrosis	C0151650	FES	2242	P07332	FES proto-oncogene, tyrosine kinase	Kinase	101	0.593	0.769	3.7916e-15	0.01		1	1	0	2019	2019
Renal fibrosis	C0151650	FDPS	2224	P14324	farnesyl diphosphate synthase	Enzyme	83	0.599	0.769	0.0056199	0.01		1	1	0	2019	2019
Renal fibrosis	C0151650	MIR302A	407028		microRNA 302a		65	0.601	0.5		0.01		1	1	0	2018	2018
Renal fibrosis	C0151650	ZEB1-AS1	220930		ZEB1 antisense RNA 1		50	0.636	0.423		0.01		1	1	0	2018	2018
Renal fibrosis	C0151650	FAT1	2195	Q14517	FAT atypical cadherin 1		178	0.508	0.808	1.1969e-12	0.01		1	1	0	2017	2017
Renal fibrosis	C0151650	NR3C2	4306	P08235	nuclear receptor subfamily 3 group C member 2	Nuclear receptor	287	0.469	0.846	0.83739	0.01		1	1	0	2019	2019
Renal fibrosis	C0151650	MMP1	4312	P03956	matrix metallopeptidase 1	Enzyme	589	0.385	0.885	7.7197e-18	0.01		1	1	0	2018	2018
Renal fibrosis	C0151650	ELN	2006	P15502	elastin		545	0.415	0.885	2.1429e-14	0.01		1	1	0	2019	2019
Renal fibrosis	C0151650	CRYGEP	200575		crystallin gamma E, pseudogene		34	0.666	0.538		0.01		1	1	0	2018	2018
Renal fibrosis	C0151650	ATM	472	Q13315	ATM serine/threonine kinase	Kinase	684	0.374	0.885	5.5884e-47	0.01		1	1	0	2015	2015
Renal fibrosis	C0151650	ELANE	1991	P08246	elastase, neutrophil expressed	Enzyme	346	0.447	0.846	0.0012274	0.01		1	1	0	2017	2017
Renal fibrosis	C0151650	EIF4EBP1	1978	Q13541	eukaryotic translation initiation factor 4E binding protein 1	Nucleic acid binding	201	0.494	0.885	0.20762	0.01		1	1	0	2019	2019
Renal fibrosis	C0151650	NGF	4803	P01138	nerve growth factor	Signaling	616	0.391	0.885	0.82026	0.01		1	1	0	2015	2015
Renal fibrosis	C0151650	NM	4827		neutrophil migration		250	0.473	0.808		0.01		1	1	0	2019	2019
Renal fibrosis	C0151650	MLKL	197259	Q8NB16	mixed lineage kinase domain like pseudokinase	Kinase	93	0.57	0.731	2.0931e-14	0.01		1	1	0	2018	2018
Renal fibrosis	C0151650	CCN3	4856	P48745	cellular communication network factor 3	Signaling	117	0.554	0.615	0.0066442	0.01		1	1	0	2015	2015
Renal fibrosis	C0151650	NPR1	4881	P16066	natriuretic peptide receptor 1	Kinase	81	0.608	0.654	0.00029303	0.01		1	1	0	2017	2017
Renal fibrosis	C0151650	MUTYH	4595	Q9UIF7	mutY DNA glycosylase	Enzyme	156	0.521	0.769	1.2619e-18	0.01		1	1	0	2015	2015
Renal fibrosis	C0151650	MUC1	4582	P15941	mucin 1, cell surface associated		594	0.384	0.885	0.018774	0.01		1	1	0	2017	2017
Renal fibrosis	C0151650	ERBB2	2064	P04626	erb-b2 receptor tyrosine kinase 2	Kinase	995	0.328	0.923	0.0059892	0.01		1	1	0	2019	2019
Renal fibrosis	C0151650	STX2	2054	P32856	syntaxin 2	Transporter	71	0.626	0.577	2.1087e-07	0.01		1	1	0	2010	2010
Renal fibrosis	C0151650	MMP13	4322	P45452	matrix metallopeptidase 13	Enzyme	328	0.452	0.923	7.8767e-18	0.01		1	1	0	2019	2019
Renal fibrosis	C0151650	MPO	4353	P05164	myeloperoxidase	Enzyme	653	0.377	0.923	7.105e-15	0.01		1	1	0	2019	2019
Renal fibrosis	C0151650	MIR133B	442890		microRNA 133b		109	0.555	0.808		0.01		1	1	0	2018	2018
Renal fibrosis	C0151650	MIR326	442900		microRNA 326		95	0.56	0.731		0.01		1	1	0	2018	2018
Renal fibrosis	C0151650	MIR340	442908		microRNA 340		99	0.561	0.692		0.01		1	1	0	2019	2019
Renal fibrosis	C0151650	MIR373	442918		microRNA 373		97	0.556	0.692		0.01		1	1	0	2019	2019
Renal fibrosis	C0151650	MSI1	4440	O43347	musashi RNA binding protein 1		116	0.55	0.615	0.99357	0.01		1	1	0	2016	2016
Renal fibrosis	C0151650	MSN	4478	P26038	moesin	Cellular structure	140	0.534	0.769	0.99967	0.01		1	1	0	2014	2014
Renal fibrosis	C0151650	YBX1	4904	P67809	Y-box binding protein 1		148	0.519	0.769	0.94646	0.01		1	1	0	2017	2017
