# Supplementary material for: Nephroprotective mechanisms of Rhizoma Chuanxiong and Radix et Rhizoma Rhei against acute renal injury and renal fibrosis based on network pharmacology and experimental validation
Source: Front Pharmacol. 2023 May 9;14:1154743. doi: 10.3389/fphar.2023.1154743 (PMC10203597; doi:10.3389/fphar.2023.1154743)
Supplement: Supplementary file 16 [file Table13.XLSX]

## Sheet: Sheet1
	AKI	AKI	AKI	AKI	AKI	AKI	AKI	AKI	AKI	AKI	AKI	AKI	AKI	AKI	AKI	AKI	AKI	AKI	AKI	AKI	AKI	AKI	AKI	AKI	AKI	AKI	AKI	AKI	Control	Control	Control	Control	Control	Control	Control	Control	Control	Control	Control	Control	Control	Control	Control	Control	Control	Control	Control
JUN	6.86381	7.68313	6.6737	7.86269	6.54498	6.76706	7.28942	7.08669	7.2695	8.04402	6.7401	7.22395	7.08082	7.34502	7.28201	7.87672	7.26474	6.62589	7.34785	6.60842	6.91222	7.34556	7.57049	7.22154	6.70229	6.9989	8.19412	7.15206	7.97851	9.2999	7.42306	9.57782	8.44195	8.91797	8.33261	9.15782	7.08582	6.26253	7.21215	7.35877	6.81542	7.01588	6.95553	6.59203	6.79152	6.0698	7.06136
TNF	5.1755	5.5791	4.602	4.71577	4.57946	4.38033	4.56603	4.84164	4.79179	4.78763	4.84655	4.33225	5.04496	5.47376	4.56072	4.86843	5.09188	4.76683	5.28148	4.56749	4.70812	4.26182	4.73794	4.6163	4.47546	4.44192	4.89947	4.76291	4.91846	5.40001	4.79444	4.94325	4.88571	4.5354	4.25818	4.27932	5.0635	4.54951	4.49833	5.03423	4.43192	4.72541	4.39466	4.30337	4.61776	4.55911	4.05184
AKT1	8.50243	8.38468	8.3108	8.79106	7.91992	8.44115	7.96914	8.4137	8.28535	8.90321	8.08617	8.13754	9.11399	8.8891	8.54131	8.44438	8.1174	8.19418	8.45619	8.29642	8.259	8.54531	8.41125	8.6742	8.74327	8.67819	8.80222	8.77848	7.93029	8.54929	7.6461	7.94146	7.8974	7.70451	7.67499	7.84311	8.5519	8.51757	8.43477	8.83419	8.4039	8.44042	8.44129	8.42984	8.25574	7.88177	8.64263
TP53	6.43905	6.25265	6.51215	6.22345	5.5353	5.92165	5.58762	5.8785	5.95075	6.03098	5.81804	6.1948	7.06803	6.91918	6.04652	6.26696	6.02121	5.37254	6.0006	5.8894	5.51004	5.76032	5.93097	6.66416	6.12864	6.70918	6.73025	6.52454	5.87085	5.93221	4.91826	5.248	5.61962	5.27896	5.02877	5.00696	6.47526	5.94034	6.02026	6.23196	6.10312	5.90794	6.27946	6.39122	5.79069	5.46567	6.32686
IL1B	5.92307	5.88013	5.19086	5.63351	5.62377	5.24814	5.62551	5.5387	5.56561	5.90377	5.59941	5.95467	5.79067	5.71624	5.8062	5.91568	5.91925	5.64069	5.75111	5.59973	5.35368	5.32416	5.9001	5.52785	5.25426	5.65191	6.55528	5.83652	5.80778	6.42719	5.62342	6.40061	6.04931	6.32567	6.15493	7.01987	5.44581	5.18849	5.31179	5.764	5.19227	5.34302	5.39799	5.48124	5.38615	5.22535	5.12077
MYC	7.60189	8.79216	8.00221	7.91724	7.04444	7.87992	7.98329	7.37668	8.94369	9.5302	7.55383	8.9617	8.01944	8.7798	7.87025	9.50318	8.27064	6.48225	8.6644	7.08348	7.83411	8.51322	9.38927	8.43548	6.82044	9.8554	9.94715	8.55307	7.44738	8.77082	7.40573	8.99528	8.6382	7.91822	7.27669	8.64093	7.2395	6.95994	7.50738	7.95846	7.58771	7.58871	8.48967	7.55076	7.61614	7.19338	8.21429
CASP3	5.10286	6.44845	7.04085	6.30116	6.60736	6.73695	7.13847	7.21101	7.2039	7.44694	6.74619	5.96692	4.73183	5.87776	7.04577	7.0898	7.09896	5.91967	7.6543	6.46599	6.35181	6.74619	7.55022	7.54091	6.74052	7.41972	7.71471	7.60758	5.94319	6.76939	6.0986	6.78245	6.37667	6.48468	6.38158	6.17355	6.4464	6.70396	6.42675	6.08031	6.95727	6.74696	6.77998	6.65238	6.74619	6.65739	6.92863
MAP2K1	8.55349	8.62615	8.43631	8.77646	8.2213	8.3153	8.32226	8.48647	8.26655	8.58557	8.29655	8.61025	8.55528	8.45526	8.27635	8.30156	8.1599	8.10149	8.22256	8.08817	8.32726	8.26666	8.51518	8.7233	8.54213	8.35517	8.44153	8.54213	8.02478	8.04994	7.96375	8.19955	8.28337	7.87127	7.89152	7.46081	8.97012	8.0261	8.47097	9.04111	8.60629	8.82517	8.31775	8.29318	8.2444	8.05497	8.51697
BRAF	5.47311	5.48449	6.40727	5.98269	5.97358	6.45268	6.05094	5.89842	5.77749	5.89581	6.09801	5.40096	5.03285	5.7554	6.10788	6.10601	6.1018	6.03474	6.07832	6.20298	6.25409	6.10746	6.17187	6.2487	6.47868	6.2431	6.15818	6.32152	5.699	5.94552	6.28974	6.62459	6.08696	6.49732	6.23799	5.74991	5.87255	6.47455	5.64824	5.68901	6.168	6.0789	6.14525	6.30852	6.17666	5.74174	6.1545
CSF1R	8.21804	8.67096	8.17972	8.35642	7.39536	7.29353	8.04265	9.61646	8.78587	8.60607	8.84589	8.22445	8.22673	8.67461	7.72674	8.42336	8.21698	7.27703	8.96999	8.04334	7.46952	7.44528	8.2035	8.82145	7.93933	7.9827	9.05874	8.78362	7.45672	8.43312	7.4396	7.59808	7.55575	7.57671	7.35607	7.42655	8.7635	7.19674	8.38923	8.56051	7.48553	8.23484	7.16595	7.34365	7.81784	7.0638	8.16739
TGFBR1	5.45358	5.93821	7.45712	6.48699	6.71793	6.77471	6.92627	6.48013	7.12901	6.54619	6.6736	5.91551	4.8163	5.52719	6.40918	6.73673	6.66202	6.26673	6.87817	6.75641	6.55805	6.79719	7.33338	8.25625	7.00806	7.68843	7.75526	7.89187	6.12856	6.33406	6.27239	6.8835	6.44028	6.64482	7.32372	6.70361	6.14327	6.57512	6.1903	5.39129	6.41547	6.41706	6.1653	6.54873	6.68267	6.80685	6.27689
TGFB1	7.02452	6.8687	6.72585	7.23208	6.23274	6.86479	6.3551	7.12409	6.98627	6.85168	6.89108	6.62917	7.38038	7.6634	6.65262	6.89436	6.7749	6.86436	6.97269	6.99826	6.87908	6.31166	6.57609	6.87892	6.64679	6.7845	6.81299	6.84098	6.63917	7.05138	6.1095	6.44634	6.38621	6.3404	6.1955	6.39775	7.12092	6.59121	7.08156	7.32938	6.21894	6.29174	6.52244	6.62541	6.13569	6.34739	6.8665
	JUN	TNF	AKT1	TP53	IL1B	MYC	CASP3	MAP2K1	BRAF	CSF1R	TGFBR1	TGFB1
AKI	7.19±0.084	4.78±0.061	8.47±0.057	6.14±0.082	5.69±0.053	8.27±0.172	6.77±0.141	8.41±0.034	6.01±0.063	8.27±0.110	6.71±0.142	6.85±0.056
Control	7.59±0.243	4.64±0.078	8.21±0.085	5.78±0.114	5.72±0.123	7.84±0.139	6.53±0.068	8.27±0.092	6.08±0.067	7.73±0.119	6.44±0.091	6.56±0.084
