# Supplementary material for: Nephroprotective mechanisms of Rhizoma Chuanxiong and Radix et Rhizoma Rhei against acute renal injury and renal fibrosis based on network pharmacology and experimental validation
Source: Front Pharmacol. 2023 May 9;14:1154743. doi: 10.3389/fphar.2023.1154743 (PMC10203597; doi:10.3389/fphar.2023.1154743)
Supplement: Supplementary file 17 [file Table7.XLSX]

## Sheet: Sheet1
name	type
MOL000471	DH
MOL000472	DH
MOL000554	DH
MOL002280	DH
MOL002303	DH
MOL002235	DH
MOL000358	DH
MOL002251	DH
MOL000476	DH
MOL002260	DH
MOL002281	DH
MOL002259	DH
MOL002288	DH
MOL002268	DH
MOL000096	DH
MOL001729	DH
MOL002297	DH
MOL002293	DH
MOL002276	DH
MOL000433	CX
MOL002135	CX
MOL002140	CX
MOL002202	CX
MOL000360	CX
MOL000359	CX
MOL001494	CX
MOL002157	CX
MOL002151	CX
TP53	GENE
TNF	GENE
ACE	GENE
LCN2	GENE
IL1B	GENE
F2	GENE
MYC	GENE
VEGFA	GENE
TGFB1	GENE
CASP3	GENE
NOS3	GENE
MMP9	GENE
AKT1	GENE
TTR	GENE
EGF	GENE
BRAF	GENE
NOS2	GENE
MME	GENE
BCL2	GENE
CSF2	GENE
HIF1A	GENE
JUN	GENE
FLT1	GENE
MDM2	GENE
PTGS2	GENE
PPARG	GENE
MET	GENE
VDR	GENE
SRC	GENE
GSTP1	GENE
KDR	GENE
RBP4	GENE
PRKCD	GENE
ADRB2	GENE
NR3C2	GENE
MMP1	GENE
PON1	GENE
MMP3	GENE
HSP90AA1	GENE
MAP2K1	GENE
SLC2A1	GENE
PRSS1	GENE
TGFBR1	GENE
AR	GENE
