# Supplementary material for: Nephroprotective mechanisms of Rhizoma Chuanxiong and Radix et Rhizoma Rhei against acute renal injury and renal fibrosis based on network pharmacology and experimental validation
Source: Front Pharmacol. 2023 May 9;14:1154743. doi: 10.3389/fphar.2023.1154743 (PMC10203597; doi:10.3389/fphar.2023.1154743)
Supplement: Supplementary file 18 [file Table8.XLSX]

## Sheet: string_interactions_short
#node1	node2	node1_string_id	node2_string_id	neighborhood_on_chromosome	gene_fusion	phylogenetic_cooccurrence	homology	coexpression	experimentally_determined_interaction	database_annotated	automated_textmining	combined_score
ACE	TGFB1	9606.ENSP00000290866	9606.ENSP00000221930	0	0	0	0	0	0	0	0.635	0.635
ACE	PON1	9606.ENSP00000290866	9606.ENSP00000222381	0	0	0	0	0.057	0	0	0.518	0.526
ACE	TTR	9606.ENSP00000290866	9606.ENSP00000237014	0	0	0	0	0	0	0	0.454	0.454
ACE	IL1B	9606.ENSP00000290866	9606.ENSP00000263341	0	0	0	0	0	0	0	0.602	0.602
ACE	KDR	9606.ENSP00000290866	9606.ENSP00000263923	0	0	0	0	0.062	0	0	0.505	0.515
ACE	EGF	9606.ENSP00000290866	9606.ENSP00000265171	0	0	0	0	0.073	0	0	0.67	0.681
ACE	TP53	9606.ENSP00000290866	9606.ENSP00000269305	0	0	0	0	0.063	0	0	0.393	0.407
ACE	PPARG	9606.ENSP00000290866	9606.ENSP00000287820	0	0	0	0	0.062	0	0	0.78	0.785
ACE	HIF1A	9606.ENSP00000290866	9606.ENSP00000437955	0	0	0	0	0.049	0	0	0.407	0.411
ACE	CASP3	9606.ENSP00000290866	9606.ENSP00000311032	0	0	0	0	0	0	0	0.442	0.442
ACE	MMP1	9606.ENSP00000290866	9606.ENSP00000322788	0	0	0	0	0.062	0	0	0.432	0.445
ACE	JUN	9606.ENSP00000290866	9606.ENSP00000360266	0	0	0	0	0	0	0	0.447	0.447
ACE	VDR	9606.ENSP00000290866	9606.ENSP00000447173	0	0	0	0	0	0	0	0.471	0.471
ACE	MMP3	9606.ENSP00000290866	9606.ENSP00000299855	0	0	0	0	0.062	0	0	0.473	0.484
ACE	LCN2	9606.ENSP00000290866	9606.ENSP00000362108	0	0	0	0	0.062	0	0	0.517	0.528
ACE	ADRB2	9606.ENSP00000290866	9606.ENSP00000305372	0	0	0	0	0.049	0	0	0.562	0.566
ACE	AKT1	9606.ENSP00000290866	9606.ENSP00000451828	0	0	0	0	0	0	0	0.577	0.577
ACE	PTGS2	9606.ENSP00000290866	9606.ENSP00000356438	0	0	0	0	0.065	0	0	0.572	0.583
ACE	F2	9606.ENSP00000290866	9606.ENSP00000308541	0	0	0	0	0.054	0	0	0.608	0.613
ACE	MMP9	9606.ENSP00000290866	9606.ENSP00000361405	0	0	0	0	0.084	0	0	0.602	0.621
ACE	VEGFA	9606.ENSP00000290866	9606.ENSP00000478570	0	0	0	0	0.065	0	0	0.681	0.688
ACE	TNF	9606.ENSP00000290866	9606.ENSP00000398698	0	0	0	0	0	0	0	0.707	0.707
ACE	NOS3	9606.ENSP00000290866	9606.ENSP00000297494	0	0	0	0	0.063	0	0	0.8	0.804
ACE	NR3C2	9606.ENSP00000290866	9606.ENSP00000350815	0	0	0	0	0.062	0	0	0.86	0.863
ACE	MME	9606.ENSP00000290866	9606.ENSP00000418525	0	0	0	0	0.062	0	0	0.862	0.865
ADRB2	MDM2	9606.ENSP00000305372	9606.ENSP00000258149	0	0	0	0	0	0.334	0	0.587	0.713
ADRB2	IL1B	9606.ENSP00000305372	9606.ENSP00000263341	0	0	0	0	0.088	0.213	0	0.413	0.541
ADRB2	PPARG	9606.ENSP00000305372	9606.ENSP00000287820	0	0	0	0	0	0.056	0	0.457	0.465
ADRB2	NOS3	9606.ENSP00000305372	9606.ENSP00000297494	0	0	0	0	0.062	0	0	0.508	0.518
ADRB2	AKT1	9606.ENSP00000305372	9606.ENSP00000451828	0	0	0	0	0	0.056	0	0.521	0.528
ADRB2	TNF	9606.ENSP00000305372	9606.ENSP00000398698	0	0	0	0	0.065	0	0	0.554	0.566
ADRB2	F2	9606.ENSP00000305372	9606.ENSP00000308541	0	0	0	0	0	0.097	0.9	0.173	0.918
ADRB2	SRC	9606.ENSP00000305372	9606.ENSP00000362680	0	0	0	0	0	0.494	0	0.98	0.989
AKT1	TGFB1	9606.ENSP00000451828	9606.ENSP00000221930	0	0	0	0	0.076	0.15	0	0.634	0.688
AKT1	MDM2	9606.ENSP00000451828	9606.ENSP00000258149	0	0	0	0	0	0.898	0.9	0.852	0.998
AKT1	IL1B	9606.ENSP00000451828	9606.ENSP00000263341	0	0	0	0	0	0.056	0	0.774	0.777
AKT1	KDR	9606.ENSP00000451828	9606.ENSP00000263923	0	0	0	0.555	0	0.122	0	0.823	0.441
AKT1	EGF	9606.ENSP00000451828	9606.ENSP00000265171	0	0	0	0	0	0.056	0	0.859	0.861
AKT1	TP53	9606.ENSP00000451828	9606.ENSP00000269305	0	0	0	0	0.053	0.201	0.9	0.877	0.989
AKT1	PPARG	9606.ENSP00000451828	9606.ENSP00000287820	0	0	0	0	0.062	0.077	0	0.836	0.846
AKT1	BRAF	9606.ENSP00000451828	9606.ENSP00000288602	0	0	0	0.584	0	0.744	0	0.636	0.81
AKT1	CSF2	9606.ENSP00000451828	9606.ENSP00000296871	0	0	0	0	0	0	0	0.603	0.603
AKT1	NOS3	9606.ENSP00000451828	9606.ENSP00000297494	0	0	0	0	0.049	0.879	0.9	0.988	0.999
AKT1	MMP3	9606.ENSP00000451828	9606.ENSP00000299855	0	0	0	0	0	0	0	0.602	0.602
AKT1	MAP2K1	9606.ENSP00000451828	9606.ENSP00000302486	0	0	0.348	0.636	0.062	0.178	0	0.876	0.514
AKT1	F2	9606.ENSP00000451828	9606.ENSP00000308541	0	0	0	0	0	0.056	0	0.521	0.529
AKT1	CASP3	9606.ENSP00000451828	9606.ENSP00000311032	0	0	0	0	0	0.475	0	0.882	0.935
AKT1	MMP1	9606.ENSP00000451828	9606.ENSP00000322788	0	0	0	0	0	0	0	0.56	0.56
AKT1	NOS2	9606.ENSP00000451828	9606.ENSP00000327251	0	0	0	0	0.063	0.077	0.9	0.646	0.965
AKT1	HSP90AA1	9606.ENSP00000451828	9606.ENSP00000335153	0	0	0	0	0.062	0.946	0.9	0.991	0.999
AKT1	PTGS2	9606.ENSP00000451828	9606.ENSP00000356438	0	0	0	0	0.062	0.077	0	0.738	0.754
AKT1	JUN	9606.ENSP00000451828	9606.ENSP00000360266	0	0	0	0	0	0.057	0.8	0.877	0.974
AKT1	MMP9	9606.ENSP00000451828	9606.ENSP00000361405	0	0	0	0	0.062	0	0	0.811	0.815
AKT1	SRC	9606.ENSP00000451828	9606.ENSP00000362680	0	0	0.391	0.562	0.098	0.683	0.9	0.986	0.985
AKT1	AR	9606.ENSP00000451828	9606.ENSP00000363822	0	0	0	0	0	0.87	0	0.847	0.979
AKT1	BCL2	9606.ENSP00000451828	9606.ENSP00000381185	0	0	0	0	0.062	0	0.9	0.457	0.944
AKT1	GSTP1	9606.ENSP00000451828	9606.ENSP00000381607	0	0	0	0	0.049	0.056	0	0.391	0.405
AKT1	TNF	9606.ENSP00000451828	9606.ENSP00000398698	0	0	0	0	0	0.056	0	0.826	0.829
AKT1	SLC2A1	9606.ENSP00000451828	9606.ENSP00000416293	0	0	0	0	0	0.213	0	0.727	0.776
AKT1	HIF1A	9606.ENSP00000451828	9606.ENSP00000437955	0	0	0	0	0	0.261	0.9	0.887	0.99
AKT1	VDR	9606.ENSP00000451828	9606.ENSP00000447173	0	0	0	0	0	0.077	0	0.511	0.53
AKT1	VEGFA	9606.ENSP00000451828	9606.ENSP00000478570	0	0	0	0	0.063	0.213	0	0.871	0.896
AKT1	MYC	9606.ENSP00000451828	9606.ENSP00000479618	0	0	0	0	0.051	0.143	0.9	0.859	0.987
AR	MDM2	9606.ENSP00000363822	9606.ENSP00000258149	0	0	0	0	0	0.898	0	0.988	0.998
AR	EGF	9606.ENSP00000363822	9606.ENSP00000265171	0	0	0	0	0	0.056	0	0.72	0.724
AR	TP53	9606.ENSP00000363822	9606.ENSP00000269305	0	0	0	0	0	0.474	0	0.776	0.877
AR	CASP3	9606.ENSP00000363822	9606.ENSP00000311032	0	0	0	0	0	0.228	0	0.617	0.692
AR	MET	9606.ENSP00000363822	9606.ENSP00000317272	0	0	0	0	0	0.077	0	0.503	0.521
AR	HSP90AA1	9606.ENSP00000363822	9606.ENSP00000335153	0	0	0	0	0	0.884	0.9	0.989	0.999
AR	NR3C2	9606.ENSP00000363822	9606.ENSP00000350815	0	0	0	0.779	0.062	0.213	0.6	0.705	0.728
AR	PTGS2	9606.ENSP00000363822	9606.ENSP00000356438	0	0	0	0	0	0.056	0	0.412	0.421
AR	JUN	9606.ENSP00000363822	9606.ENSP00000360266	0	0	0	0	0	0.499	0	0.928	0.962
AR	MMP9	9606.ENSP00000363822	9606.ENSP00000361405	0	0	0	0	0	0	0	0.507	0.507
AR	SRC	9606.ENSP00000363822	9606.ENSP00000362680	0	0	0	0	0	0.839	0.9	0.989	0.999
AR	GSTP1	9606.ENSP00000363822	9606.ENSP00000381607	0	0	0	0	0	0.062	0	0.456	0.467
AR	TNF	9606.ENSP00000363822	9606.ENSP00000398698	0	0	0	0	0	0	0	0.469	0.469
AR	VEGFA	9606.ENSP00000363822	9606.ENSP00000478570	0	0	0	0	0	0	0	0.6	0.6
AR	MYC	9606.ENSP00000363822	9606.ENSP00000479618	0	0	0	0	0	0.069	0	0.832	0.837
AR	HIF1A	9606.ENSP00000363822	9606.ENSP00000437955	0	0	0	0	0	0.521	0	0.722	0.861
BCL2	TP53	9606.ENSP00000381185	9606.ENSP00000269305	0	0	0	0	0.051	0.884	0.9	0.628	0.995
BCL2	CASP3	9606.ENSP00000381185	9606.ENSP00000311032	0	0	0	0	0	0.539	0	0.622	0.818
BCL2	HSP90AA1	9606.ENSP00000381185	9606.ENSP00000335153	0	0	0	0	0	0.486	0	0.161	0.55
BCL2	MYC	9606.ENSP00000381185	9606.ENSP00000479618	0	0	0	0	0	0.327	0	0.407	0.584
BCL2	HIF1A	9606.ENSP00000381185	9606.ENSP00000437955	0	0	0	0	0	0.538	0	0.324	0.674
BRAF	EGF	9606.ENSP00000288602	9606.ENSP00000265171	0	0	0	0	0	0.056	0	0.431	0.44
BRAF	TP53	9606.ENSP00000288602	9606.ENSP00000269305	0	0	0	0	0	0.056	0	0.591	0.598
BRAF	PPARG	9606.ENSP00000288602	9606.ENSP00000287820	0	0	0	0	0	0.102	0	0.431	0.467
BRAF	MYC	9606.ENSP00000288602	9606.ENSP00000479618	0	0	0	0	0.051	0.056	0	0.391	0.406
BRAF	SRC	9606.ENSP00000288602	9606.ENSP00000362680	0	0	0	0.656	0.062	0.427	0.3	0.434	0.648
BRAF	PRKCD	9606.ENSP00000288602	9606.ENSP00000378217	0	0	0	0.566	0.066	0.117	0.6	0.097	0.65
BRAF	HSP90AA1	9606.ENSP00000288602	9606.ENSP00000335153	0	0	0	0	0	0.724	0	0.486	0.852
BRAF	MAP2K1	9606.ENSP00000288602	9606.ENSP00000302486	0	0	0	0.577	0.083	0.993	0.9	0.89	0.999
CASP3	TGFB1	9606.ENSP00000311032	9606.ENSP00000221930	0	0	0	0	0	0	0	0.578	0.578
CASP3	MDM2	9606.ENSP00000311032	9606.ENSP00000258149	0	0	0	0	0.063	0.875	0	0.73	0.965
CASP3	IL1B	9606.ENSP00000311032	9606.ENSP00000263341	0	0	0	0	0	0.056	0	0.825	0.827
CASP3	KDR	9606.ENSP00000311032	9606.ENSP00000263923	0	0	0	0	0	0	0	0.605	0.605
CASP3	EGF	9606.ENSP00000311032	9606.ENSP00000265171	0	0	0	0	0	0	0	0.71	0.71
CASP3	TP53	9606.ENSP00000311032	9606.ENSP00000269305	0	0	0	0	0.062	0.27	0	0.9	0.925
CASP3	FLT1	9606.ENSP00000311032	9606.ENSP00000282397	0	0	0	0	0	0	0	0.476	0.476
CASP3	PPARG	9606.ENSP00000311032	9606.ENSP00000287820	0	0	0	0	0	0.06	0	0.637	0.644
CASP3	CSF2	9606.ENSP00000311032	9606.ENSP00000296871	0	0	0	0	0	0	0	0.51	0.51
CASP3	NOS3	9606.ENSP00000311032	9606.ENSP00000297494	0	0	0	0	0	0	0	0.682	0.682
CASP3	MMP3	9606.ENSP00000311032	9606.ENSP00000299855	0	0	0	0	0	0	0	0.633	0.633
CASP3	MAP2K1	9606.ENSP00000311032	9606.ENSP00000302486	0	0	0	0	0	0.058	0	0.636	0.643
CASP3	TGFBR1	9606.ENSP00000311032	9606.ENSP00000364133	0	0	0	0	0	0.063	0	0.386	0.4
CASP3	SLC2A1	9606.ENSP00000311032	9606.ENSP00000416293	0	0	0	0	0	0	0	0.46	0.459
CASP3	MMP1	9606.ENSP00000311032	9606.ENSP00000322788	0	0	0	0	0	0	0	0.472	0.472
CASP3	LCN2	9606.ENSP00000311032	9606.ENSP00000362108	0	0	0	0	0	0	0	0.494	0.494
CASP3	NOS2	9606.ENSP00000311032	9606.ENSP00000327251	0	0	0	0	0	0	0	0.529	0.529
CASP3	SRC	9606.ENSP00000311032	9606.ENSP00000362680	0	0	0	0	0	0.063	0	0.682	0.689
CASP3	HIF1A	9606.ENSP00000311032	9606.ENSP00000437955	0	0	0	0	0.049	0	0	0.718	0.72
CASP3	PTGS2	9606.ENSP00000311032	9606.ENSP00000356438	0	0	0	0	0	0	0	0.721	0.721
CASP3	VEGFA	9606.ENSP00000311032	9606.ENSP00000478570	0	0	0	0	0	0	0	0.76	0.76
CASP3	MMP9	9606.ENSP00000311032	9606.ENSP00000361405	0	0	0	0	0.063	0	0	0.766	0.772
CASP3	MYC	9606.ENSP00000311032	9606.ENSP00000479618	0	0	0	0	0	0	0	0.793	0.793
CASP3	MET	9606.ENSP00000311032	9606.ENSP00000317272	0	0	0	0	0	0.609	0	0.548	0.815
CASP3	HSP90AA1	9606.ENSP00000311032	9606.ENSP00000335153	0	0	0	0	0	0.075	0	0.827	0.833
CASP3	JUN	9606.ENSP00000311032	9606.ENSP00000360266	0	0	0	0	0	0.057	0	0.834	0.837
CASP3	TNF	9606.ENSP00000311032	9606.ENSP00000398698	0	0	0	0	0	0.102	0	0.889	0.896
CASP3	PRKCD	9606.ENSP00000311032	9606.ENSP00000378217	0	0	0	0	0	0	0.9	0.854	0.984
CSF2	TGFB1	9606.ENSP00000296871	9606.ENSP00000221930	0	0	0	0	0	0	0	0.626	0.626
CSF2	IL1B	9606.ENSP00000296871	9606.ENSP00000263341	0	0	0	0	0.134	0	0.9	0.874	0.988
CSF2	KDR	9606.ENSP00000296871	9606.ENSP00000263923	0	0	0	0	0	0	0	0.463	0.463
CSF2	EGF	9606.ENSP00000296871	9606.ENSP00000265171	0	0	0	0	0	0	0	0.658	0.658
CSF2	TP53	9606.ENSP00000296871	9606.ENSP00000269305	0	0	0	0	0	0	0	0.646	0.646
CSF2	FLT1	9606.ENSP00000296871	9606.ENSP00000282397	0	0	0	0	0	0	0	0.45	0.45
CSF2	PPARG	9606.ENSP00000296871	9606.ENSP00000287820	0	0	0	0	0	0	0	0.469	0.469
CSF2	LCN2	9606.ENSP00000296871	9606.ENSP00000362108	0	0	0	0	0	0	0	0.402	0.402
CSF2	MMP1	9606.ENSP00000296871	9606.ENSP00000322788	0	0	0	0	0.098	0	0	0.464	0.496
CSF2	HIF1A	9606.ENSP00000296871	9606.ENSP00000437955	0	0	0	0	0	0	0	0.496	0.496
CSF2	SRC	9606.ENSP00000296871	9606.ENSP00000362680	0	0	0	0	0	0	0	0.503	0.503
CSF2	MMP3	9606.ENSP00000296871	9606.ENSP00000299855	0	0	0	0	0.066	0	0	0.502	0.515
CSF2	MYC	9606.ENSP00000296871	9606.ENSP00000479618	0	0	0	0	0	0	0	0.517	0.517
CSF2	NOS2	9606.ENSP00000296871	9606.ENSP00000327251	0	0	0	0	0.063	0	0	0.533	0.543
CSF2	JUN	9606.ENSP00000296871	9606.ENSP00000360266	0	0	0	0	0	0	0	0.559	0.559
CSF2	MMP9	9606.ENSP00000296871	9606.ENSP00000361405	0	0	0	0	0	0	0	0.625	0.625
CSF2	PTGS2	9606.ENSP00000296871	9606.ENSP00000356438	0	0	0	0	0.096	0	0	0.603	0.626
CSF2	VEGFA	9606.ENSP00000296871	9606.ENSP00000478570	0	0	0	0	0	0	0	0.802	0.802
CSF2	TNF	9606.ENSP00000296871	9606.ENSP00000398698	0	0	0	0	0.131	0	0.9	0.902	0.99
EGF	TGFB1	9606.ENSP00000265171	9606.ENSP00000221930	0	0	0	0	0	0	0	0.881	0.881
EGF	MDM2	9606.ENSP00000265171	9606.ENSP00000258149	0	0	0	0	0	0	0	0.506	0.506
EGF	IL1B	9606.ENSP00000265171	9606.ENSP00000263341	0	0	0	0	0	0	0	0.71	0.71
EGF	KDR	9606.ENSP00000265171	9606.ENSP00000263923	0	0	0	0	0	0.057	0.6	0.734	0.891
EGF	SLC2A1	9606.ENSP00000265171	9606.ENSP00000416293	0	0	0	0	0.049	0	0	0.421	0.425
EGF	PRKCD	9606.ENSP00000265171	9606.ENSP00000378217	0	0	0	0	0.063	0	0	0.466	0.478
EGF	NOS3	9606.ENSP00000265171	9606.ENSP00000297494	0	0	0	0	0.062	0	0	0.517	0.527
EGF	PPARG	9606.ENSP00000265171	9606.ENSP00000287820	0	0	0	0	0	0.056	0	0.522	0.529
EGF	MMP3	9606.ENSP00000265171	9606.ENSP00000299855	0	0	0	0	0	0	0	0.548	0.548
EGF	TGFBR1	9606.ENSP00000265171	9606.ENSP00000364133	0	0	0	0	0	0.056	0	0.551	0.558
EGF	MMP1	9606.ENSP00000265171	9606.ENSP00000322788	0	0	0	0	0	0	0	0.626	0.626
EGF	PTGS2	9606.ENSP00000265171	9606.ENSP00000356438	0	0	0	0	0.062	0.069	0	0.623	0.642
EGF	HIF1A	9606.ENSP00000265171	9606.ENSP00000437955	0	0	0	0	0	0	0	0.683	0.683
EGF	JUN	9606.ENSP00000265171	9606.ENSP00000360266	0	0	0	0	0	0	0	0.701	0.701
EGF	MAP2K1	9606.ENSP00000265171	9606.ENSP00000302486	0	0	0	0	0.053	0	0	0.704	0.707
EGF	MMP9	9606.ENSP00000265171	9606.ENSP00000361405	0	0	0	0	0	0	0	0.728	0.728
EGF	F2	9606.ENSP00000265171	9606.ENSP00000308541	0	0	0	0	0	0.056	0	0.747	0.751
EGF	MYC	9606.ENSP00000265171	9606.ENSP00000479618	0	0	0	0	0	0	0	0.755	0.755
EGF	TP53	9606.ENSP00000265171	9606.ENSP00000269305	0	0	0	0	0	0	0	0.766	0.766
EGF	TNF	9606.ENSP00000265171	9606.ENSP00000398698	0	0	0	0	0	0.059	0	0.783	0.787
EGF	FLT1	9606.ENSP00000265171	9606.ENSP00000282397	0	0	0	0	0	0.057	0.6	0.614	0.841
EGF	MET	9606.ENSP00000265171	9606.ENSP00000317272	0	0	0	0	0	0.056	0.6	0.694	0.874
EGF	VEGFA	9606.ENSP00000265171	9606.ENSP00000478570	0	0	0	0	0	0	0	0.878	0.878
EGF	HSP90AA1	9606.ENSP00000265171	9606.ENSP00000335153	0	0	0	0	0	0.057	0.9	0.523	0.951
EGF	SRC	9606.ENSP00000265171	9606.ENSP00000362680	0	0	0	0	0	0.056	0.9	0.865	0.986
F2	TGFB1	9606.ENSP00000308541	9606.ENSP00000221930	0	0	0	0	0	0	0	0.425	0.425
F2	TTR	9606.ENSP00000308541	9606.ENSP00000237014	0	0	0	0	0.278	0	0	0.565	0.672
F2	IL1B	9606.ENSP00000308541	9606.ENSP00000263341	0	0	0	0	0	0	0	0.556	0.556
F2	NOS3	9606.ENSP00000308541	9606.ENSP00000297494	0	0	0	0	0	0	0	0.405	0.405
F2	MAP2K1	9606.ENSP00000308541	9606.ENSP00000302486	0	0	0	0	0	0.147	0.9	0.133	0.919
F2	RBP4	9606.ENSP00000308541	9606.ENSP00000360522	0	0	0	0	0.335	0	0	0.261	0.487
F2	MMP9	9606.ENSP00000308541	9606.ENSP00000361405	0	0	0	0	0	0	0	0.573	0.573
F2	VEGFA	9606.ENSP00000308541	9606.ENSP00000478570	0	0	0	0	0	0	0	0.583	0.583
F2	TNF	9606.ENSP00000308541	9606.ENSP00000398698	0	0	0	0	0	0	0	0.627	0.627
F2	SRC	9606.ENSP00000308541	9606.ENSP00000362680	0	0	0	0	0	0.056	0.9	0.468	0.945
FLT1	TGFB1	9606.ENSP00000282397	9606.ENSP00000221930	0	0	0	0	0.062	0.07	0	0.463	0.49
FLT1	IL1B	9606.ENSP00000282397	9606.ENSP00000263341	0	0	0	0	0	0	0	0.501	0.501
FLT1	KDR	9606.ENSP00000282397	9606.ENSP00000263923	0	0	0	0.909	0.162	0.98	0.9	0.99	0.998
FLT1	TP53	9606.ENSP00000282397	9606.ENSP00000269305	0	0	0	0	0	0	0	0.532	0.532
FLT1	MMP1	9606.ENSP00000282397	9606.ENSP00000322788	0	0	0	0	0	0	0	0.44	0.44
FLT1	JUN	9606.ENSP00000282397	9606.ENSP00000360266	0	0	0	0	0	0.076	0	0.429	0.45
FLT1	PTGS2	9606.ENSP00000282397	9606.ENSP00000356438	0	0	0	0	0	0	0	0.45	0.45
FLT1	MYC	9606.ENSP00000282397	9606.ENSP00000479618	0	0	0	0	0	0	0	0.478	0.478
FLT1	TNF	9606.ENSP00000282397	9606.ENSP00000398698	0	0	0	0	0	0	0	0.577	0.577
FLT1	NOS3	9606.ENSP00000282397	9606.ENSP00000297494	0	0	0	0	0.062	0	0	0.635	0.642
FLT1	MMP9	9606.ENSP00000282397	9606.ENSP00000361405	0	0	0	0	0.062	0	0	0.669	0.677
FLT1	HIF1A	9606.ENSP00000282397	9606.ENSP00000437955	0	0	0	0	0.062	0	0	0.728	0.734
FLT1	SRC	9606.ENSP00000282397	9606.ENSP00000362680	0	0	0	0.657	0.062	0.154	0.9	0.599	0.93
FLT1	VEGFA	9606.ENSP00000282397	9606.ENSP00000478570	0	0	0	0	0.062	0.978	0.9	0.991	0.999
GSTP1	PON1	9606.ENSP00000381607	9606.ENSP00000222381	0	0	0	0	0.062	0	0	0.402	0.415
GSTP1	TP53	9606.ENSP00000381607	9606.ENSP00000269305	0	0	0	0	0	0	0	0.665	0.665
GSTP1	PTGS2	9606.ENSP00000381607	9606.ENSP00000356438	0	0	0	0	0	0	0	0.501	0.501
GSTP1	JUN	9606.ENSP00000381607	9606.ENSP00000360266	0	0	0	0	0	0.094	0	0.985	0.986
GSTP1	MYC	9606.ENSP00000381607	9606.ENSP00000479618	0	0	0	0	0	0.066	0	0.404	0.419
HIF1A	TGFB1	9606.ENSP00000437955	9606.ENSP00000221930	0	0	0	0	0	0.209	0	0.581	0.654
HIF1A	MDM2	9606.ENSP00000437955	9606.ENSP00000258149	0	0	0	0	0.062	0.873	0.9	0.984	0.999
HIF1A	IL1B	9606.ENSP00000437955	9606.ENSP00000263341	0	0	0	0	0	0	0	0.724	0.724
HIF1A	KDR	9606.ENSP00000437955	9606.ENSP00000263923	0	0	0	0	0.062	0	0	0.767	0.772
HIF1A	TP53	9606.ENSP00000437955	9606.ENSP00000269305	0	0	0	0	0	0.87	0.9	0.989	0.999
HIF1A	PPARG	9606.ENSP00000437955	9606.ENSP00000287820	0	0	0	0	0.062	0.108	0	0.736	0.76
HIF1A	NOS3	9606.ENSP00000437955	9606.ENSP00000297494	0	0	0	0	0	0	0.9	0.701	0.968
HIF1A	MMP3	9606.ENSP00000437955	9606.ENSP00000299855	0	0	0	0	0	0	0	0.478	0.478
HIF1A	MAP2K1	9606.ENSP00000437955	9606.ENSP00000302486	0	0	0	0	0.062	0	0	0.475	0.486
HIF1A	MET	9606.ENSP00000437955	9606.ENSP00000317272	0	0	0	0	0	0.07	0	0.602	0.614
HIF1A	MMP1	9606.ENSP00000437955	9606.ENSP00000322788	0	0	0	0	0.065	0	0	0.476	0.489
HIF1A	NOS2	9606.ENSP00000437955	9606.ENSP00000327251	0	0	0	0	0	0	0	0.519	0.519
HIF1A	HSP90AA1	9606.ENSP00000437955	9606.ENSP00000335153	0	0	0	0	0	0.918	0.9	0.991	0.999
HIF1A	PTGS2	9606.ENSP00000437955	9606.ENSP00000356438	0	0	0	0	0.076	0	0	0.681	0.693
HIF1A	JUN	9606.ENSP00000437955	9606.ENSP00000360266	0	0	0	0	0	0.676	0.9	0.901	0.996
HIF1A	MMP9	9606.ENSP00000437955	9606.ENSP00000361405	0	0	0	0	0	0	0	0.718	0.718
HIF1A	SRC	9606.ENSP00000437955	9606.ENSP00000362680	0	0	0	0	0.062	0.685	0	0.676	0.896
HIF1A	TGFBR1	9606.ENSP00000437955	9606.ENSP00000364133	0	0	0	0	0.062	0.07	0	0.401	0.432
HIF1A	TNF	9606.ENSP00000437955	9606.ENSP00000398698	0	0	0	0	0	0	0	0.707	0.707
HIF1A	SLC2A1	9606.ENSP00000437955	9606.ENSP00000416293	0	0	0	0	0.062	0.082	0	0.875	0.883
HIF1A	MYC	9606.ENSP00000437955	9606.ENSP00000479618	0	0	0	0	0	0.475	0.9	0.965	0.998
HIF1A	VEGFA	9606.ENSP00000437955	9606.ENSP00000478570	0	0	0	0	0.062	0.874	0.9	0.919	0.998
HSP90AA1	TTR	9606.ENSP00000335153	9606.ENSP00000237014	0	0	0	0	0	0.27	0	0.478	0.603
HSP90AA1	MDM2	9606.ENSP00000335153	9606.ENSP00000258149	0	0	0	0	0	0.675	0	0.951	0.983
HSP90AA1	IL1B	9606.ENSP00000335153	9606.ENSP00000263341	0	0	0	0	0	0	0	0.611	0.611
HSP90AA1	KDR	9606.ENSP00000335153	9606.ENSP00000263923	0	0	0	0	0	0.488	0.9	0.873	0.992
HSP90AA1	TP53	9606.ENSP00000335153	9606.ENSP00000269305	0	0	0	0	0.049	0.899	0.9	0.989	0.999
HSP90AA1	PPARG	9606.ENSP00000335153	9606.ENSP00000287820	0	0	0	0	0	0.063	0	0.777	0.782
HSP90AA1	NOS3	9606.ENSP00000335153	9606.ENSP00000297494	0	0	0	0	0.062	0.76	0.9	0.989	0.999
HSP90AA1	MAP2K1	9606.ENSP00000335153	9606.ENSP00000302486	0	0	0	0	0.063	0.107	0	0.631	0.665
HSP90AA1	MET	9606.ENSP00000335153	9606.ENSP00000317272	0	0	0	0	0	0.55	0	0.511	0.771
HSP90AA1	NOS2	9606.ENSP00000335153	9606.ENSP00000327251	0	0	0	0	0.062	0.299	0.9	0.513	0.963
HSP90AA1	SLC2A1	9606.ENSP00000335153	9606.ENSP00000416293	0	0	0	0	0	0.144	0	0.334	0.406
HSP90AA1	PTGS2	9606.ENSP00000335153	9606.ENSP00000356438	0	0	0	0	0	0	0	0.429	0.429
HSP90AA1	MMP9	9606.ENSP00000335153	9606.ENSP00000361405	0	0	0	0	0	0	0	0.452	0.452
HSP90AA1	VDR	9606.ENSP00000335153	9606.ENSP00000447173	0	0	0	0	0	0.062	0	0.47	0.483
HSP90AA1	TNF	9606.ENSP00000335153	9606.ENSP00000398698	0	0	0	0	0	0	0	0.572	0.572
HSP90AA1	JUN	9606.ENSP00000335153	9606.ENSP00000360266	0	0	0	0	0.062	0.218	0	0.692	0.755
HSP90AA1	PRKCD	9606.ENSP00000335153	9606.ENSP00000378217	0	0	0	0	0	0.476	0	0.74	0.858
HSP90AA1	NR3C2	9606.ENSP00000335153	9606.ENSP00000350815	0	0	0	0	0	0.335	0.6	0.799	0.941
HSP90AA1	MYC	9606.ENSP00000335153	9606.ENSP00000479618	0	0	0	0	0.048	0.679	0	0.953	0.984
HSP90AA1	TGFBR1	9606.ENSP00000335153	9606.ENSP00000364133	0	0	0	0	0	0.715	0	0.96	0.988
HSP90AA1	VEGFA	9606.ENSP00000335153	9606.ENSP00000478570	0	0	0	0	0	0.27	0.9	0.872	0.989
HSP90AA1	SRC	9606.ENSP00000335153	9606.ENSP00000362680	0	0	0	0	0	0.821	0.9	0.989	0.999
IL1B	TGFB1	9606.ENSP00000263341	9606.ENSP00000221930	0	0	0	0	0.087	0	0	0.775	0.786
IL1B	TGFBR1	9606.ENSP00000263341	9606.ENSP00000364133	0	0	0	0	0	0.056	0	0.413	0.422
IL1B	SLC2A1	9606.ENSP00000263341	9606.ENSP00000416293	0	0	0	0	0	0	0	0.454	0.454
IL1B	PRKCD	9606.ENSP00000263341	9606.ENSP00000378217	0	0	0	0	0.076	0	0	0.459	0.478
IL1B	VDR	9606.ENSP00000263341	9606.ENSP00000447173	0	0	0	0	0.069	0	0	0.508	0.522
IL1B	MAP2K1	9606.ENSP00000263341	9606.ENSP00000302486	0	0	0	0	0	0	0	0.551	0.551
IL1B	MYC	9606.ENSP00000263341	9606.ENSP00000479618	0	0	0	0	0.049	0.108	0	0.56	0.594
IL1B	SRC	9606.ENSP00000263341	9606.ENSP00000362680	0	0	0	0	0	0.056	0	0.603	0.61
IL1B	KDR	9606.ENSP00000263341	9606.ENSP00000263923	0	0	0	0	0.062	0	0	0.619	0.627
IL1B	LCN2	9606.ENSP00000263341	9606.ENSP00000362108	0	0	0	0	0.098	0	0	0.651	0.671
IL1B	TP53	9606.ENSP00000263341	9606.ENSP00000269305	0	0	0	0	0	0	0	0.689	0.689
IL1B	NOS3	9606.ENSP00000263341	9606.ENSP00000297494	0	0	0	0	0.062	0	0	0.689	0.696
IL1B	PPARG	9606.ENSP00000263341	9606.ENSP00000287820	0	0	0	0	0.062	0	0	0.739	0.745
IL1B	MMP1	9606.ENSP00000263341	9606.ENSP00000322788	0	0	0	0	0.128	0.058	0	0.742	0.77
IL1B	NOS2	9606.ENSP00000263341	9606.ENSP00000327251	0	0	0	0	0.068	0	0	0.807	0.813
IL1B	MMP3	9606.ENSP00000263341	9606.ENSP00000299855	0	0	0	0	0.107	0.058	0	0.809	0.825
IL1B	VEGFA	9606.ENSP00000263341	9606.ENSP00000478570	0	0	0	0	0	0	0	0.857	0.857
IL1B	MMP9	9606.ENSP00000263341	9606.ENSP00000361405	0	0	0	0	0.2	0.058	0	0.856	0.882
IL1B	PTGS2	9606.ENSP00000263341	9606.ENSP00000356438	0	0	0	0	0.561	0	0	0.877	0.944
IL1B	JUN	9606.ENSP00000263341	9606.ENSP00000360266	0	0	0	0	0.052	0	0.8	0.792	0.957
IL1B	TNF	9606.ENSP00000263341	9606.ENSP00000398698	0	0	0	0	0.462	0	0.5	0.942	0.983
JUN	TGFB1	9606.ENSP00000360266	9606.ENSP00000221930	0	0	0	0	0.061	0	0.9	0.593	0.958
JUN	MDM2	9606.ENSP00000360266	9606.ENSP00000258149	0	0	0	0	0	0.063	0	0.657	0.666
JUN	KDR	9606.ENSP00000360266	9606.ENSP00000263923	0	0	0	0	0	0.076	0	0.513	0.531
JUN	TP53	9606.ENSP00000360266	9606.ENSP00000269305	0	0	0	0	0	0.149	0.6	0.838	0.94
JUN	PPARG	9606.ENSP00000360266	9606.ENSP00000287820	0	0	0	0	0	0.066	0.9	0.842	0.984
JUN	NOS3	9606.ENSP00000360266	9606.ENSP00000297494	0	0	0	0	0	0	0.9	0.603	0.958
JUN	MMP3	9606.ENSP00000360266	9606.ENSP00000299855	0	0	0	0	0	0	0	0.57	0.57
JUN	MAP2K1	9606.ENSP00000360266	9606.ENSP00000302486	0	0	0	0	0	0	0	0.806	0.806
JUN	MET	9606.ENSP00000360266	9606.ENSP00000317272	0	0	0	0	0	0.101	0	0.504	0.535
JUN	MMP1	9606.ENSP00000360266	9606.ENSP00000322788	0	0	0	0	0	0.628	0	0.621	0.853
JUN	NOS2	9606.ENSP00000360266	9606.ENSP00000327251	0	0	0	0	0	0	0.9	0.581	0.956
JUN	PTGS2	9606.ENSP00000360266	9606.ENSP00000356438	0	0	0	0	0.066	0	0	0.738	0.745
JUN	SLC2A1	9606.ENSP00000360266	9606.ENSP00000416293	0	0	0	0	0	0	0	0.419	0.419
JUN	TGFBR1	9606.ENSP00000360266	9606.ENSP00000364133	0	0	0	0	0	0.121	0	0.495	0.538
JUN	PRKCD	9606.ENSP00000360266	9606.ENSP00000378217	0	0	0	0	0	0	0	0.557	0.557
JUN	VDR	9606.ENSP00000360266	9606.ENSP00000447173	0	0	0	0	0	0.289	0	0.534	0.655
JUN	MMP9	9606.ENSP00000360266	9606.ENSP00000361405	0	0	0	0	0	0.486	0	0.72	0.849
JUN	SRC	9606.ENSP00000360266	9606.ENSP00000362680	0	0	0	0	0.065	0.057	0.8	0.749	0.949
JUN	VEGFA	9606.ENSP00000360266	9606.ENSP00000478570	0	0	0	0	0.066	0.182	0.9	0.683	0.972
JUN	TNF	9606.ENSP00000360266	9606.ENSP00000398698	0	0	0	0	0	0	0.9	0.847	0.984
JUN	MYC	9606.ENSP00000360266	9606.ENSP00000479618	0	0	0	0	0.063	0.607	0.9	0.851	0.993
KDR	TGFB1	9606.ENSP00000263923	9606.ENSP00000221930	0	0	0	0	0.062	0.07	0	0.495	0.521
KDR	SLC2A1	9606.ENSP00000263923	9606.ENSP00000416293	0	0	0	0	0	0	0	0.423	0.422
KDR	MMP3	9606.ENSP00000263923	9606.ENSP00000299855	0	0	0	0	0	0	0	0.461	0.461
KDR	MMP1	9606.ENSP00000263923	9606.ENSP00000322788	0	0	0	0	0	0	0	0.466	0.466
KDR	PPARG	9606.ENSP00000263923	9606.ENSP00000287820	0	0	0	0	0.062	0.057	0	0.456	0.476
KDR	PTGS2	9606.ENSP00000263923	9606.ENSP00000356438	0	0	0	0	0	0	0	0.477	0.477
KDR	TGFBR1	9606.ENSP00000263923	9606.ENSP00000364133	0	0	0	0	0	0.164	0	0.414	0.489
KDR	MYC	9606.ENSP00000263923	9606.ENSP00000479618	0	0	0	0	0	0	0	0.56	0.56
KDR	TNF	9606.ENSP00000263923	9606.ENSP00000398698	0	0	0	0	0	0	0	0.623	0.623
KDR	TP53	9606.ENSP00000263923	9606.ENSP00000269305	0	0	0	0	0	0.209	0	0.633	0.697
KDR	MET	9606.ENSP00000263923	9606.ENSP00000317272	0	0	0	0.564	0	0.495	0	0.944	0.702
KDR	MMP9	9606.ENSP00000263923	9606.ENSP00000361405	0	0	0	0	0	0	0	0.759	0.76
KDR	NOS3	9606.ENSP00000263923	9606.ENSP00000297494	0	0	0	0	0.062	0	0.9	0.835	0.983
KDR	SRC	9606.ENSP00000263923	9606.ENSP00000362680	0	0	0	0.651	0.062	0.889	0.9	0.988	0.992
KDR	VEGFA	9606.ENSP00000263923	9606.ENSP00000478570	0	0	0	0	0.062	0.984	0.9	0.992	0.999
LCN2	TGFB1	9606.ENSP00000362108	9606.ENSP00000221930	0	0	0	0	0	0	0.9	0.358	0.933
LCN2	PPARG	9606.ENSP00000362108	9606.ENSP00000287820	0	0	0	0	0	0	0	0.414	0.414
LCN2	MMP3	9606.ENSP00000362108	9606.ENSP00000299855	0	0	0	0	0.062	0	0.9	0.361	0.934
LCN2	MMP1	9606.ENSP00000362108	9606.ENSP00000322788	0	0	0	0	0.052	0	0.9	0.508	0.949
LCN2	RBP4	9606.ENSP00000362108	9606.ENSP00000360522	0	0	0	0	0.062	0	0	0.594	0.602
LCN2	MMP9	9606.ENSP00000362108	9606.ENSP00000361405	0	0	0	0	0.096	0.67	0.9	0.989	0.999
LCN2	TNF	9606.ENSP00000362108	9606.ENSP00000398698	0	0	0	0	0.062	0	0	0.673	0.68
LCN2	VEGFA	9606.ENSP00000362108	9606.ENSP00000478570	0	0	0	0	0	0.101	0.9	0.469	0.948
MAP2K1	MDM2	9606.ENSP00000302486	9606.ENSP00000258149	0	0	0	0	0	0	0	0.468	0.468
MAP2K1	TP53	9606.ENSP00000302486	9606.ENSP00000269305	0	0	0	0	0	0	0	0.661	0.661
MAP2K1	PPARG	9606.ENSP00000302486	9606.ENSP00000287820	0	0	0	0	0	0.501	0	0.731	0.86
MAP2K1	PTGS2	9606.ENSP00000302486	9606.ENSP00000356438	0	0	0	0	0	0	0	0.468	0.468
MAP2K1	MMP9	9606.ENSP00000302486	9606.ENSP00000361405	0	0	0	0	0	0	0	0.526	0.526
MAP2K1	VEGFA	9606.ENSP00000302486	9606.ENSP00000478570	0	0	0	0	0	0	0	0.564	0.564
MAP2K1	TNF	9606.ENSP00000302486	9606.ENSP00000398698	0	0	0	0	0	0	0	0.582	0.582
MAP2K1	MYC	9606.ENSP00000302486	9606.ENSP00000479618	0	0	0	0	0	0.447	0	0.675	0.812
MAP2K1	PRKCD	9606.ENSP00000302486	9606.ENSP00000378217	0	0	0	0.628	0.064	0.21	0.9	0.547	0.935
MAP2K1	SRC	9606.ENSP00000302486	9606.ENSP00000362680	0	0	0.215	0.589	0.062	0.317	0.9	0.751	0.955
MDM2	MMP9	9606.ENSP00000258149	9606.ENSP00000361405	0	0	0	0	0	0	0	0.403	0.403
MDM2	MET	9606.ENSP00000258149	9606.ENSP00000317272	0	0	0	0	0	0.056	0	0.425	0.433
MDM2	TNF	9606.ENSP00000258149	9606.ENSP00000398698	0	0	0	0	0	0	0	0.468	0.468
MDM2	PPARG	9606.ENSP00000258149	9606.ENSP00000287820	0	0	0	0	0	0.282	0	0.367	0.526
MDM2	PTGS2	9606.ENSP00000258149	9606.ENSP00000356438	0	0	0	0	0.06	0.176	0	0.513	0.59
MDM2	VEGFA	9606.ENSP00000258149	9606.ENSP00000478570	0	0	0	0	0	0.27	0	0.561	0.665
MDM2	MYC	9606.ENSP00000258149	9606.ENSP00000479618	0	0	0	0	0	0.129	0	0.811	0.829
MDM2	SRC	9606.ENSP00000258149	9606.ENSP00000362680	0	0	0	0	0	0.281	0.65	0.509	0.865
MDM2	TP53	9606.ENSP00000258149	9606.ENSP00000269305	0	0	0	0	0.24	0.998	0.9	0.995	0.999
MET	TGFB1	9606.ENSP00000317272	9606.ENSP00000221930	0	0	0	0	0.062	0.15	0	0.409	0.487
MET	TP53	9606.ENSP00000317272	9606.ENSP00000269305	0	0	0	0	0	0.195	0	0.687	0.738
MET	MMP1	9606.ENSP00000317272	9606.ENSP00000322788	0	0	0	0	0.098	0	0	0.366	0.403
MET	PTGS2	9606.ENSP00000317272	9606.ENSP00000356438	0	0	0	0	0.062	0.125	0	0.414	0.477
MET	TNF	9606.ENSP00000317272	9606.ENSP00000398698	0	0	0	0	0	0.056	0	0.479	0.487
MET	MMP9	9606.ENSP00000317272	9606.ENSP00000361405	0	0	0	0	0	0	0	0.57	0.57
MET	MYC	9606.ENSP00000317272	9606.ENSP00000479618	0	0	0	0	0.051	0.195	0	0.615	0.681
MET	VEGFA	9606.ENSP00000317272	9606.ENSP00000478570	0	0	0	0	0.067	0	0.6	0.769	0.906
MET	SRC	9606.ENSP00000317272	9606.ENSP00000362680	0	0	0	0.684	0.064	0.756	0.9	0.939	0.982
MME	TP53	9606.ENSP00000418525	9606.ENSP00000269305	0	0	0	0	0	0	0	0.6	0.6
MME	NR3C2	9606.ENSP00000418525	9606.ENSP00000350815	0	0	0	0	0	0.056	0	0.561	0.567
MME	MMP9	9606.ENSP00000418525	9606.ENSP00000361405	0	0	0	0	0	0	0	0.404	0.404
MME	TNF	9606.ENSP00000418525	9606.ENSP00000398698	0	0	0	0	0	0	0	0.425	0.425
MME	VEGFA	9606.ENSP00000418525	9606.ENSP00000478570	0	0	0	0	0	0	0	0.402	0.402
MME	MYC	9606.ENSP00000418525	9606.ENSP00000479618	0	0	0	0	0	0	0	0.61	0.61
MMP1	TGFB1	9606.ENSP00000322788	9606.ENSP00000221930	0	0	0	0	0.076	0	0.9	0.609	0.96
MMP1	TP53	9606.ENSP00000322788	9606.ENSP00000269305	0	0	0	0	0	0	0	0.524	0.524
MMP1	MMP3	9606.ENSP00000322788	9606.ENSP00000299855	0	0	0.298	0.953	0.529	0	0.9	0.912	0.953
MMP1	PRSS1	9606.ENSP00000322788	9606.ENSP00000308720	0	0	0	0	0.066	0	0.9	0.086	0.907
MMP1	MYC	9606.ENSP00000322788	9606.ENSP00000479618	0	0	0	0	0	0	0	0.413	0.413
MMP1	SRC	9606.ENSP00000322788	9606.ENSP00000362680	0	0	0	0	0.062	0	0	0.429	0.441
MMP1	PTGS2	9606.ENSP00000322788	9606.ENSP00000356438	0	0	0	0	0.138	0	0	0.618	0.657
MMP1	TNF	9606.ENSP00000322788	9606.ENSP00000398698	0	0	0	0	0.064	0	0	0.7	0.707
MMP1	MMP9	9606.ENSP00000322788	9606.ENSP00000361405	0	0	0	0.75	0.518	0	0.9	0.901	0.961
MMP1	VEGFA	9606.ENSP00000322788	9606.ENSP00000478570	0	0	0	0	0.069	0	0.9	0.683	0.967
MMP3	TGFB1	9606.ENSP00000299855	9606.ENSP00000221930	0	0	0	0	0	0	0.9	0.544	0.952
MMP3	TP53	9606.ENSP00000299855	9606.ENSP00000269305	0	0	0	0	0	0	0	0.523	0.523
MMP3	MYC	9606.ENSP00000299855	9606.ENSP00000479618	0	0	0	0	0	0	0	0.456	0.456
MMP3	SRC	9606.ENSP00000299855	9606.ENSP00000362680	0	0	0	0	0	0	0	0.474	0.474
MMP3	PTGS2	9606.ENSP00000299855	9606.ENSP00000356438	0	0	0	0	0.095	0	0	0.672	0.691
MMP3	TNF	9606.ENSP00000299855	9606.ENSP00000398698	0	0	0	0	0.064	0	0	0.762	0.767
MMP3	PRSS1	9606.ENSP00000299855	9606.ENSP00000308720	0	0	0	0	0	0	0.9	0.047	0.9
MMP3	MMP9	9606.ENSP00000299855	9606.ENSP00000361405	0	0	0	0.791	0.518	0	0.8	0.903	0.918
MMP3	VEGFA	9606.ENSP00000299855	9606.ENSP00000478570	0	0	0	0	0	0	0.9	0.671	0.965
MMP9	TGFB1	9606.ENSP00000361405	9606.ENSP00000221930	0	0	0	0	0.085	0.634	0.9	0.762	0.991
MMP9	TP53	9606.ENSP00000361405	9606.ENSP00000269305	0	0	0	0	0	0	0	0.704	0.704
MMP9	PPARG	9606.ENSP00000361405	9606.ENSP00000287820	0	0	0	0	0	0	0	0.652	0.652
MMP9	NOS3	9606.ENSP00000361405	9606.ENSP00000297494	0	0	0	0	0.062	0	0	0.658	0.665
MMP9	PRSS1	9606.ENSP00000361405	9606.ENSP00000308720	0	0	0	0	0	0	0.9	0.143	0.91
MMP9	NOS2	9606.ENSP00000361405	9606.ENSP00000327251	0	0	0	0	0.065	0	0	0.535	0.547
MMP9	PTGS2	9606.ENSP00000361405	9606.ENSP00000356438	0	0	0	0	0.097	0	0	0.745	0.76
MMP9	PRKCD	9606.ENSP00000361405	9606.ENSP00000378217	0	0	0	0	0.077	0	0	0.392	0.414
MMP9	TGFBR1	9606.ENSP00000361405	9606.ENSP00000364133	0	0	0	0	0.062	0	0	0.506	0.516
MMP9	MYC	9606.ENSP00000361405	9606.ENSP00000479618	0	0	0	0	0	0	0	0.684	0.684
MMP9	TNF	9606.ENSP00000361405	9606.ENSP00000398698	0	0	0	0	0.176	0	0	0.872	0.89
MMP9	SRC	9606.ENSP00000361405	9606.ENSP00000362680	0	0	0	0	0.089	0	0.9	0.7	0.97
MMP9	VEGFA	9606.ENSP00000361405	9606.ENSP00000478570	0	0	0	0	0	0	0.9	0.879	0.987
MYC	TGFB1	9606.ENSP00000479618	9606.ENSP00000221930	0	0	0	0	0.075	0.061	0	0.513	0.54
MYC	TP53	9606.ENSP00000479618	9606.ENSP00000269305	0	0	0	0	0.091	0.274	0	0.893	0.923
MYC	PPARG	9606.ENSP00000479618	9606.ENSP00000287820	0	0	0	0	0	0.069	0	0.638	0.648
MYC	NOS2	9606.ENSP00000479618	9606.ENSP00000327251	0	0	0	0	0	0	0.9	0.254	0.922
MYC	PTGS2	9606.ENSP00000479618	9606.ENSP00000356438	0	0	0	0	0	0	0	0.595	0.595
MYC	SRC	9606.ENSP00000479618	9606.ENSP00000362680	0	0	0	0	0.051	0.056	0	0.745	0.752
MYC	TGFBR1	9606.ENSP00000479618	9606.ENSP00000364133	0	0	0	0	0.051	0.067	0	0.596	0.612
MYC	PRKCD	9606.ENSP00000479618	9606.ENSP00000378217	0	0	0	0	0	0.274	0	0.401	0.546
MYC	TNF	9606.ENSP00000479618	9606.ENSP00000398698	0	0	0	0	0.062	0	0.9	0.666	0.965
MYC	SLC2A1	9606.ENSP00000479618	9606.ENSP00000416293	0	0	0	0	0.083	0.066	0	0.685	0.707
MYC	VDR	9606.ENSP00000479618	9606.ENSP00000447173	0	0	0	0	0	0.501	0	0.392	0.683
MYC	VEGFA	9606.ENSP00000479618	9606.ENSP00000478570	0	0	0	0	0	0	0	0.761	0.761
NOS2	TGFB1	9606.ENSP00000327251	9606.ENSP00000221930	0	0	0	0	0	0	0	0.426	0.426
NOS2	TP53	9606.ENSP00000327251	9606.ENSP00000269305	0	0	0	0	0	0	0	0.417	0.417
NOS2	PPARG	9606.ENSP00000327251	9606.ENSP00000287820	0	0	0	0	0.062	0.067	0	0.526	0.549
NOS2	NOS3	9606.ENSP00000327251	9606.ENSP00000297494	0	0	0.447	0.944	0	0.164	0.8	0.82	0.837
NOS2	VEGFA	9606.ENSP00000327251	9606.ENSP00000478570	0	0	0	0	0.065	0	0	0.518	0.53
NOS2	PTGS2	9606.ENSP00000327251	9606.ENSP00000356438	0	0	0	0	0.063	0.182	0	0.805	0.838
NOS2	SRC	9606.ENSP00000327251	9606.ENSP00000362680	0	0	0	0	0.065	0.242	0.9	0.371	0.949
NOS2	TNF	9606.ENSP00000327251	9606.ENSP00000398698	0	0	0	0	0.063	0	0.9	0.796	0.979
NOS3	TGFB1	9606.ENSP00000297494	9606.ENSP00000221930	0	0	0	0	0	0	0	0.481	0.481
NOS3	PON1	9606.ENSP00000297494	9606.ENSP00000222381	0	0	0	0	0	0	0	0.553	0.553
NOS3	TP53	9606.ENSP00000297494	9606.ENSP00000269305	0	0	0	0	0	0	0	0.564	0.564
NOS3	PPARG	9606.ENSP00000297494	9606.ENSP00000287820	0	0	0	0	0.052	0.067	0	0.673	0.686
NOS3	SLC2A1	9606.ENSP00000297494	9606.ENSP00000416293	0	0	0	0	0	0	0	0.416	0.416
NOS3	NR3C2	9606.ENSP00000297494	9606.ENSP00000350815	0	0	0	0	0.062	0.067	0	0.451	0.477
NOS3	TGFBR1	9606.ENSP00000297494	9606.ENSP00000364133	0	0	0	0	0.061	0.077	0	0.673	0.692
NOS3	SRC	9606.ENSP00000297494	9606.ENSP00000362680	0	0	0	0	0.062	0.077	0	0.685	0.704
NOS3	PTGS2	9606.ENSP00000297494	9606.ENSP00000356438	0	0	0	0	0.048	0.159	0	0.662	0.705
NOS3	TNF	9606.ENSP00000297494	9606.ENSP00000398698	0	0	0	0	0.062	0	0	0.75	0.756
NOS3	PRKCD	9606.ENSP00000297494	9606.ENSP00000378217	0	0	0	0	0	0.06	0.9	0.374	0.936
NOS3	VEGFA	9606.ENSP00000297494	9606.ENSP00000478570	0	0	0	0	0.064	0	0.9	0.857	0.985
PON1	RBP4	9606.ENSP00000222381	9606.ENSP00000360522	0	0	0	0	0.143	0	0	0.37	0.437
PON1	TNF	9606.ENSP00000222381	9606.ENSP00000398698	0	0	0	0	0	0	0	0.468	0.468
PON1	PPARG	9606.ENSP00000222381	9606.ENSP00000287820	0	0	0	0	0.062	0	0	0.46	0.471
PPARG	TGFB1	9606.ENSP00000287820	9606.ENSP00000221930	0	0	0	0	0	0	0.9	0.58	0.956
PPARG	TP53	9606.ENSP00000287820	9606.ENSP00000269305	0	0	0	0	0	0.292	0.65	0.719	0.924
PPARG	VDR	9606.ENSP00000287820	9606.ENSP00000447173	0	0	0	0.684	0	0.27	0	0.8	0.452
PPARG	RBP4	9606.ENSP00000287820	9606.ENSP00000360522	0	0	0	0	0.062	0	0	0.503	0.514
PPARG	SLC2A1	9606.ENSP00000287820	9606.ENSP00000416293	0	0	0	0	0	0.056	0	0.605	0.612
PPARG	VEGFA	9606.ENSP00000287820	9606.ENSP00000478570	0	0	0	0	0	0	0	0.662	0.662
PPARG	SRC	9606.ENSP00000287820	9606.ENSP00000362680	0	0	0	0	0	0.077	0	0.729	0.739
PPARG	PTGS2	9606.ENSP00000287820	9606.ENSP00000356438	0	0	0	0	0	0.056	0	0.86	0.862
PPARG	TNF	9606.ENSP00000287820	9606.ENSP00000398698	0	0	0	0	0	0	0.9	0.807	0.979
PRKCD	TP53	9606.ENSP00000378217	9606.ENSP00000269305	0	0	0	0	0	0.675	0.9	0.641	0.987
PRKCD	PTGS2	9606.ENSP00000378217	9606.ENSP00000356438	0	0	0	0	0.058	0.062	0	0.39	0.413
PRKCD	SRC	9606.ENSP00000378217	9606.ENSP00000362680	0	0	0	0.566	0.091	0.504	0.9	0.978	0.971
PRKCD	VEGFA	9606.ENSP00000378217	9606.ENSP00000478570	0	0	0	0	0.062	0	0	0.408	0.42
PRKCD	TNF	9606.ENSP00000378217	9606.ENSP00000398698	0	0	0	0	0.096	0	0	0.502	0.53
PTGS2	TGFB1	9606.ENSP00000356438	9606.ENSP00000221930	0	0	0	0	0.088	0	0	0.569	0.59
PTGS2	TP53	9606.ENSP00000356438	9606.ENSP00000269305	0	0	0	0	0	0.874	0	0.958	0.994
PTGS2	SLC2A1	9606.ENSP00000356438	9606.ENSP00000416293	0	0	0	0	0.063	0	0	0.517	0.528
PTGS2	SRC	9606.ENSP00000356438	9606.ENSP00000362680	0	0	0	0	0.062	0.219	0	0.569	0.657
PTGS2	TNF	9606.ENSP00000356438	9606.ENSP00000398698	0	0	0	0	0.096	0	0	0.855	0.863
PTGS2	VEGFA	9606.ENSP00000356438	9606.ENSP00000478570	0	0	0	0	0.083	0	0	0.892	0.896
RBP4	TTR	9606.ENSP00000360522	9606.ENSP00000237014	0	0	0	0	0.25	0.951	0.6	0.99	0.999
RBP4	TNF	9606.ENSP00000360522	9606.ENSP00000398698	0	0	0	0	0	0	0	0.483	0.483
SLC2A1	TP53	9606.ENSP00000416293	9606.ENSP00000269305	0	0	0	0	0	0.13	0.8	0.608	0.925
SLC2A1	SRC	9606.ENSP00000416293	9606.ENSP00000362680	0	0	0	0	0	0.105	0	0.406	0.446
SLC2A1	TNF	9606.ENSP00000416293	9606.ENSP00000398698	0	0	0	0	0	0	0	0.59	0.591
SLC2A1	VEGFA	9606.ENSP00000416293	9606.ENSP00000478570	0	0	0	0	0.062	0	0	0.765	0.77
SRC	TGFB1	9606.ENSP00000362680	9606.ENSP00000221930	0	0	0	0	0.076	0.15	0	0.474	0.55
SRC	TP53	9606.ENSP00000362680	9606.ENSP00000269305	0	0	0	0	0	0.281	0	0.9	0.925
SRC	TNF	9606.ENSP00000362680	9606.ENSP00000398698	0	0	0	0	0	0.056	0	0.69	0.696
SRC	VDR	9606.ENSP00000362680	9606.ENSP00000447173	0	0	0	0	0	0.785	0	0.426	0.871
SRC	VEGFA	9606.ENSP00000362680	9606.ENSP00000478570	0	0	0	0	0.065	0	0.9	0.815	0.981
TGFB1	VDR	9606.ENSP00000221930	9606.ENSP00000447173	0	0	0	0	0.065	0.27	0	0.404	0.558
TGFB1	TP53	9606.ENSP00000221930	9606.ENSP00000269305	0	0	0	0	0.062	0.27	0	0.636	0.729
TGFB1	TNF	9606.ENSP00000221930	9606.ENSP00000398698	0	0	0	0	0.09	0	0	0.784	0.796
TGFB1	VEGFA	9606.ENSP00000221930	9606.ENSP00000478570	0	0	0	0	0	0	0.5	0.71	0.848
TGFB1	TGFBR1	9606.ENSP00000221930	9606.ENSP00000364133	0	0	0	0	0	0.976	0.9	0.955	0.999
TGFBR1	TP53	9606.ENSP00000364133	9606.ENSP00000269305	0	0	0	0	0	0.056	0	0.469	0.477
TGFBR1	TNF	9606.ENSP00000364133	9606.ENSP00000398698	0	0	0	0	0	0.056	0	0.423	0.432
TGFBR1	VEGFA	9606.ENSP00000364133	9606.ENSP00000478570	0	0	0	0	0	0	0	0.525	0.525
TNF	TTR	9606.ENSP00000398698	9606.ENSP00000237014	0	0	0	0	0	0	0	0.464	0.463
TNF	TP53	9606.ENSP00000398698	9606.ENSP00000269305	0	0	0	0	0	0	0	0.784	0.784
TNF	VDR	9606.ENSP00000398698	9606.ENSP00000447173	0	0	0	0	0.065	0	0	0.711	0.718
TNF	VEGFA	9606.ENSP00000398698	9606.ENSP00000478570	0	0	0	0	0	0	0	0.88	0.88
TP53	VEGFA	9606.ENSP00000269305	9606.ENSP00000478570	0	0	0	0	0	0.161	0	0.81	0.834
TP53	VDR	9606.ENSP00000269305	9606.ENSP00000447173	0	0	0	0	0	0.27	0	0.818	0.861
VDR	VEGFA	9606.ENSP00000447173	9606.ENSP00000478570	0	0	0	0	0	0	0	0.433	0.433
