# Supplementary material for: Nephroprotective mechanisms of Rhizoma Chuanxiong and Radix et Rhizoma Rhei against acute renal injury and renal fibrosis based on network pharmacology and experimental validation
Source: Front Pharmacol. 2023 May 9;14:1154743. doi: 10.3389/fphar.2023.1154743 (PMC10203597; doi:10.3389/fphar.2023.1154743)
Supplement: Supplementary file 19 [file DataSheet1.CSV]

Gene Symbol	Description	Category	Gifts	GC Id	Relevance score	GeneCards Link
PKD1	Polycystin 1, Transient Receptor Potential Channel Interacting	Protein Coding	44	GC16M004901	126.725448608398	https://www.genecards.org/cgi-bin/carddisp.pl?gene=PKD1
PKHD1	PKHD1 Ciliary IPT Domain Containing Fibrocystin/Polyductin	Protein Coding	36	GC06M054544	117.732551574707	https://www.genecards.org/cgi-bin/carddisp.pl?gene=PKHD1
PKD2	Polycystin 2, Transient Receptor Potential Cation Channel	Protein Coding	45	GC04P088007	98.5789489746094	https://www.genecards.org/cgi-bin/carddisp.pl?gene=PKD2
TP53	Tumor Protein P53	Protein Coding	51	GC17M007661	87.748664855957	https://www.genecards.org/cgi-bin/carddisp.pl?gene=TP53
FLT3	Fms Related Receptor Tyrosine Kinase 3	Protein Coding	51	GC13M028003	83.0228576660156	https://www.genecards.org/cgi-bin/carddisp.pl?gene=FLT3
IL6	Interleukin 6	Protein Coding	47	GC07P022725	72.5829696655273	https://www.genecards.org/cgi-bin/carddisp.pl?gene=IL6
UMOD	Uromodulin	Protein Coding	40	GC16M020344	70.3790664672852	https://www.genecards.org/cgi-bin/carddisp.pl?gene=UMOD
CEBPA	CCAAT Enhancer Binding Protein Alpha	Protein Coding	45	GC19M033299	68.8017120361328	https://www.genecards.org/cgi-bin/carddisp.pl?gene=CEBPA
TNF	Tumor Necrosis Factor	Protein Coding	48	GC06P064135	66.120475769043	https://www.genecards.org/cgi-bin/carddisp.pl?gene=TNF
RUNX1	RUNX Family Transcription Factor 1	Protein Coding	47	GC21M034787	65.2865142822266	https://www.genecards.org/cgi-bin/carddisp.pl?gene=RUNX1
HNF1B	HNF1 Homeobox B	Protein Coding	42	GC17M037686	64.5455474853516	https://www.genecards.org/cgi-bin/carddisp.pl?gene=HNF1B
NPM1	Nucleophosmin 1	Protein Coding	48	GC05P171387	61.6834716796875	https://www.genecards.org/cgi-bin/carddisp.pl?gene=NPM1
JAK2	Janus Kinase 2	Protein Coding	51	GC09P004985	61.5131683349609	https://www.genecards.org/cgi-bin/carddisp.pl?gene=JAK2
KMT2A	Lysine Methyltransferase 2A	Protein Coding	43	GC11P118436	59.8597564697266	https://www.genecards.org/cgi-bin/carddisp.pl?gene=KMT2A
KIT	KIT Proto-Oncogene, Receptor Tyrosine Kinase	Protein Coding	50	GC04P054657	59.2458343505859	https://www.genecards.org/cgi-bin/carddisp.pl?gene=KIT
ETV6	ETS Variant Transcription Factor 6	Protein Coding	45	GC12P011649	59.1577987670898	https://www.genecards.org/cgi-bin/carddisp.pl?gene=ETV6
WT1	WT1 Transcription Factor	Protein Coding	47	GC11M032365	59.1546897888184	https://www.genecards.org/cgi-bin/carddisp.pl?gene=WT1
RANBP2	RAN Binding Protein 2	Protein Coding	44	GC02P108719	57.5305557250977	https://www.genecards.org/cgi-bin/carddisp.pl?gene=RANBP2
ACE	Angiotensin I Converting Enzyme	Protein Coding	48	GC17P063477	56.902172088623	https://www.genecards.org/cgi-bin/carddisp.pl?gene=ACE
TERT	Telomerase Reverse Transcriptase	Protein Coding	50	GC05M001253	56.8032836914063	https://www.genecards.org/cgi-bin/carddisp.pl?gene=TERT
REN	Renin	Protein Coding	45	GC01M204154	54.5887985229492	https://www.genecards.org/cgi-bin/carddisp.pl?gene=REN
IL10	Interleukin 10	Protein Coding	45	GC01M206767	54.2967643737793	https://www.genecards.org/cgi-bin/carddisp.pl?gene=IL10
KRAS	KRAS Proto-Oncogene, GTPase	Protein Coding	49	GC12M025204	53.9607200622559	https://www.genecards.org/cgi-bin/carddisp.pl?gene=KRAS
TSC2	TSC Complex Subunit 2	Protein Coding	48	GC16P007428	53.0044097900391	https://www.genecards.org/cgi-bin/carddisp.pl?gene=TSC2
STAT3	Signal Transducer And Activator Of Transcription 3	Protein Coding	50	GC17M042313	50.6235542297363	https://www.genecards.org/cgi-bin/carddisp.pl?gene=STAT3
CRP	C-Reactive Protein	Protein Coding	44	GC01M159722	50.1091690063477	https://www.genecards.org/cgi-bin/carddisp.pl?gene=CRP
DNMT3A	DNA Methyltransferase 3 Alpha	Protein Coding	50	GC02M025228	49.9021835327148	https://www.genecards.org/cgi-bin/carddisp.pl?gene=DNMT3A
ALB	Albumin	Protein Coding	47	GC04P073397	49.8355560302734	https://www.genecards.org/cgi-bin/carddisp.pl?gene=ALB
HMBS	Hydroxymethylbilane Synthase	Protein Coding	42	GC11P119084	48.1714630126953	https://www.genecards.org/cgi-bin/carddisp.pl?gene=HMBS
MUC1	Mucin 1, Cell Surface Associated	Protein Coding	46	GC01M155185	48.0023918151855	https://www.genecards.org/cgi-bin/carddisp.pl?gene=MUC1
LCN2	Lipocalin 2	Protein Coding	41	GC09P128149	47.5544204711914	https://www.genecards.org/cgi-bin/carddisp.pl?gene=LCN2
GANAB	Glucosidase II Alpha Subunit	Protein Coding	43	GC11M077333	46.97021484375	https://www.genecards.org/cgi-bin/carddisp.pl?gene=GANAB
GATA2	GATA Binding Protein 2	Protein Coding	47	GC03M128479	46.6941680908203	https://www.genecards.org/cgi-bin/carddisp.pl?gene=GATA2
GATA3	GATA Binding Protein 3	Protein Coding	47	GC10P008045	46.6920776367188	https://www.genecards.org/cgi-bin/carddisp.pl?gene=GATA3
NSD1	Nuclear Receptor Binding SET Domain Protein 1	Protein Coding	41	GC05P177134	46.3158683776855	https://www.genecards.org/cgi-bin/carddisp.pl?gene=NSD1
CFH	Complement Factor H	Protein Coding	44	GC01P196621	46.2099761962891	https://www.genecards.org/cgi-bin/carddisp.pl?gene=CFH
CPT2	Carnitine Palmitoyltransferase 2	Protein Coding	47	GC01P053196	44.9557609558105	https://www.genecards.org/cgi-bin/carddisp.pl?gene=CPT2
BRCA2	BRCA2 DNA Repair Associated	Protein Coding	47	GC13P032315	44.8290710449219	https://www.genecards.org/cgi-bin/carddisp.pl?gene=BRCA2
PTEN	Phosphatase And Tensin Homolog	Protein Coding	50	GC10P087863	44.6474075317383	https://www.genecards.org/cgi-bin/carddisp.pl?gene=PTEN
MIR126	MicroRNA 126	RNA Gene	22	GC09P136670	44.3806915283203	https://www.genecards.org/cgi-bin/carddisp.pl?gene=MIR126
CEP290	Centrosomal Protein 290	Protein Coding	39	GC12M088049	44.2518272399902	https://www.genecards.org/cgi-bin/carddisp.pl?gene=CEP290
PBX1	PBX Homeobox 1	Protein Coding	47	GC01P164524	44.181022644043	https://www.genecards.org/cgi-bin/carddisp.pl?gene=PBX1
NUP214	Nucleoporin 214	Protein Coding	42	GC09P131125	43.7517929077148	https://www.genecards.org/cgi-bin/carddisp.pl?gene=NUP214
PAX2	Paired Box 2	Protein Coding	45	GC10P100735	43.6336250305176	https://www.genecards.org/cgi-bin/carddisp.pl?gene=PAX2
GATA1	GATA Binding Protein 1	Protein Coding	45	GC0XP048786	43.4723434448242	https://www.genecards.org/cgi-bin/carddisp.pl?gene=GATA1
IL1B	Interleukin 1 Beta	Protein Coding	46	GC02M112829	43.4181900024414	https://www.genecards.org/cgi-bin/carddisp.pl?gene=IL1B
MIR15A	MicroRNA 15a	RNA Gene	16	GC13M050049	43.2748641967773	https://www.genecards.org/cgi-bin/carddisp.pl?gene=MIR15A
THBD	Thrombomodulin	Protein Coding	42	GC20M023026	42.7572326660156	https://www.genecards.org/cgi-bin/carddisp.pl?gene=THBD
PAX5	Paired Box 5	Protein Coding	45	GC09M036828	42.0286254882813	https://www.genecards.org/cgi-bin/carddisp.pl?gene=PAX5
INS	Insulin	Protein Coding	45	GC11M002159	42.0155563354492	https://www.genecards.org/cgi-bin/carddisp.pl?gene=INS
APOE	Apolipoprotein E	Protein Coding	48	GC19P044906	41.3538551330566	https://www.genecards.org/cgi-bin/carddisp.pl?gene=APOE
NBN	Nibrin	Protein Coding	45	GC08M089933	41.1203956604004	https://www.genecards.org/cgi-bin/carddisp.pl?gene=NBN
CDKN2A	Cyclin Dependent Kinase Inhibitor 2A	Protein Coding	49	GC09M021967	41.0585861206055	https://www.genecards.org/cgi-bin/carddisp.pl?gene=CDKN2A
COL4A5	Collagen Type IV Alpha 5 Chain	Protein Coding	42	GC0XP108439	40.7273025512695	https://www.genecards.org/cgi-bin/carddisp.pl?gene=COL4A5
IFNG	Interferon Gamma	Protein Coding	45	GC12M068154	40.7216835021973	https://www.genecards.org/cgi-bin/carddisp.pl?gene=IFNG
EPO	Erythropoietin	Protein Coding	39	GC07P100720	40.6798706054688	https://www.genecards.org/cgi-bin/carddisp.pl?gene=EPO
HLA-DRB1	Major Histocompatibility Complex, Class II, DR Beta 1	Protein Coding	45	GC06M032578	40.6568984985352	https://www.genecards.org/cgi-bin/carddisp.pl?gene=HLA-DRB1
TET2	Tet Methylcytosine Dioxygenase 2	Protein Coding	43	GC04P105145	40.4776496887207	https://www.genecards.org/cgi-bin/carddisp.pl?gene=TET2
ABL1	ABL Proto-Oncogene 1, Non-Receptor Tyrosine Kinase	Protein Coding	51	GC09P130713	40.2840309143066	https://www.genecards.org/cgi-bin/carddisp.pl?gene=ABL1
F2	Coagulation Factor II, Thrombin	Protein Coding	46	GC11P046720	40.2805595397949	https://www.genecards.org/cgi-bin/carddisp.pl?gene=F2
DZIP1L	DAZ Interacting Zinc Finger Protein 1 Like	Protein Coding	35	GC03M138061	40.2715759277344	https://www.genecards.org/cgi-bin/carddisp.pl?gene=DZIP1L
VHL	Von Hippel-Lindau Tumor Suppressor	Protein Coding	44	GC03P011430	39.960075378418	https://www.genecards.org/cgi-bin/carddisp.pl?gene=VHL
CFI	Complement Factor I	Protein Coding	44	GC04M109732	39.8912010192871	https://www.genecards.org/cgi-bin/carddisp.pl?gene=CFI
MYC	MYC Proto-Oncogene, BHLH Transcription Factor	Protein Coding	49	GC08P127735	39.7939910888672	https://www.genecards.org/cgi-bin/carddisp.pl?gene=MYC
CXCL8	C-X-C Motif Chemokine Ligand 8	Protein Coding	39	GC04P073740	39.5854911804199	https://www.genecards.org/cgi-bin/carddisp.pl?gene=CXCL8
RARA	Retinoic Acid Receptor Alpha	Protein Coding	48	GC17P040309	39.1262512207031	https://www.genecards.org/cgi-bin/carddisp.pl?gene=RARA
MIR155	MicroRNA 155	RNA Gene	18	GC21P025573	39.0444488525391	https://www.genecards.org/cgi-bin/carddisp.pl?gene=MIR155
CC2D2A	Coiled-Coil And C2 Domain Containing 2A	Protein Coding	37	GC04P015936	39.0257110595703	https://www.genecards.org/cgi-bin/carddisp.pl?gene=CC2D2A
VEGFA	Vascular Endothelial Growth Factor A	Protein Coding	46	GC06P043770	38.9564552307129	https://www.genecards.org/cgi-bin/carddisp.pl?gene=VEGFA
SETBP1	SET Binding Protein 1	Protein Coding	40	GC18P044680	38.8386459350586	https://www.genecards.org/cgi-bin/carddisp.pl?gene=SETBP1
TSC1	TSC Complex Subunit 1	Protein Coding	45	GC09M132891	38.1884956359863	https://www.genecards.org/cgi-bin/carddisp.pl?gene=TSC1
TGFB1	Transforming Growth Factor Beta 1	Protein Coding	49	GC19M041301	38.1415596008301	https://www.genecards.org/cgi-bin/carddisp.pl?gene=TGFB1
NPHP3	Nephrocystin 3	Protein Coding	37	GC03M132683	38.1388740539551	https://www.genecards.org/cgi-bin/carddisp.pl?gene=NPHP3
IDH1	Isocitrate Dehydrogenase (NADP(+)) 1	Protein Coding	50	GC02M208236	38.1252517700195	https://www.genecards.org/cgi-bin/carddisp.pl?gene=IDH1
MPO	Myeloperoxidase	Protein Coding	48	GC17M058269	37.8129730224609	https://www.genecards.org/cgi-bin/carddisp.pl?gene=MPO
ACTB	Actin Beta	Protein Coding	47	GC07M005527	37.5664443969727	https://www.genecards.org/cgi-bin/carddisp.pl?gene=ACTB
ALG9	ALG9 Alpha-1,2-Mannosyltransferase	Protein Coding	40	GC11M112188	37.2217254638672	https://www.genecards.org/cgi-bin/carddisp.pl?gene=ALG9
CCL2	C-C Motif Chemokine Ligand 2	Protein Coding	47	GC17P034255	37.1667900085449	https://www.genecards.org/cgi-bin/carddisp.pl?gene=CCL2
IKZF1	IKAROS Family Zinc Finger 1	Protein Coding	46	GC07P050303	36.9115715026855	https://www.genecards.org/cgi-bin/carddisp.pl?gene=IKZF1
MEFV	MEFV Innate Immuity Regulator, Pyrin	Protein Coding	42	GC16M005056	36.7089157104492	https://www.genecards.org/cgi-bin/carddisp.pl?gene=MEFV
CASP3	Caspase 3	Protein Coding	48	GC04M184627	36.7037086486816	https://www.genecards.org/cgi-bin/carddisp.pl?gene=CASP3
BCOR	BCL6 Corepressor	Protein Coding	41	GC0XM040049	36.4453353881836	https://www.genecards.org/cgi-bin/carddisp.pl?gene=BCOR
SLC22A12	Solute Carrier Family 22 Member 12	Protein Coding	43	GC11P064609	36.3952865600586	https://www.genecards.org/cgi-bin/carddisp.pl?gene=SLC22A12
TLR4	Toll Like Receptor 4	Protein Coding	49	GC09P117704	36.3533554077148	https://www.genecards.org/cgi-bin/carddisp.pl?gene=TLR4
PML	PML Nuclear Body Scaffold	Protein Coding	44	GC15P073994	36.3177108764648	https://www.genecards.org/cgi-bin/carddisp.pl?gene=PML
SETD2	SET Domain Containing 2, Histone Lysine Methyltransferase	Protein Coding	45	GC03M047033	36.3044509887695	https://www.genecards.org/cgi-bin/carddisp.pl?gene=SETD2
AGTR1	Angiotensin II Receptor Type 1	Protein Coding	49	GC03P148697	36.2730674743652	https://www.genecards.org/cgi-bin/carddisp.pl?gene=AGTR1
IDH2	Isocitrate Dehydrogenase (NADP(+)) 2	Protein Coding	50	GC15M090083	36.0901069641113	https://www.genecards.org/cgi-bin/carddisp.pl?gene=IDH2
STAR	Steroidogenic Acute Regulatory Protein	Protein Coding	44	GC08M038145	36.0077857971191	https://www.genecards.org/cgi-bin/carddisp.pl?gene=STAR
MTOR	Mechanistic Target Of Rapamycin Kinase	Protein Coding	52	GC01M011106	35.9415130615234	https://www.genecards.org/cgi-bin/carddisp.pl?gene=MTOR
DYNC2H1	Dynein Cytoplasmic 2 Heavy Chain 1	Protein Coding	37	GC11P103109	35.7882919311523	https://www.genecards.org/cgi-bin/carddisp.pl?gene=DYNC2H1
HAVCR1	Hepatitis A Virus Cellular Receptor 1	Protein Coding	40	GC05M157028	35.5190811157227	https://www.genecards.org/cgi-bin/carddisp.pl?gene=HAVCR1
ICAM1	Intercellular Adhesion Molecule 1	Protein Coding	48	GC19P010270	35.293212890625	https://www.genecards.org/cgi-bin/carddisp.pl?gene=ICAM1
CREBBP	CREB Binding Protein	Protein Coding	50	GC16M005093	35.076976776123	https://www.genecards.org/cgi-bin/carddisp.pl?gene=CREBBP
MIR223	MicroRNA 223	RNA Gene	21	GC0XP066018	34.8150787353516	https://www.genecards.org/cgi-bin/carddisp.pl?gene=MIR223
GNB1	G Protein Subunit Beta 1	Protein Coding	44	GC01M001785	34.7661437988281	https://www.genecards.org/cgi-bin/carddisp.pl?gene=GNB1
DNAJB11	DnaJ Heat Shock Protein Family (Hsp40) Member B11	Protein Coding	39	GC03P186567	34.7457962036133	https://www.genecards.org/cgi-bin/carddisp.pl?gene=DNAJB11
PICALM	Phosphatidylinositol Binding Clathrin Assembly Protein	Protein Coding	42	GC11M085957	34.7377738952637	https://www.genecards.org/cgi-bin/carddisp.pl?gene=PICALM
HLA-B	Major Histocompatibility Complex, Class I, B	Protein Coding	45	GC06M054132	34.4553070068359	https://www.genecards.org/cgi-bin/carddisp.pl?gene=HLA-B
LPIN1	Lipin 1	Protein Coding	45	GC02P011677	34.4493942260742	https://www.genecards.org/cgi-bin/carddisp.pl?gene=LPIN1
C3	Complement C3	Protein Coding	45	GC19M006677	34.4250183105469	https://www.genecards.org/cgi-bin/carddisp.pl?gene=C3
CST3	Cystatin C	Protein Coding	42	GC20M023627	34.3432350158691	https://www.genecards.org/cgi-bin/carddisp.pl?gene=CST3
DDX41	DEAD-Box Helicase 41	Protein Coding	43	GC05M177511	34.3140487670898	https://www.genecards.org/cgi-bin/carddisp.pl?gene=DDX41
NOS3	Nitric Oxide Synthase 3	Protein Coding	50	GC07P150990	33.98486328125	https://www.genecards.org/cgi-bin/carddisp.pl?gene=NOS3
STAT5B	Signal Transducer And Activator Of Transcription 5B	Protein Coding	47	GC17M042199	33.7516403198242	https://www.genecards.org/cgi-bin/carddisp.pl?gene=STAT5B
SERPINE1	Serpin Family E Member 1	Protein Coding	48	GC07P101127	33.7186965942383	https://www.genecards.org/cgi-bin/carddisp.pl?gene=SERPINE1
MMP9	Matrix Metallopeptidase 9	Protein Coding	51	GC20P046008	33.5822143554688	https://www.genecards.org/cgi-bin/carddisp.pl?gene=MMP9
BAX	BCL2 Associated X, Apoptosis Regulator	Protein Coding	47	GC19P048954	33.5219764709473	https://www.genecards.org/cgi-bin/carddisp.pl?gene=BAX
MAPK1	Mitogen-Activated Protein Kinase 1	Protein Coding	50	GC22M021759	33.3866195678711	https://www.genecards.org/cgi-bin/carddisp.pl?gene=MAPK1
ABCB1	ATP Binding Cassette Subfamily B Member 1	Protein Coding	50	GC07M087504	33.2967910766602	https://www.genecards.org/cgi-bin/carddisp.pl?gene=ABCB1
SLC2A9	Solute Carrier Family 2 Member 9	Protein Coding	44	GC04M009772	33.2462577819824	https://www.genecards.org/cgi-bin/carddisp.pl?gene=SLC2A9
COL4A4	Collagen Type IV Alpha 4 Chain	Protein Coding	43	GC02M226973	33.0796089172363	https://www.genecards.org/cgi-bin/carddisp.pl?gene=COL4A4
MKS1	MKS Transition Zone Complex Subunit 1	Protein Coding	39	GC17M058205	32.9098701477051	https://www.genecards.org/cgi-bin/carddisp.pl?gene=MKS1
CTNNB1	Catenin Beta 1	Protein Coding	51	GC03P041236	32.8146362304688	https://www.genecards.org/cgi-bin/carddisp.pl?gene=CTNNB1
HNF4A	Hepatocyte Nuclear Factor 4 Alpha	Protein Coding	49	GC20P044355	32.7943572998047	https://www.genecards.org/cgi-bin/carddisp.pl?gene=HNF4A
NPPA	Natriuretic Peptide A	Protein Coding	44	GC01M011846	32.7767868041992	https://www.genecards.org/cgi-bin/carddisp.pl?gene=NPPA
CD46	CD46 Molecule	Protein Coding	44	GC01P207752	32.7613105773926	https://www.genecards.org/cgi-bin/carddisp.pl?gene=CD46
COPA	COPI Coat Complex Subunit Alpha	Protein Coding	41	GC01M160288	32.6500778198242	https://www.genecards.org/cgi-bin/carddisp.pl?gene=COPA
HMOX1	Heme Oxygenase 1	Protein Coding	50	GC22P035380	32.6175727844238	https://www.genecards.org/cgi-bin/carddisp.pl?gene=HMOX1
NPHP1	Nephrocystin 1	Protein Coding	43	GC02M110122	32.5204811096191	https://www.genecards.org/cgi-bin/carddisp.pl?gene=NPHP1
IL18	Interleukin 18	Protein Coding	41	GC11M112143	32.4797973632813	https://www.genecards.org/cgi-bin/carddisp.pl?gene=IL18
MIR210	MicroRNA 210	RNA Gene	21	GC11M001785	32.450138092041	https://www.genecards.org/cgi-bin/carddisp.pl?gene=MIR210
AKT1	AKT Serine/Threonine Kinase 1	Protein Coding	51	GC14M104769	32.3851051330566	https://www.genecards.org/cgi-bin/carddisp.pl?gene=AKT1
ADAMTS13	ADAM Metallopeptidase With Thrombospondin Type 1 Motif 13	Protein Coding	45	GC09P133414	32.3015556335449	https://www.genecards.org/cgi-bin/carddisp.pl?gene=ADAMTS13
HP	Haptoglobin	Protein Coding	43	GC16P072089	32.1811981201172	https://www.genecards.org/cgi-bin/carddisp.pl?gene=HP
AGT	Angiotensinogen	Protein Coding	47	GC01M230702	32.1335601806641	https://www.genecards.org/cgi-bin/carddisp.pl?gene=AGT
BCR	BCR Activator Of RhoGEF And GTPase	Protein Coding	50	GC22P023179	32.0872650146484	https://www.genecards.org/cgi-bin/carddisp.pl?gene=BCR
HLA-A	Major Histocompatibility Complex, Class I, A	Protein Coding	45	GC06P064092	32.0863456726074	https://www.genecards.org/cgi-bin/carddisp.pl?gene=HLA-A
DNAJC21	DnaJ Heat Shock Protein Family (Hsp40) Member C21	Protein Coding	33	GC05P034929	32.0324821472168	https://www.genecards.org/cgi-bin/carddisp.pl?gene=DNAJC21
MTHFR	Methylenetetrahydrofolate Reductase	Protein Coding	47	GC01M011785	31.9017524719238	https://www.genecards.org/cgi-bin/carddisp.pl?gene=MTHFR
ZBTB16	Zinc Finger And BTB Domain Containing 16	Protein Coding	45	GC11P114059	31.8723945617676	https://www.genecards.org/cgi-bin/carddisp.pl?gene=ZBTB16
IL2	Interleukin 2	Protein Coding	43	GC04M122451	31.820629119873	https://www.genecards.org/cgi-bin/carddisp.pl?gene=IL2
LPP	LIM Domain Containing Preferred Translocation Partner In Lipoma	Protein Coding	42	GC03P188153	31.7708415985107	https://www.genecards.org/cgi-bin/carddisp.pl?gene=LPP
NPHS1	NPHS1 Adhesion Molecule, Nephrin	Protein Coding	44	GC19M035825	31.4798622131348	https://www.genecards.org/cgi-bin/carddisp.pl?gene=NPHS1
CCND1	Cyclin D1	Protein Coding	50	GC11P069641	31.3315277099609	https://www.genecards.org/cgi-bin/carddisp.pl?gene=CCND1
TTR	Transthyretin	Protein Coding	47	GC18P031557	31.2325401306152	https://www.genecards.org/cgi-bin/carddisp.pl?gene=TTR
IL4	Interleukin 4	Protein Coding	43	GC05P132673	31.0269756317139	https://www.genecards.org/cgi-bin/carddisp.pl?gene=IL4
GPT	Glutamic--Pyruvic Transaminase	Protein Coding	40	GC08P144502	30.9953308105469	https://www.genecards.org/cgi-bin/carddisp.pl?gene=GPT
TTC21B	Tetratricopeptide Repeat Domain 21B	Protein Coding	36	GC02M165905	30.923469543457	https://www.genecards.org/cgi-bin/carddisp.pl?gene=TTC21B
CTLA4	Cytotoxic T-Lymphocyte Associated Protein 4	Protein Coding	43	GC02P203867	30.7096633911133	https://www.genecards.org/cgi-bin/carddisp.pl?gene=CTLA4
MIR1225	MicroRNA 1225	RNA Gene	16	GC16M002090	30.7032413482666	https://www.genecards.org/cgi-bin/carddisp.pl?gene=MIR1225
CFTR	CF Transmembrane Conductance Regulator	Protein Coding	49	GC07P117287	30.6978359222412	https://www.genecards.org/cgi-bin/carddisp.pl?gene=CFTR
EGF	Epidermal Growth Factor	Protein Coding	48	GC04P109912	30.3142185211182	https://www.genecards.org/cgi-bin/carddisp.pl?gene=EGF
BRAF	B-Raf Proto-Oncogene, Serine/Threonine Kinase	Protein Coding	51	GC07M140724	30.2837657928467	https://www.genecards.org/cgi-bin/carddisp.pl?gene=BRAF
CRLF2	Cytokine Receptor Like Factor 2	Protein Coding	36	GC0XM001190	30.2391605377197	https://www.genecards.org/cgi-bin/carddisp.pl?gene=CRLF2
RTEL1	Regulator Of Telomere Elongation Helicase 1	Protein Coding	39	GC20P063658	30.0990200042725	https://www.genecards.org/cgi-bin/carddisp.pl?gene=RTEL1
CSF3	Colony Stimulating Factor 3	Protein Coding	37	GC17P040015	29.970983505249	https://www.genecards.org/cgi-bin/carddisp.pl?gene=CSF3
ATM	ATM Serine/Threonine Kinase	Protein Coding	51	GC11P108222	29.8671436309814	https://www.genecards.org/cgi-bin/carddisp.pl?gene=ATM
TMEM67	Transmembrane Protein 67	Protein Coding	36	GC08P093754	29.7493858337402	https://www.genecards.org/cgi-bin/carddisp.pl?gene=TMEM67
SOD1	Superoxide Dismutase 1	Protein Coding	50	GC21P031659	29.6565570831299	https://www.genecards.org/cgi-bin/carddisp.pl?gene=SOD1
MIR17	MicroRNA 17	RNA Gene	21	GC13P091350	29.6412029266357	https://www.genecards.org/cgi-bin/carddisp.pl?gene=MIR17
GLIS2	GLIS Family Zinc Finger 2	Protein Coding	39	GC16P007504	29.589427947998	https://www.genecards.org/cgi-bin/carddisp.pl?gene=GLIS2
BICC1	BicC Family RNA Binding Protein 1	Protein Coding	36	GC10P058513	29.4926738739014	https://www.genecards.org/cgi-bin/carddisp.pl?gene=BICC1
NOS2	Nitric Oxide Synthase 2	Protein Coding	48	GC17M027756	29.4685974121094	https://www.genecards.org/cgi-bin/carddisp.pl?gene=NOS2
DSTYK	Dual Serine/Threonine And Tyrosine Protein Kinase	Protein Coding	40	GC01M205111	29.4634952545166	https://www.genecards.org/cgi-bin/carddisp.pl?gene=DSTYK
ELANE	Elastase, Neutrophil Expressed	Protein Coding	44	GC19P000918	29.1570701599121	https://www.genecards.org/cgi-bin/carddisp.pl?gene=ELANE
B2M	Beta-2-Microglobulin	Protein Coding	46	GC15P044711	29.1177825927734	https://www.genecards.org/cgi-bin/carddisp.pl?gene=B2M
CASR	Calcium Sensing Receptor	Protein Coding	48	GC03P122183	29.0421867370605	https://www.genecards.org/cgi-bin/carddisp.pl?gene=CASR
HPRT1	Hypoxanthine Phosphoribosyltransferase 1	Protein Coding	46	GC0XP134460	29.0379409790039	https://www.genecards.org/cgi-bin/carddisp.pl?gene=HPRT1
MME	Membrane Metalloendopeptidase	Protein Coding	48	GC03P155024	29.0190258026123	https://www.genecards.org/cgi-bin/carddisp.pl?gene=MME
INVS	Inversin	Protein Coding	43	GC09P100099	28.9936370849609	https://www.genecards.org/cgi-bin/carddisp.pl?gene=INVS
MIR21	MicroRNA 21	RNA Gene	23	GC17P059841	28.9326839447021	https://www.genecards.org/cgi-bin/carddisp.pl?gene=MIR21
XDH	Xanthine Dehydrogenase	Protein Coding	45	GC02M031334	28.8172397613525	https://www.genecards.org/cgi-bin/carddisp.pl?gene=XDH
FN1	Fibronectin 1	Protein Coding	48	GC02M215360	28.7326583862305	https://www.genecards.org/cgi-bin/carddisp.pl?gene=FN1
EDN1	Endothelin 1	Protein Coding	45	GC06P012256	28.5730686187744	https://www.genecards.org/cgi-bin/carddisp.pl?gene=EDN1
AQP2	Aquaporin 2	Protein Coding	45	GC12P049950	28.5722465515137	https://www.genecards.org/cgi-bin/carddisp.pl?gene=AQP2
NPPB	Natriuretic Peptide B	Protein Coding	42	GC01M011858	28.5586338043213	https://www.genecards.org/cgi-bin/carddisp.pl?gene=NPPB
F3	Coagulation Factor III, Tissue Factor	Protein Coding	43	GC01M094532	28.4428615570068	https://www.genecards.org/cgi-bin/carddisp.pl?gene=F3
SPP1	Secreted Phosphoprotein 1	Protein Coding	44	GC04P087975	28.376636505127	https://www.genecards.org/cgi-bin/carddisp.pl?gene=SPP1
EGFR	Epidermal Growth Factor Receptor	Protein Coding	51	GC07P055019	28.3680419921875	https://www.genecards.org/cgi-bin/carddisp.pl?gene=EGFR
IGF2	Insulin Like Growth Factor 2	Protein Coding	45	GC11M002130	28.3463916778564	https://www.genecards.org/cgi-bin/carddisp.pl?gene=IGF2
RET	Ret Proto-Oncogene	Protein Coding	51	GC10P043081	28.3150691986084	https://www.genecards.org/cgi-bin/carddisp.pl?gene=RET
PTPN11	Protein Tyrosine Phosphatase Non-Receptor Type 11	Protein Coding	51	GC12P112418	28.2089176177979	https://www.genecards.org/cgi-bin/carddisp.pl?gene=PTPN11
VWF	Von Willebrand Factor	Protein Coding	47	GC12M005917	28.1966743469238	https://www.genecards.org/cgi-bin/carddisp.pl?gene=VWF
EP300	E1A Binding Protein P300	Protein Coding	49	GC22P041091	28.1587905883789	https://www.genecards.org/cgi-bin/carddisp.pl?gene=EP300
IGF1	Insulin Like Growth Factor 1	Protein Coding	47	GC12M102395	28.0033493041992	https://www.genecards.org/cgi-bin/carddisp.pl?gene=IGF1
CHEK2	Checkpoint Kinase 2	Protein Coding	51	GC22M028687	27.9983024597168	https://www.genecards.org/cgi-bin/carddisp.pl?gene=CHEK2
DGKE	Diacylglycerol Kinase Epsilon	Protein Coding	47	GC17P056834	27.9589157104492	https://www.genecards.org/cgi-bin/carddisp.pl?gene=DGKE
HNF1A	HNF1 Homeobox A	Protein Coding	44	GC12P121026	27.6049766540527	https://www.genecards.org/cgi-bin/carddisp.pl?gene=HNF1A
NPHP4	Nephrocystin 4	Protein Coding	39	GC01M005863	27.5175514221191	https://www.genecards.org/cgi-bin/carddisp.pl?gene=NPHP4
MYH11	Myosin Heavy Chain 11	Protein Coding	44	GC16M015704	27.4818210601807	https://www.genecards.org/cgi-bin/carddisp.pl?gene=MYH11
PIK3CA	Phosphatidylinositol-4,5-Bisphosphate 3-Kinase Catalytic Subunit Alpha	Protein Coding	51	GC03P179148	27.4036712646484	https://www.genecards.org/cgi-bin/carddisp.pl?gene=PIK3CA
MIRLET7C	MicroRNA Let-7c	RNA Gene	21	GC21P016551	27.3661270141602	https://www.genecards.org/cgi-bin/carddisp.pl?gene=MIRLET7C
BCL2	BCL2 Apoptosis Regulator	Protein Coding	48	GC18M063123	27.3618488311768	https://www.genecards.org/cgi-bin/carddisp.pl?gene=BCL2
CSF2	Colony Stimulating Factor 2	Protein Coding	41	GC05P132073	27.2657585144043	https://www.genecards.org/cgi-bin/carddisp.pl?gene=CSF2
NPHS2	NPHS2 Stomatin Family Member, Podocin	Protein Coding	40	GC01M179519	27.2464237213135	https://www.genecards.org/cgi-bin/carddisp.pl?gene=NPHS2
HIF1A	Hypoxia Inducible Factor 1 Subunit Alpha	Protein Coding	45	GC14P061695	27.2212677001953	https://www.genecards.org/cgi-bin/carddisp.pl?gene=HIF1A
IRF3	Interferon Regulatory Factor 3	Protein Coding	44	GC19M049659	27.1312789916992	https://www.genecards.org/cgi-bin/carddisp.pl?gene=IRF3
HLA-C	Major Histocompatibility Complex, Class I, C	Protein Coding	43	GC06M054131	27.08229637146	https://www.genecards.org/cgi-bin/carddisp.pl?gene=HLA-C
MIR204	MicroRNA 204	RNA Gene	21	GC09M070809	26.8712749481201	https://www.genecards.org/cgi-bin/carddisp.pl?gene=MIR204
JUN	Jun Proto-Oncogene, AP-1 Transcription Factor Subunit	Protein Coding	47	GC01M058780	26.845911026001	https://www.genecards.org/cgi-bin/carddisp.pl?gene=JUN
GDNF	Glial Cell Derived Neurotrophic Factor	Protein Coding	45	GC05M037812	26.8005428314209	https://www.genecards.org/cgi-bin/carddisp.pl?gene=GDNF
NRAS	NRAS Proto-Oncogene, GTPase	Protein Coding	47	GC01M114704	26.7237148284912	https://www.genecards.org/cgi-bin/carddisp.pl?gene=NRAS
IL2RA	Interleukin 2 Receptor Subunit Alpha	Protein Coding	48	GC10M006010	26.690559387207	https://www.genecards.org/cgi-bin/carddisp.pl?gene=IL2RA
WDR19	WD Repeat Domain 19	Protein Coding	36	GC04P039184	26.5648899078369	https://www.genecards.org/cgi-bin/carddisp.pl?gene=WDR19
PRKAR1A	Protein Kinase CAMP-Dependent Type I Regulatory Subunit Alpha	Protein Coding	50	GC17P068744	26.5394668579102	https://www.genecards.org/cgi-bin/carddisp.pl?gene=PRKAR1A
FLT1	Fms Related Receptor Tyrosine Kinase 1	Protein Coding	48	GC13M028300	26.5373516082764	https://www.genecards.org/cgi-bin/carddisp.pl?gene=FLT1
CFHR5	Complement Factor H Related 5	Protein Coding	38	GC01P196977	26.4818096160889	https://www.genecards.org/cgi-bin/carddisp.pl?gene=CFHR5
MIR34B	MicroRNA 34b	RNA Gene	21	GC11P111546	26.4515495300293	https://www.genecards.org/cgi-bin/carddisp.pl?gene=MIR34B
FLCN	Folliculin	Protein Coding	40	GC17M017206	26.4187507629395	https://www.genecards.org/cgi-bin/carddisp.pl?gene=FLCN
HGF	Hepatocyte Growth Factor	Protein Coding	50	GC07M081699	26.314884185791	https://www.genecards.org/cgi-bin/carddisp.pl?gene=HGF
MDM2	MDM2 Proto-Oncogene	Protein Coding	51	GC12P068808	26.2713146209717	https://www.genecards.org/cgi-bin/carddisp.pl?gene=MDM2
NOTCH1	Notch Receptor 1	Protein Coding	49	GC09M136957	26.2341022491455	https://www.genecards.org/cgi-bin/carddisp.pl?gene=NOTCH1
NEK8	NIMA Related Kinase 8	Protein Coding	40	GC17P028725	26.2187423706055	https://www.genecards.org/cgi-bin/carddisp.pl?gene=NEK8
RTEL1-TNFRSF6B	RTEL1-TNFRSF6B Readthrough (NMD Candidate)	RNA Gene	18	GC20P063657	26.2086887359619	https://www.genecards.org/cgi-bin/carddisp.pl?gene=RTEL1-TNFRSF6B
PTGS2	Prostaglandin-Endoperoxide Synthase 2	Protein Coding	47	GC01M186640	26.1009140014648	https://www.genecards.org/cgi-bin/carddisp.pl?gene=PTGS2
FAS	Fas Cell Surface Death Receptor	Protein Coding	48	GC10P088969	26.0957183837891	https://www.genecards.org/cgi-bin/carddisp.pl?gene=FAS
BDNF	Brain Derived Neurotrophic Factor	Protein Coding	45	GC11M027654	25.9225635528564	https://www.genecards.org/cgi-bin/carddisp.pl?gene=BDNF
FGFR1	Fibroblast Growth Factor Receptor 1	Protein Coding	52	GC08M038400	25.7173652648926	https://www.genecards.org/cgi-bin/carddisp.pl?gene=FGFR1
MIR320A	MicroRNA 320a	RNA Gene	20	GC08M022249	25.7065982818604	https://www.genecards.org/cgi-bin/carddisp.pl?gene=MIR320A
COL4A3	Collagen Type IV Alpha 3 Chain	Protein Coding	43	GC02P227164	25.6408767700195	https://www.genecards.org/cgi-bin/carddisp.pl?gene=COL4A3
LRP5	LDL Receptor Related Protein 5	Protein Coding	47	GC11P068298	25.5017948150635	https://www.genecards.org/cgi-bin/carddisp.pl?gene=LRP5
IL1RN	Interleukin 1 Receptor Antagonist	Protein Coding	46	GC02P118662	25.3059387207031	https://www.genecards.org/cgi-bin/carddisp.pl?gene=IL1RN
CFHR1	Complement Factor H Related 1	Protein Coding	40	GC01P196822	25.3001747131348	https://www.genecards.org/cgi-bin/carddisp.pl?gene=CFHR1
ASXL1	ASXL Transcriptional Regulator 1	Protein Coding	41	GC20P032453	25.2995624542236	https://www.genecards.org/cgi-bin/carddisp.pl?gene=ASXL1
PPARG	Peroxisome Proliferator Activated Receptor Gamma	Protein Coding	50	GC03P012287	25.2757816314697	https://www.genecards.org/cgi-bin/carddisp.pl?gene=PPARG
FIP1L1	Factor Interacting With PAPOLA And CPSF1	Protein Coding	37	GC04P053406	25.2166404724121	https://www.genecards.org/cgi-bin/carddisp.pl?gene=FIP1L1
F5	Coagulation Factor V	Protein Coding	44	GC01M169511	25.1562538146973	https://www.genecards.org/cgi-bin/carddisp.pl?gene=F5
MB	Myoglobin	Protein Coding	42	GC22M035606	25.0817947387695	https://www.genecards.org/cgi-bin/carddisp.pl?gene=MB
APOL1	Apolipoprotein L1	Protein Coding	42	GC22P036253	25.0311069488525	https://www.genecards.org/cgi-bin/carddisp.pl?gene=APOL1
SAA1	Serum Amyloid A1	Protein Coding	40	GC11P018332	24.9372119903564	https://www.genecards.org/cgi-bin/carddisp.pl?gene=SAA1
CCN2	Cellular Communication Network Factor 2	Protein Coding	37	GC06M131948	24.8474464416504	https://www.genecards.org/cgi-bin/carddisp.pl?gene=CCN2
FBN1	Fibrillin 1	Protein Coding	44	GC15M048408	24.7963104248047	https://www.genecards.org/cgi-bin/carddisp.pl?gene=FBN1
HRAS	HRas Proto-Oncogene, GTPase	Protein Coding	50	GC11M001778	24.7770614624023	https://www.genecards.org/cgi-bin/carddisp.pl?gene=HRAS
ALAD	Aminolevulinate Dehydratase	Protein Coding	44	GC09M113386	24.7682151794434	https://www.genecards.org/cgi-bin/carddisp.pl?gene=ALAD
MYB	MYB Proto-Oncogene, Transcription Factor	Protein Coding	48	GC06P135180	24.7230606079102	https://www.genecards.org/cgi-bin/carddisp.pl?gene=MYB
FGF23	Fibroblast Growth Factor 23	Protein Coding	43	GC12M004368	24.6945457458496	https://www.genecards.org/cgi-bin/carddisp.pl?gene=FGF23
IL17A	Interleukin 17A	Protein Coding	40	GC06P052186	24.6899528503418	https://www.genecards.org/cgi-bin/carddisp.pl?gene=IL17A
HFE	Homeostatic Iron Regulator	Protein Coding	42	GC06P026087	24.5387897491455	https://www.genecards.org/cgi-bin/carddisp.pl?gene=HFE
CDKN1A	Cyclin Dependent Kinase Inhibitor 1A	Protein Coding	47	GC06P064289	24.4771385192871	https://www.genecards.org/cgi-bin/carddisp.pl?gene=CDKN1A
SELP	Selectin P	Protein Coding	43	GC01M169558	24.4408493041992	https://www.genecards.org/cgi-bin/carddisp.pl?gene=SELP
TGM6	Transglutaminase 6	Protein Coding	37	GC20P002380	24.4227752685547	https://www.genecards.org/cgi-bin/carddisp.pl?gene=TGM6
U2AF1	U2 Small Nuclear RNA Auxiliary Factor 1	Protein Coding	41	GC21M043092	24.388973236084	https://www.genecards.org/cgi-bin/carddisp.pl?gene=U2AF1
VCAM1	Vascular Cell Adhesion Molecule 1	Protein Coding	43	GC01P100719	24.3802642822266	https://www.genecards.org/cgi-bin/carddisp.pl?gene=VCAM1
ITGAM	Integrin Subunit Alpha M	Protein Coding	45	GC16P037014	24.3230171203613	https://www.genecards.org/cgi-bin/carddisp.pl?gene=ITGAM
PIK3C2A	Phosphatidylinositol-4-Phosphate 3-Kinase Catalytic Subunit Type 2 Alpha	Protein Coding	45	GC11M017383	24.3145484924316	https://www.genecards.org/cgi-bin/carddisp.pl?gene=PIK3C2A
CCR5	C-C Motif Chemokine Receptor 5	Protein Coding	44	GC03P046383	24.2579364776611	https://www.genecards.org/cgi-bin/carddisp.pl?gene=CCR5
CLCNKB	Chloride Voltage-Gated Channel Kb	Protein Coding	42	GC01P016043	24.2285823822021	https://www.genecards.org/cgi-bin/carddisp.pl?gene=CLCNKB
MET	MET Proto-Oncogene, Receptor Tyrosine Kinase	Protein Coding	51	GC07P116672	24.1696529388428	https://www.genecards.org/cgi-bin/carddisp.pl?gene=MET
CXCL12	C-X-C Motif Chemokine Ligand 12	Protein Coding	43	GC10M044294	24.1345710754395	https://www.genecards.org/cgi-bin/carddisp.pl?gene=CXCL12
H19	H19 Imprinted Maternally Expressed Transcript	RNA Gene	28	GC11M001995	24.1225051879883	https://www.genecards.org/cgi-bin/carddisp.pl?gene=H19
PLAT	Plasminogen Activator, Tissue Type	Protein Coding	47	GC08M042174	24.0461044311523	https://www.genecards.org/cgi-bin/carddisp.pl?gene=PLAT
NUMA1	Nuclear Mitotic Apparatus Protein 1	Protein Coding	43	GC11M072002	24.0130996704102	https://www.genecards.org/cgi-bin/carddisp.pl?gene=NUMA1
NTRK1	Neurotrophic Receptor Tyrosine Kinase 1	Protein Coding	47	GC01P156815	23.9815330505371	https://www.genecards.org/cgi-bin/carddisp.pl?gene=NTRK1
CFB	Complement Factor B	Protein Coding	43	GC06P031945	23.8824100494385	https://www.genecards.org/cgi-bin/carddisp.pl?gene=CFB
SLC26A1	Solute Carrier Family 26 Member 1	Protein Coding	38	GC04M000979	23.7532196044922	https://www.genecards.org/cgi-bin/carddisp.pl?gene=SLC26A1
TNFRSF1A	TNF Receptor Superfamily Member 1A	Protein Coding	47	GC12M006328	23.729320526123	https://www.genecards.org/cgi-bin/carddisp.pl?gene=TNFRSF1A
IFT140	Intraflagellar Transport 140	Protein Coding	39	GC16M004773	23.7158737182617	https://www.genecards.org/cgi-bin/carddisp.pl?gene=IFT140
ERCC6L2	ERCC Excision Repair 6 Like 2	Protein Coding	36	GC09P095871	23.7077198028564	https://www.genecards.org/cgi-bin/carddisp.pl?gene=ERCC6L2
TCF3	Transcription Factor 3	Protein Coding	44	GC19M001609	23.6887760162354	https://www.genecards.org/cgi-bin/carddisp.pl?gene=TCF3
IFT172	Intraflagellar Transport 172	Protein Coding	38	GC02M027827	23.6094455718994	https://www.genecards.org/cgi-bin/carddisp.pl?gene=IFT172
PLG	Plasminogen	Protein Coding	47	GC06P160702	23.537467956543	https://www.genecards.org/cgi-bin/carddisp.pl?gene=PLG
HMGB1	High Mobility Group Box 1	Protein Coding	43	GC13M030456	23.5316047668457	https://www.genecards.org/cgi-bin/carddisp.pl?gene=HMGB1
SLC12A1	Solute Carrier Family 12 Member 1	Protein Coding	46	GC15P048191	23.4932689666748	https://www.genecards.org/cgi-bin/carddisp.pl?gene=SLC12A1
PDGFRB	Platelet Derived Growth Factor Receptor Beta	Protein Coding	52	GC05M150113	23.4699440002441	https://www.genecards.org/cgi-bin/carddisp.pl?gene=PDGFRB
GLS	Glutaminase	Protein Coding	45	GC02P190880	23.3872261047363	https://www.genecards.org/cgi-bin/carddisp.pl?gene=GLS
MIR203A	MicroRNA 203a	RNA Gene	19	GC14P107478	23.3568916320801	https://www.genecards.org/cgi-bin/carddisp.pl?gene=MIR203A
LRP2	LDL Receptor Related Protein 2	Protein Coding	45	GC02M169127	23.2815208435059	https://www.genecards.org/cgi-bin/carddisp.pl?gene=LRP2
CLCN5	Chloride Voltage-Gated Channel 5	Protein Coding	41	GC0XP049922	23.2164840698242	https://www.genecards.org/cgi-bin/carddisp.pl?gene=CLCN5
HBB	Hemoglobin Subunit Beta	Protein Coding	44	GC11M005870	23.1720180511475	https://www.genecards.org/cgi-bin/carddisp.pl?gene=HBB
SLC34A1	Solute Carrier Family 34 Member 1	Protein Coding	43	GC05P177395	23.1348419189453	https://www.genecards.org/cgi-bin/carddisp.pl?gene=SLC34A1
STAT1	Signal Transducer And Activator Of Transcription 1	Protein Coding	51	GC02M190908	23.1222476959229	https://www.genecards.org/cgi-bin/carddisp.pl?gene=STAT1
SELE	Selectin E	Protein Coding	41	GC01M169722	23.0561962127686	https://www.genecards.org/cgi-bin/carddisp.pl?gene=SELE
THPO	Thrombopoietin	Protein Coding	40	GC03M184371	23.0253219604492	https://www.genecards.org/cgi-bin/carddisp.pl?gene=THPO
SERPINC1	Serpin Family C Member 1	Protein Coding	46	GC01M174346	22.9931488037109	https://www.genecards.org/cgi-bin/carddisp.pl?gene=SERPINC1
APOA1	Apolipoprotein A1	Protein Coding	47	GC11M116835	22.94873046875	https://www.genecards.org/cgi-bin/carddisp.pl?gene=APOA1
VDR	Vitamin D Receptor	Protein Coding	49	GC12M047841	22.9455451965332	https://www.genecards.org/cgi-bin/carddisp.pl?gene=VDR
ENO2	Enolase 2	Protein Coding	45	GC12P006913	22.933536529541	https://www.genecards.org/cgi-bin/carddisp.pl?gene=ENO2
FASLG	Fas Ligand	Protein Coding	45	GC01P172628	22.9050350189209	https://www.genecards.org/cgi-bin/carddisp.pl?gene=FASLG
SEC63	SEC63 Homolog, Protein Translocation Regulator	Protein Coding	42	GC06M107867	22.8990249633789	https://www.genecards.org/cgi-bin/carddisp.pl?gene=SEC63
SLC17A5	Solute Carrier Family 17 Member 5	Protein Coding	43	GC06M073593	22.8908786773682	https://www.genecards.org/cgi-bin/carddisp.pl?gene=SLC17A5
INPP5E	Inositol Polyphosphate-5-Phosphatase E	Protein Coding	40	GC09M136428	22.8764095306396	https://www.genecards.org/cgi-bin/carddisp.pl?gene=INPP5E
IL3	Interleukin 3	Protein Coding	41	GC05P132060	22.8304653167725	https://www.genecards.org/cgi-bin/carddisp.pl?gene=IL3
APRT	Adenine Phosphoribosyltransferase	Protein Coding	45	GC16M088810	22.8087978363037	https://www.genecards.org/cgi-bin/carddisp.pl?gene=APRT
RUNX1T1	RUNX1 Partner Transcriptional Co-Repressor 1	Protein Coding	39	GC08M091954	22.790225982666	https://www.genecards.org/cgi-bin/carddisp.pl?gene=RUNX1T1
SERPINA3	Serpin Family A Member 3	Protein Coding	41	GC14P094612	22.7591495513916	https://www.genecards.org/cgi-bin/carddisp.pl?gene=SERPINA3
FOS	Fos Proto-Oncogene, AP-1 Transcription Factor Subunit	Protein Coding	48	GC14P075278	22.7321395874023	https://www.genecards.org/cgi-bin/carddisp.pl?gene=FOS
NFE2L2	Nuclear Factor, Erythroid 2 Like 2	Protein Coding	47	GC02M177227	22.6929626464844	https://www.genecards.org/cgi-bin/carddisp.pl?gene=NFE2L2
CDKN1C	Cyclin Dependent Kinase Inhibitor 1C	Protein Coding	45	GC11M002901	22.6802177429199	https://www.genecards.org/cgi-bin/carddisp.pl?gene=CDKN1C
AVP	Arginine Vasopressin	Protein Coding	44	GC20M003082	22.6771774291992	https://www.genecards.org/cgi-bin/carddisp.pl?gene=AVP
CD4	CD4 Molecule	Protein Coding	47	GC12P006786	22.6321067810059	https://www.genecards.org/cgi-bin/carddisp.pl?gene=CD4
IFNA1	Interferon Alpha 1	Protein Coding	37	GC09P021551	22.5760459899902	https://www.genecards.org/cgi-bin/carddisp.pl?gene=IFNA1
FGF2	Fibroblast Growth Factor 2	Protein Coding	45	GC04P122826	22.5337066650391	https://www.genecards.org/cgi-bin/carddisp.pl?gene=FGF2
BCL2L1	BCL2 Like 1	Protein Coding	45	GC20M031664	22.5239925384521	https://www.genecards.org/cgi-bin/carddisp.pl?gene=BCL2L1
FOXP3	Forkhead Box P3	Protein Coding	45	GC0XM049250	22.503267288208	https://www.genecards.org/cgi-bin/carddisp.pl?gene=FOXP3
CCR6	C-C Motif Chemokine Receptor 6	Protein Coding	43	GC06P167111	22.4352226257324	https://www.genecards.org/cgi-bin/carddisp.pl?gene=CCR6
WNT4	Wnt Family Member 4	Protein Coding	45	GC01M022190	22.4320602416992	https://www.genecards.org/cgi-bin/carddisp.pl?gene=WNT4
TF	Transferrin	Protein Coding	47	GC03P133666	22.3363761901855	https://www.genecards.org/cgi-bin/carddisp.pl?gene=TF
IQCB1	IQ Motif Containing B1	Protein Coding	40	GC03M121769	22.3099746704102	https://www.genecards.org/cgi-bin/carddisp.pl?gene=IQCB1
NAGLU	N-Acetyl-Alpha-Glucosaminidase	Protein Coding	40	GC17P042593	22.3095741271973	https://www.genecards.org/cgi-bin/carddisp.pl?gene=NAGLU
SALL1	Spalt Like Transcription Factor 1	Protein Coding	43	GC16M051135	22.2988166809082	https://www.genecards.org/cgi-bin/carddisp.pl?gene=SALL1
NOTCH2	Notch Receptor 2	Protein Coding	48	GC01M119911	22.2829837799072	https://www.genecards.org/cgi-bin/carddisp.pl?gene=NOTCH2
GSTM1	Glutathione S-Transferase Mu 1	Protein Coding	40	GC01P109687	22.2681541442871	https://www.genecards.org/cgi-bin/carddisp.pl?gene=GSTM1
ADIPOQ	Adiponectin, C1Q And Collagen Domain Containing	Protein Coding	43	GC03P186842	22.256763458252	https://www.genecards.org/cgi-bin/carddisp.pl?gene=ADIPOQ
COMT	Catechol-O-Methyltransferase	Protein Coding	49	GC22P019941	22.2393760681152	https://www.genecards.org/cgi-bin/carddisp.pl?gene=COMT
BMP7	Bone Morphogenetic Protein 7	Protein Coding	43	GC20M057168	22.1949291229248	https://www.genecards.org/cgi-bin/carddisp.pl?gene=BMP7
LEP	Leptin	Protein Coding	45	GC07P128241	22.1524391174316	https://www.genecards.org/cgi-bin/carddisp.pl?gene=LEP
MECOM	MDS1 And EVI1 Complex Locus	Protein Coding	45	GC03M169083	22.1520690917969	https://www.genecards.org/cgi-bin/carddisp.pl?gene=MECOM
AQP1	Aquaporin 1 (Colton Blood Group)	Protein Coding	44	GC07P030911	22.0769577026367	https://www.genecards.org/cgi-bin/carddisp.pl?gene=AQP1
CD34	CD34 Molecule	Protein Coding	41	GC01M207880	22.0202369689941	https://www.genecards.org/cgi-bin/carddisp.pl?gene=CD34
CCL5	C-C Motif Chemokine Ligand 5	Protein Coding	41	GC17M035871	21.9588317871094	https://www.genecards.org/cgi-bin/carddisp.pl?gene=CCL5
ENG	Endoglin	Protein Coding	44	GC09M127815	21.941780090332	https://www.genecards.org/cgi-bin/carddisp.pl?gene=ENG
TLR2	Toll Like Receptor 2	Protein Coding	49	GC04P153684	21.9219131469727	https://www.genecards.org/cgi-bin/carddisp.pl?gene=TLR2
PRTN3	Proteinase 3	Protein Coding	43	GC19P000840	21.8020420074463	https://www.genecards.org/cgi-bin/carddisp.pl?gene=PRTN3
ACE2	Angiotensin Converting Enzyme 2	Protein Coding	47	GC0XM015494	21.7627582550049	https://www.genecards.org/cgi-bin/carddisp.pl?gene=ACE2
CALCA	Calcitonin Related Polypeptide Alpha	Protein Coding	41	GC11M014945	21.715747833252	https://www.genecards.org/cgi-bin/carddisp.pl?gene=CALCA
SLC4A1	Solute Carrier Family 4 Member 1 (Diego Blood Group)	Protein Coding	45	GC17M044555	21.7136821746826	https://www.genecards.org/cgi-bin/carddisp.pl?gene=SLC4A1
ELN	Elastin	Protein Coding	43	GC07P074027	21.6686248779297	https://www.genecards.org/cgi-bin/carddisp.pl?gene=ELN
JAK1	Janus Kinase 1	Protein Coding	51	GC01M064833	21.6513729095459	https://www.genecards.org/cgi-bin/carddisp.pl?gene=JAK1
IL1A	Interleukin 1 Alpha	Protein Coding	41	GC02M112773	21.621826171875	https://www.genecards.org/cgi-bin/carddisp.pl?gene=IL1A
G6PD	Glucose-6-Phosphate Dehydrogenase	Protein Coding	48	GC0XM154531	21.5639057159424	https://www.genecards.org/cgi-bin/carddisp.pl?gene=G6PD
CDKN2B	Cyclin Dependent Kinase Inhibitor 2B	Protein Coding	45	GC09M022002	21.5385818481445	https://www.genecards.org/cgi-bin/carddisp.pl?gene=CDKN2B
OFD1	OFD1 Centriole And Centriolar Satellite Protein	Protein Coding	41	GC0XP013734	21.4724864959717	https://www.genecards.org/cgi-bin/carddisp.pl?gene=OFD1
CFHR3	Complement Factor H Related 3	Protein Coding	39	GC01P196774	21.4477062225342	https://www.genecards.org/cgi-bin/carddisp.pl?gene=CFHR3
KNG1	Kininogen 1	Protein Coding	43	GC03P186717	21.4122333526611	https://www.genecards.org/cgi-bin/carddisp.pl?gene=KNG1
ANKS6	Ankyrin Repeat And Sterile Alpha Motif Domain Containing 6	Protein Coding	37	GC09M098731	21.4031238555908	https://www.genecards.org/cgi-bin/carddisp.pl?gene=ANKS6
CAT	Catalase	Protein Coding	47	GC11P034460	21.3811225891113	https://www.genecards.org/cgi-bin/carddisp.pl?gene=CAT
NRIP1	Nuclear Receptor Interacting Protein 1	Protein Coding	42	GC21M014961	21.3729076385498	https://www.genecards.org/cgi-bin/carddisp.pl?gene=NRIP1
ALDH2	Aldehyde Dehydrogenase 2 Family Member	Protein Coding	48	GC12P111766	21.3569488525391	https://www.genecards.org/cgi-bin/carddisp.pl?gene=ALDH2
NUP98	Nucleoporin 98 And 96 Precursor	Protein Coding	41	GC11M003671	21.3439121246338	https://www.genecards.org/cgi-bin/carddisp.pl?gene=NUP98
MIF	Macrophage Migration Inhibitory Factor	Protein Coding	47	GC22P023894	21.3359317779541	https://www.genecards.org/cgi-bin/carddisp.pl?gene=MIF
RYR1	Ryanodine Receptor 1	Protein Coding	45	GC19P043609	21.3278503417969	https://www.genecards.org/cgi-bin/carddisp.pl?gene=RYR1
FAT4	FAT Atypical Cadherin 4	Protein Coding	38	GC04P125315	21.2748203277588	https://www.genecards.org/cgi-bin/carddisp.pl?gene=FAT4
CXCR4	C-X-C Motif Chemokine Receptor 4	Protein Coding	50	GC02M136114	21.2601985931396	https://www.genecards.org/cgi-bin/carddisp.pl?gene=CXCR4
AGXT	Alanine--Glyoxylate And Serine--Pyruvate Aminotransferase	Protein Coding	44	GC02P240868	21.2391891479492	https://www.genecards.org/cgi-bin/carddisp.pl?gene=AGXT
NLRP3	NLR Family Pyrin Domain Containing 3	Protein Coding	45	GC01P247415	21.2325420379639	https://www.genecards.org/cgi-bin/carddisp.pl?gene=NLRP3
ROBO2	Roundabout Guidance Receptor 2	Protein Coding	41	GC03P075955	21.1885452270508	https://www.genecards.org/cgi-bin/carddisp.pl?gene=ROBO2
RAD51	RAD51 Recombinase	Protein Coding	51	GC15P040694	21.1569766998291	https://www.genecards.org/cgi-bin/carddisp.pl?gene=RAD51
PARP1	Poly(ADP-Ribose) Polymerase 1	Protein Coding	47	GC01M226360	21.1519298553467	https://www.genecards.org/cgi-bin/carddisp.pl?gene=PARP1
FCGR2A	Fc Fragment Of IgG Receptor IIa	Protein Coding	44	GC01P161505	21.1249866485596	https://www.genecards.org/cgi-bin/carddisp.pl?gene=FCGR2A
NABP1	Nucleic Acid Binding Protein 1	Protein Coding	33	GC02P191678	21.1226501464844	https://www.genecards.org/cgi-bin/carddisp.pl?gene=NABP1
CDKN1B	Cyclin Dependent Kinase Inhibitor 1B	Protein Coding	45	GC12P015588	21.1007423400879	https://www.genecards.org/cgi-bin/carddisp.pl?gene=CDKN1B
CLCNKA	Chloride Voltage-Gated Channel Ka	Protein Coding	39	GC01P016018	21.0356903076172	https://www.genecards.org/cgi-bin/carddisp.pl?gene=CLCNKA
PRKCSH	Protein Kinase C Substrate 80K-H	Protein Coding	42	GC19P011435	21.0109481811523	https://www.genecards.org/cgi-bin/carddisp.pl?gene=PRKCSH
FGFR3	Fibroblast Growth Factor Receptor 3	Protein Coding	52	GC04P001795	20.9740447998047	https://www.genecards.org/cgi-bin/carddisp.pl?gene=FGFR3
MIR16-1	MicroRNA 16-1	RNA Gene	21	GC13M050048	20.9628944396973	https://www.genecards.org/cgi-bin/carddisp.pl?gene=MIR16-1
AQP4	Aquaporin 4	Protein Coding	44	GC18M026852	20.9236793518066	https://www.genecards.org/cgi-bin/carddisp.pl?gene=AQP4
RINT1	RAD50 Interactor 1	Protein Coding	36	GC07P105532	20.9090538024902	https://www.genecards.org/cgi-bin/carddisp.pl?gene=RINT1
TBK1	TANK Binding Kinase 1	Protein Coding	47	GC12P064451	20.8873462677002	https://www.genecards.org/cgi-bin/carddisp.pl?gene=TBK1
TBL1XR1	TBL1X Receptor 1	Protein Coding	43	GC03M177019	20.8732795715332	https://www.genecards.org/cgi-bin/carddisp.pl?gene=TBL1XR1
SLC13A3	Solute Carrier Family 13 Member 3	Protein Coding	42	GC20M046557	20.8224697113037	https://www.genecards.org/cgi-bin/carddisp.pl?gene=SLC13A3
SDHB	Succinate Dehydrogenase Complex Iron Sulfur Subunit B	Protein Coding	46	GC01M017541	20.7816505432129	https://www.genecards.org/cgi-bin/carddisp.pl?gene=SDHB
SST	Somatostatin	Protein Coding	40	GC03M187668	20.775541305542	https://www.genecards.org/cgi-bin/carddisp.pl?gene=SST
ABCG2	ATP Binding Cassette Subfamily G Member 2 (Junior Blood Group)	Protein Coding	48	GC04M088090	20.753438949585	https://www.genecards.org/cgi-bin/carddisp.pl?gene=ABCG2
HLA-DQB1	Major Histocompatibility Complex, Class II, DQ Beta 1	Protein Coding	41	GC06M054235	20.7471122741699	https://www.genecards.org/cgi-bin/carddisp.pl?gene=HLA-DQB1
AHI1	Abelson Helper Integration Site 1	Protein Coding	40	GC06M135283	20.7350997924805	https://www.genecards.org/cgi-bin/carddisp.pl?gene=AHI1
PDGFRA	Platelet Derived Growth Factor Receptor Alpha	Protein Coding	52	GC04P054229	20.7288990020752	https://www.genecards.org/cgi-bin/carddisp.pl?gene=PDGFRA
FHIT	Fragile Histidine Triad Diadenosine Triphosphatase	Protein Coding	42	GC03M059747	20.7251739501953	https://www.genecards.org/cgi-bin/carddisp.pl?gene=FHIT
SMARCA4	SWI/SNF Related, Matrix Associated, Actin Dependent Regulator Of Chromatin, Subfamily A, Member 4	Protein Coding	47	GC19P010932	20.6970481872559	https://www.genecards.org/cgi-bin/carddisp.pl?gene=SMARCA4
BSND	Barttin CLCNK Type Accessory Subunit Beta	Protein Coding	39	GC01P054998	20.6885528564453	https://www.genecards.org/cgi-bin/carddisp.pl?gene=BSND
POLG	DNA Polymerase Gamma, Catalytic Subunit	Protein Coding	44	GC15M089428	20.5872955322266	https://www.genecards.org/cgi-bin/carddisp.pl?gene=POLG
CXCL10	C-X-C Motif Chemokine Ligand 10	Protein Coding	42	GC04M076021	20.5511589050293	https://www.genecards.org/cgi-bin/carddisp.pl?gene=CXCL10
AVPR2	Arginine Vasopressin Receptor 2	Protein Coding	46	GC0XP153902	20.4928169250488	https://www.genecards.org/cgi-bin/carddisp.pl?gene=AVPR2
KAT6A	Lysine Acetyltransferase 6A	Protein Coding	41	GC08M041929	20.4471664428711	https://www.genecards.org/cgi-bin/carddisp.pl?gene=KAT6A
IRF2BP2	Interferon Regulatory Factor 2 Binding Protein 2	Protein Coding	35	GC01M234604	20.3542289733887	https://www.genecards.org/cgi-bin/carddisp.pl?gene=IRF2BP2
ERBB2	Erb-B2 Receptor Tyrosine Kinase 2	Protein Coding	52	GC17P039687	20.3329010009766	https://www.genecards.org/cgi-bin/carddisp.pl?gene=ERBB2
MKKS	MKKS Centrosomal Shuttling Protein	Protein Coding	38	GC20M010424	20.3311023712158	https://www.genecards.org/cgi-bin/carddisp.pl?gene=MKKS
MIRLET7D	MicroRNA Let-7d	RNA Gene	21	GC09P094178	20.3211040496826	https://www.genecards.org/cgi-bin/carddisp.pl?gene=MIRLET7D
ADM	Adrenomedullin	Protein Coding	43	GC11P010304	20.3198566436768	https://www.genecards.org/cgi-bin/carddisp.pl?gene=ADM
MMACHC	Metabolism Of Cobalamin Associated C	Protein Coding	41	GC01P045500	20.3150119781494	https://www.genecards.org/cgi-bin/carddisp.pl?gene=MMACHC
RPGRIP1L	RPGRIP1 Like	Protein Coding	37	GC16M053597	20.2777729034424	https://www.genecards.org/cgi-bin/carddisp.pl?gene=RPGRIP1L
ABCC1	ATP Binding Cassette Subfamily C Member 1	Protein Coding	47	GC16P015949	20.1775245666504	https://www.genecards.org/cgi-bin/carddisp.pl?gene=ABCC1
CASP8	Caspase 8	Protein Coding	50	GC02P201233	20.1010932922363	https://www.genecards.org/cgi-bin/carddisp.pl?gene=CASP8
SF3B1	Splicing Factor 3b Subunit 1	Protein Coding	43	GC02M197401	20.0627937316895	https://www.genecards.org/cgi-bin/carddisp.pl?gene=SF3B1
KITLG	KIT Ligand	Protein Coding	42	GC12M088492	20.0425872802734	https://www.genecards.org/cgi-bin/carddisp.pl?gene=KITLG
GPC3	Glypican 3	Protein Coding	43	GC0XM133535	19.9884490966797	https://www.genecards.org/cgi-bin/carddisp.pl?gene=GPC3
SEPTIN9	Septin 9	Protein Coding	33	GC17P077282	19.9759616851807	https://www.genecards.org/cgi-bin/carddisp.pl?gene=SEPTIN9
S100B	S100 Calcium Binding Protein B	Protein Coding	44	GC21M049241	19.9511795043945	https://www.genecards.org/cgi-bin/carddisp.pl?gene=S100B
CD79A	CD79a Molecule	Protein Coding	44	GC19P041877	19.945592880249	https://www.genecards.org/cgi-bin/carddisp.pl?gene=CD79A
TLR3	Toll Like Receptor 3	Protein Coding	50	GC04P186059	19.9431324005127	https://www.genecards.org/cgi-bin/carddisp.pl?gene=TLR3
GFAP	Glial Fibrillary Acidic Protein	Protein Coding	45	GC17M044905	19.9431304931641	https://www.genecards.org/cgi-bin/carddisp.pl?gene=GFAP
CD14	CD14 Molecule	Protein Coding	43	GC05M140631	19.9410667419434	https://www.genecards.org/cgi-bin/carddisp.pl?gene=CD14
PTPRC	Protein Tyrosine Phosphatase Receptor Type C	Protein Coding	48	GC01P198607	19.9053936004639	https://www.genecards.org/cgi-bin/carddisp.pl?gene=PTPRC
CAV1	Caveolin 1	Protein Coding	46	GC07P116524	19.8751201629639	https://www.genecards.org/cgi-bin/carddisp.pl?gene=CAV1
FOXP1	Forkhead Box P1	Protein Coding	44	GC03M070926	19.8464336395264	https://www.genecards.org/cgi-bin/carddisp.pl?gene=FOXP1
HADHA	Hydroxyacyl-CoA Dehydrogenase Trifunctional Multienzyme Complex Subunit Alpha	Protein Coding	44	GC02M026190	19.8096885681152	https://www.genecards.org/cgi-bin/carddisp.pl?gene=HADHA
SPTAN1	Spectrin Alpha, Non-Erythrocytic 1	Protein Coding	46	GC09P128552	19.8084983825684	https://www.genecards.org/cgi-bin/carddisp.pl?gene=SPTAN1
FABP1	Fatty Acid Binding Protein 1	Protein Coding	41	GC02M088122	19.7964477539063	https://www.genecards.org/cgi-bin/carddisp.pl?gene=FABP1
BMP4	Bone Morphogenetic Protein 4	Protein Coding	47	GC14M053949	19.7946662902832	https://www.genecards.org/cgi-bin/carddisp.pl?gene=BMP4
SET	SET Nuclear Proto-Oncogene	Protein Coding	44	GC09P128684	19.7814674377441	https://www.genecards.org/cgi-bin/carddisp.pl?gene=SET
XIAP	X-Linked Inhibitor Of Apoptosis	Protein Coding	47	GC0XP123859	19.7809600830078	https://www.genecards.org/cgi-bin/carddisp.pl?gene=XIAP
C4A	Complement C4A (Rodgers Blood Group)	Protein Coding	42	GC06P064159	19.7759666442871	https://www.genecards.org/cgi-bin/carddisp.pl?gene=C4A
ABCC8	ATP Binding Cassette Subfamily C Member 8	Protein Coding	44	GC11M017392	19.7723045349121	https://www.genecards.org/cgi-bin/carddisp.pl?gene=ABCC8
COL4A1	Collagen Type IV Alpha 1 Chain	Protein Coding	47	GC13M110148	19.7684326171875	https://www.genecards.org/cgi-bin/carddisp.pl?gene=COL4A1
MPL	MPL Proto-Oncogene, Thrombopoietin Receptor	Protein Coding	45	GC01P043337	19.7570743560791	https://www.genecards.org/cgi-bin/carddisp.pl?gene=MPL
ANXA5	Annexin A5	Protein Coding	44	GC04M121667	19.75439453125	https://www.genecards.org/cgi-bin/carddisp.pl?gene=ANXA5
SRC	SRC Proto-Oncogene, Non-Receptor Tyrosine Kinase	Protein Coding	50	GC20P037344	19.7517642974854	https://www.genecards.org/cgi-bin/carddisp.pl?gene=SRC
KIAA0319L	KIAA0319 Like	Protein Coding	36	GC01M035433	19.6968994140625	https://www.genecards.org/cgi-bin/carddisp.pl?gene=KIAA0319L
ERBB3	Erb-B2 Receptor Tyrosine Kinase 3	Protein Coding	51	GC12P056756	19.6887435913086	https://www.genecards.org/cgi-bin/carddisp.pl?gene=ERBB3
NOD2	Nucleotide Binding Oligomerization Domain Containing 2	Protein Coding	46	GC16P050693	19.6840362548828	https://www.genecards.org/cgi-bin/carddisp.pl?gene=NOD2
PMP22	Peripheral Myelin Protein 22	Protein Coding	40	GC17M015229	19.6613502502441	https://www.genecards.org/cgi-bin/carddisp.pl?gene=PMP22
NF1	Neurofibromin 1	Protein Coding	47	GC17P031094	19.6541633605957	https://www.genecards.org/cgi-bin/carddisp.pl?gene=NF1
MIRLET7A3	MicroRNA Let-7a-3	RNA Gene	19	GC22P046112	19.6508922576904	https://www.genecards.org/cgi-bin/carddisp.pl?gene=MIRLET7A3
CYP3A5	Cytochrome P450 Family 3 Subfamily A Member 5	Protein Coding	46	GC07M099648	19.6485252380371	https://www.genecards.org/cgi-bin/carddisp.pl?gene=CYP3A5
AGER	Advanced Glycosylation End-Product Specific Receptor	Protein Coding	43	GC06M032180	19.5867500305176	https://www.genecards.org/cgi-bin/carddisp.pl?gene=AGER
CALR	Calreticulin	Protein Coding	48	GC19P012938	19.5607223510742	https://www.genecards.org/cgi-bin/carddisp.pl?gene=CALR
BRCA1	BRCA1 DNA Repair Associated	Protein Coding	48	GC17M043044	19.5566577911377	https://www.genecards.org/cgi-bin/carddisp.pl?gene=BRCA1
JAK3	Janus Kinase 3	Protein Coding	50	GC19M017824	19.5362720489502	https://www.genecards.org/cgi-bin/carddisp.pl?gene=JAK3
CYP3A4	Cytochrome P450 Family 3 Subfamily A Member 4	Protein Coding	49	GC07M099759	19.5275211334229	https://www.genecards.org/cgi-bin/carddisp.pl?gene=CYP3A4
NCAM1	Neural Cell Adhesion Molecule 1	Protein Coding	44	GC11P112961	19.4379749298096	https://www.genecards.org/cgi-bin/carddisp.pl?gene=NCAM1
GSTP1	Glutathione S-Transferase Pi 1	Protein Coding	48	GC11P067583	19.4199409484863	https://www.genecards.org/cgi-bin/carddisp.pl?gene=GSTP1
TRPV4	Transient Receptor Potential Cation Channel Subfamily V Member 4	Protein Coding	48	GC12M109783	19.3940887451172	https://www.genecards.org/cgi-bin/carddisp.pl?gene=TRPV4
LPL	Lipoprotein Lipase	Protein Coding	47	GC08P019901	19.3901519775391	https://www.genecards.org/cgi-bin/carddisp.pl?gene=LPL
MIR34A	MicroRNA 34a	RNA Gene	22	GC01M009151	19.3729591369629	https://www.genecards.org/cgi-bin/carddisp.pl?gene=MIR34A
CDH1	Cadherin 1	Protein Coding	48	GC16P068737	19.3343849182129	https://www.genecards.org/cgi-bin/carddisp.pl?gene=CDH1
CSF3R	Colony Stimulating Factor 3 Receptor	Protein Coding	45	GC01M036466	19.2546977996826	https://www.genecards.org/cgi-bin/carddisp.pl?gene=CSF3R
FANCC	FA Complementation Group C	Protein Coding	45	GC09M095099	19.2336730957031	https://www.genecards.org/cgi-bin/carddisp.pl?gene=FANCC
MYH9	Myosin Heavy Chain 9	Protein Coding	48	GC22M036281	19.2023506164551	https://www.genecards.org/cgi-bin/carddisp.pl?gene=MYH9
OCRL	OCRL Inositol Polyphosphate-5-Phosphatase	Protein Coding	43	GC0XP129539	19.1901092529297	https://www.genecards.org/cgi-bin/carddisp.pl?gene=OCRL
ANPEP	Alanyl Aminopeptidase, Membrane	Protein Coding	48	GC15M089784	19.1853733062744	https://www.genecards.org/cgi-bin/carddisp.pl?gene=ANPEP
GPC4	Glypican 4	Protein Coding	43	GC0XM133300	19.1646327972412	https://www.genecards.org/cgi-bin/carddisp.pl?gene=GPC4
KL	Klotho	Protein Coding	43	GC13P033016	19.0818386077881	https://www.genecards.org/cgi-bin/carddisp.pl?gene=KL
PTX3	Pentraxin 3	Protein Coding	40	GC03P157436	19.0629634857178	https://www.genecards.org/cgi-bin/carddisp.pl?gene=PTX3
EYA1	EYA Transcriptional Coactivator And Phosphatase 1	Protein Coding	44	GC08M071210	19.0220050811768	https://www.genecards.org/cgi-bin/carddisp.pl?gene=EYA1
CPOX	Coproporphyrinogen Oxidase	Protein Coding	41	GC03M098576	19.0211067199707	https://www.genecards.org/cgi-bin/carddisp.pl?gene=CPOX
MAPK8	Mitogen-Activated Protein Kinase 8	Protein Coding	48	GC10P048306	19.01784324646	https://www.genecards.org/cgi-bin/carddisp.pl?gene=MAPK8
ADA	Adenosine Deaminase	Protein Coding	49	GC20M044620	19.0060119628906	https://www.genecards.org/cgi-bin/carddisp.pl?gene=ADA
MBL2	Mannose Binding Lectin 2	Protein Coding	45	GC10M052760	18.9928493499756	https://www.genecards.org/cgi-bin/carddisp.pl?gene=MBL2
CD44	CD44 Molecule (Indian Blood Group)	Protein Coding	45	GC11P035139	18.9819202423096	https://www.genecards.org/cgi-bin/carddisp.pl?gene=CD44
LMX1B	LIM Homeobox Transcription Factor 1 Beta	Protein Coding	44	GC09P126614	18.914270401001	https://www.genecards.org/cgi-bin/carddisp.pl?gene=LMX1B
MMP2	Matrix Metallopeptidase 2	Protein Coding	51	GC16P055390	18.9071197509766	https://www.genecards.org/cgi-bin/carddisp.pl?gene=MMP2
IL7	Interleukin 7	Protein Coding	40	GC08M078689	18.8489418029785	https://www.genecards.org/cgi-bin/carddisp.pl?gene=IL7
KDR	Kinase Insert Domain Receptor	Protein Coding	51	GC04M055078	18.8452663421631	https://www.genecards.org/cgi-bin/carddisp.pl?gene=KDR
TNFRSF11B	TNF Receptor Superfamily Member 11b	Protein Coding	45	GC08M118923	18.8378562927246	https://www.genecards.org/cgi-bin/carddisp.pl?gene=TNFRSF11B
HAVCR2	Hepatitis A Virus Cellular Receptor 2	Protein Coding	41	GC05M157063	18.8191299438477	https://www.genecards.org/cgi-bin/carddisp.pl?gene=HAVCR2
GGT1	Gamma-Glutamyltransferase 1	Protein Coding	46	GC22P024583	18.8186836242676	https://www.genecards.org/cgi-bin/carddisp.pl?gene=GGT1
FGA	Fibrinogen Alpha Chain	Protein Coding	45	GC04M154583	18.8000793457031	https://www.genecards.org/cgi-bin/carddisp.pl?gene=FGA
ITGA8	Integrin Subunit Alpha 8	Protein Coding	41	GC10M015513	18.7859802246094	https://www.genecards.org/cgi-bin/carddisp.pl?gene=ITGA8
FGFR2	Fibroblast Growth Factor Receptor 2	Protein Coding	51	GC10M121478	18.7333946228027	https://www.genecards.org/cgi-bin/carddisp.pl?gene=FGFR2
MRTFA	Myocardin Related Transcription Factor A	Protein Coding	33	GC22M052509	18.7245006561279	https://www.genecards.org/cgi-bin/carddisp.pl?gene=MRTFA
SMARCB1	SWI/SNF Related, Matrix Associated, Actin Dependent Regulator Of Chromatin, Subfamily B, Member 1	Protein Coding	44	GC22P023786	18.6938056945801	https://www.genecards.org/cgi-bin/carddisp.pl?gene=SMARCB1
CFHR2	Complement Factor H Related 2	Protein Coding	36	GC01P196943	18.628101348877	https://www.genecards.org/cgi-bin/carddisp.pl?gene=CFHR2
CP	Ceruloplasmin	Protein Coding	46	GC03M149162	18.620023727417	https://www.genecards.org/cgi-bin/carddisp.pl?gene=CP
MYCN	MYCN Proto-Oncogene, BHLH Transcription Factor	Protein Coding	44	GC02P015949	18.5893497467041	https://www.genecards.org/cgi-bin/carddisp.pl?gene=MYCN
NEK1	NIMA Related Kinase 1	Protein Coding	42	GC04M169393	18.5736446380615	https://www.genecards.org/cgi-bin/carddisp.pl?gene=NEK1
SBDS	SBDS Ribosome Maturation Factor	Protein Coding	40	GC07M066987	18.5719032287598	https://www.genecards.org/cgi-bin/carddisp.pl?gene=SBDS
SLC12A3	Solute Carrier Family 12 Member 3	Protein Coding	45	GC16P056865	18.5681800842285	https://www.genecards.org/cgi-bin/carddisp.pl?gene=SLC12A3
RETN	Resistin	Protein Coding	41	GC19P007669	18.5674209594727	https://www.genecards.org/cgi-bin/carddisp.pl?gene=RETN
POMC	Proopiomelanocortin	Protein Coding	45	GC02M025160	18.5641326904297	https://www.genecards.org/cgi-bin/carddisp.pl?gene=POMC
RBP4	Retinol Binding Protein 4	Protein Coding	43	GC10M093591	18.5066757202148	https://www.genecards.org/cgi-bin/carddisp.pl?gene=RBP4
TRIP13	Thyroid Hormone Receptor Interactor 13	Protein Coding	40	GC05P000892	18.4971904754639	https://www.genecards.org/cgi-bin/carddisp.pl?gene=TRIP13
NGF	Nerve Growth Factor	Protein Coding	48	GC01M115285	18.4963989257813	https://www.genecards.org/cgi-bin/carddisp.pl?gene=NGF
GAPDH	Glyceraldehyde-3-Phosphate Dehydrogenase	Protein Coding	46	GC12P015352	18.4619674682617	https://www.genecards.org/cgi-bin/carddisp.pl?gene=GAPDH
SLC25A25	Solute Carrier Family 25 Member 25	Protein Coding	37	GC09P128068	18.458179473877	https://www.genecards.org/cgi-bin/carddisp.pl?gene=SLC25A25
PRKCD	Protein Kinase C Delta	Protein Coding	52	GC03P053156	18.4546489715576	https://www.genecards.org/cgi-bin/carddisp.pl?gene=PRKCD
IFT88	Intraflagellar Transport 88	Protein Coding	40	GC13P020566	18.4465866088867	https://www.genecards.org/cgi-bin/carddisp.pl?gene=IFT88
CD36	CD36 Molecule	Protein Coding	46	GC07P080369	18.4397201538086	https://www.genecards.org/cgi-bin/carddisp.pl?gene=CD36
KCNJ11	Potassium Inwardly Rectifying Channel Subfamily J Member 11	Protein Coding	46	GC11M017400	18.4273357391357	https://www.genecards.org/cgi-bin/carddisp.pl?gene=KCNJ11
STAT5A	Signal Transducer And Activator Of Transcription 5A	Protein Coding	44	GC17P042287	18.3937282562256	https://www.genecards.org/cgi-bin/carddisp.pl?gene=STAT5A
ADRB2	Adrenoceptor Beta 2	Protein Coding	48	GC05P148825	18.352668762207	https://www.genecards.org/cgi-bin/carddisp.pl?gene=ADRB2
FANCA	FA Complementation Group A	Protein Coding	47	GC16M089776	18.3466033935547	https://www.genecards.org/cgi-bin/carddisp.pl?gene=FANCA
IL6R	Interleukin 6 Receptor	Protein Coding	47	GC01P154405	18.2749843597412	https://www.genecards.org/cgi-bin/carddisp.pl?gene=IL6R
HSPG2	Heparan Sulfate Proteoglycan 2	Protein Coding	44	GC01M021822	18.1914577484131	https://www.genecards.org/cgi-bin/carddisp.pl?gene=HSPG2
ALPL	Alkaline Phosphatase, Biomineralization Associated	Protein Coding	48	GC01P021508	18.1476669311523	https://www.genecards.org/cgi-bin/carddisp.pl?gene=ALPL
GRHPR	Glyoxylate And Hydroxypyruvate Reductase	Protein Coding	44	GC09P037412	18.1237983703613	https://www.genecards.org/cgi-bin/carddisp.pl?gene=GRHPR
YWHAE	Tyrosine 3-Monooxygenase/Tryptophan 5-Monooxygenase Activation Protein Epsilon	Protein Coding	47	GC17M001346	18.1226634979248	https://www.genecards.org/cgi-bin/carddisp.pl?gene=YWHAE
TMEM231	Transmembrane Protein 231	Protein Coding	36	GC16M075536	18.1192893981934	https://www.genecards.org/cgi-bin/carddisp.pl?gene=TMEM231
INSR	Insulin Receptor	Protein Coding	51	GC19M007112	18.0962295532227	https://www.genecards.org/cgi-bin/carddisp.pl?gene=INSR
GP1BA	Glycoprotein Ib Platelet Subunit Alpha	Protein Coding	44	GC17P004932	18.0441379547119	https://www.genecards.org/cgi-bin/carddisp.pl?gene=GP1BA
DICER1	Dicer 1, Ribonuclease III	Protein Coding	46	GC14M095086	18.0210056304932	https://www.genecards.org/cgi-bin/carddisp.pl?gene=DICER1
MYLK	Myosin Light Chain Kinase	Protein Coding	51	GC03M123610	18.0190086364746	https://www.genecards.org/cgi-bin/carddisp.pl?gene=MYLK
ENPP1	Ectonucleotide Pyrophosphatase/Phosphodiesterase 1	Protein Coding	45	GC06P131808	17.9989185333252	https://www.genecards.org/cgi-bin/carddisp.pl?gene=ENPP1
NR3C2	Nuclear Receptor Subfamily 3 Group C Member 2	Protein Coding	46	GC04M148078	17.9832878112793	https://www.genecards.org/cgi-bin/carddisp.pl?gene=NR3C2
PTPN22	Protein Tyrosine Phosphatase Non-Receptor Type 22	Protein Coding	46	GC01M113813	17.9812107086182	https://www.genecards.org/cgi-bin/carddisp.pl?gene=PTPN22
VIM	Vimentin	Protein Coding	48	GC10P017227	17.9748859405518	https://www.genecards.org/cgi-bin/carddisp.pl?gene=VIM
CASP9	Caspase 9	Protein Coding	46	GC01M015491	17.9165687561035	https://www.genecards.org/cgi-bin/carddisp.pl?gene=CASP9
ROBO1	Roundabout Guidance Receptor 1	Protein Coding	43	GC03M078597	17.9103012084961	https://www.genecards.org/cgi-bin/carddisp.pl?gene=ROBO1
TRAF3	TNF Receptor Associated Factor 3	Protein Coding	45	GC14P107460	17.9033241271973	https://www.genecards.org/cgi-bin/carddisp.pl?gene=TRAF3
RUNX2	RUNX Family Transcription Factor 2	Protein Coding	46	GC06P064370	17.895866394043	https://www.genecards.org/cgi-bin/carddisp.pl?gene=RUNX2
CHAT	Choline O-Acetyltransferase	Protein Coding	45	GC10P049609	17.8865756988525	https://www.genecards.org/cgi-bin/carddisp.pl?gene=CHAT
MIR106B	MicroRNA 106b	RNA Gene	21	GC07M100884	17.8846664428711	https://www.genecards.org/cgi-bin/carddisp.pl?gene=MIR106B
IL15	Interleukin 15	Protein Coding	38	GC04P141636	17.8792495727539	https://www.genecards.org/cgi-bin/carddisp.pl?gene=IL15
ITGB3	Integrin Subunit Beta 3	Protein Coding	48	GC17P047709	17.876974105835	https://www.genecards.org/cgi-bin/carddisp.pl?gene=ITGB3
CD40LG	CD40 Ligand	Protein Coding	45	GC0XP136649	17.868579864502	https://www.genecards.org/cgi-bin/carddisp.pl?gene=CD40LG
IFT80	Intraflagellar Transport 80	Protein Coding	35	GC03M160256	17.8509902954102	https://www.genecards.org/cgi-bin/carddisp.pl?gene=IFT80
SLC9A3	Solute Carrier Family 9 Member A3	Protein Coding	45	GC05M000472	17.8454818725586	https://www.genecards.org/cgi-bin/carddisp.pl?gene=SLC9A3
KMT2C	Lysine Methyltransferase 2C	Protein Coding	39	GC07M152134	17.8084621429443	https://www.genecards.org/cgi-bin/carddisp.pl?gene=KMT2C
IL7R	Interleukin 7 Receptor	Protein Coding	44	GC05P035852	17.7534866333008	https://www.genecards.org/cgi-bin/carddisp.pl?gene=IL7R
SEC61A1	SEC61 Translocon Subunit Alpha 1	Protein Coding	40	GC03P128051	17.7357749938965	https://www.genecards.org/cgi-bin/carddisp.pl?gene=SEC61A1
MMP1	Matrix Metallopeptidase 1	Protein Coding	49	GC11M102810	17.7232761383057	https://www.genecards.org/cgi-bin/carddisp.pl?gene=MMP1
CYCS	Cytochrome C, Somatic	Protein Coding	47	GC07M025118	17.7098903656006	https://www.genecards.org/cgi-bin/carddisp.pl?gene=CYCS
MIR146A	MicroRNA 146a	RNA Gene	22	GC05P160485	17.6879024505615	https://www.genecards.org/cgi-bin/carddisp.pl?gene=MIR146A
SLIT2	Slit Guidance Ligand 2	Protein Coding	43	GC04P020287	17.6679306030273	https://www.genecards.org/cgi-bin/carddisp.pl?gene=SLIT2
BMP6	Bone Morphogenetic Protein 6	Protein Coding	41	GC06P007726	17.6364974975586	https://www.genecards.org/cgi-bin/carddisp.pl?gene=BMP6
EDNRB	Endothelin Receptor Type B	Protein Coding	48	GC13M077895	17.6203117370605	https://www.genecards.org/cgi-bin/carddisp.pl?gene=EDNRB
PMS2	PMS1 Homolog 2, Mismatch Repair System Component	Protein Coding	47	GC07M005973	17.5925159454346	https://www.genecards.org/cgi-bin/carddisp.pl?gene=PMS2
MALAT1	Metastasis Associated Lung Adenocarcinoma Transcript 1	RNA Gene	23	GC11P067480	17.5897159576416	https://www.genecards.org/cgi-bin/carddisp.pl?gene=MALAT1
PRL	Prolactin	Protein Coding	41	GC06M022287	17.5666904449463	https://www.genecards.org/cgi-bin/carddisp.pl?gene=PRL
CBL	Cbl Proto-Oncogene	Protein Coding	48	GC11P119206	17.5663642883301	https://www.genecards.org/cgi-bin/carddisp.pl?gene=CBL
TMEM216	Transmembrane Protein 216	Protein Coding	35	GC11P061391	17.5239391326904	https://www.genecards.org/cgi-bin/carddisp.pl?gene=TMEM216
MAPK3	Mitogen-Activated Protein Kinase 3	Protein Coding	47	GC16M032843	17.4291954040527	https://www.genecards.org/cgi-bin/carddisp.pl?gene=MAPK3
ADA2	Adenosine Deaminase 2	Protein Coding	32	GC22M017179	17.4283809661865	https://www.genecards.org/cgi-bin/carddisp.pl?gene=ADA2
MBP	Myelin Basic Protein	Protein Coding	43	GC18M076978	17.4236831665039	https://www.genecards.org/cgi-bin/carddisp.pl?gene=MBP
SLC22A6	Solute Carrier Family 22 Member 6	Protein Coding	43	GC11M077358	17.4185657501221	https://www.genecards.org/cgi-bin/carddisp.pl?gene=SLC22A6
CDK4	Cyclin Dependent Kinase 4	Protein Coding	51	GC12M057743	17.313232421875	https://www.genecards.org/cgi-bin/carddisp.pl?gene=CDK4
BBS1	Bardet-Biedl Syndrome 1	Protein Coding	37	GC11P067707	17.2716045379639	https://www.genecards.org/cgi-bin/carddisp.pl?gene=BBS1
IGHMBP2	Immunoglobulin Mu DNA Binding Protein 2	Protein Coding	40	GC11P068903	17.2613296508789	https://www.genecards.org/cgi-bin/carddisp.pl?gene=IGHMBP2
MIR27A	MicroRNA 27a	RNA Gene	22	GC19M014241	17.2473602294922	https://www.genecards.org/cgi-bin/carddisp.pl?gene=MIR27A
APOB	Apolipoprotein B	Protein Coding	44	GC02M020956	17.2194194793701	https://www.genecards.org/cgi-bin/carddisp.pl?gene=APOB
CSF1	Colony Stimulating Factor 1	Protein Coding	41	GC01P109911	17.2134265899658	https://www.genecards.org/cgi-bin/carddisp.pl?gene=CSF1
KMT2D	Lysine Methyltransferase 2D	Protein Coding	40	GC12M049018	17.1928730010986	https://www.genecards.org/cgi-bin/carddisp.pl?gene=KMT2D
CD2AP	CD2 Associated Protein	Protein Coding	41	GC06P064381	17.1904678344727	https://www.genecards.org/cgi-bin/carddisp.pl?gene=CD2AP
ESR1	Estrogen Receptor 1	Protein Coding	50	GC06P151656	17.1897068023682	https://www.genecards.org/cgi-bin/carddisp.pl?gene=ESR1
GLA	Galactosidase Alpha	Protein Coding	46	GC0XM101393	17.1893081665039	https://www.genecards.org/cgi-bin/carddisp.pl?gene=GLA
SFTPB	Surfactant Protein B	Protein Coding	43	GC02M085657	17.1485500335693	https://www.genecards.org/cgi-bin/carddisp.pl?gene=SFTPB
PPOX	Protoporphyrinogen Oxidase	Protein Coding	42	GC01P161252	17.1373653411865	https://www.genecards.org/cgi-bin/carddisp.pl?gene=PPOX
TIMP1	TIMP Metallopeptidase Inhibitor 1	Protein Coding	42	GC0XP047583	17.1318473815918	https://www.genecards.org/cgi-bin/carddisp.pl?gene=TIMP1
GHRL	Ghrelin And Obestatin Prepropeptide	Protein Coding	41	GC03M010285	17.12965965271	https://www.genecards.org/cgi-bin/carddisp.pl?gene=GHRL
RAF1	Raf-1 Proto-Oncogene, Serine/Threonine Kinase	Protein Coding	52	GC03M012583	17.1200160980225	https://www.genecards.org/cgi-bin/carddisp.pl?gene=RAF1
ITGB2	Integrin Subunit Beta 2	Protein Coding	48	GC21M044885	17.048282623291	https://www.genecards.org/cgi-bin/carddisp.pl?gene=ITGB2
ATRX	ATRX Chromatin Remodeler	Protein Coding	45	GC0XM077504	17.0480556488037	https://www.genecards.org/cgi-bin/carddisp.pl?gene=ATRX
PRF1	Perforin 1	Protein Coding	43	GC10M070597	17.0384140014648	https://www.genecards.org/cgi-bin/carddisp.pl?gene=PRF1
MSH2	MutS Homolog 2	Protein Coding	47	GC02P047402	17.0383720397949	https://www.genecards.org/cgi-bin/carddisp.pl?gene=MSH2
GNAS	GNAS Complex Locus	Protein Coding	49	GC20P058839	17.0239715576172	https://www.genecards.org/cgi-bin/carddisp.pl?gene=GNAS
CUBN	Cubilin	Protein Coding	44	GC10M016824	17.0165042877197	https://www.genecards.org/cgi-bin/carddisp.pl?gene=CUBN
LIFR	LIF Receptor Subunit Alpha	Protein Coding	44	GC05M038475	16.9431800842285	https://www.genecards.org/cgi-bin/carddisp.pl?gene=LIFR
NBAS	NBAS Subunit Of NRZ Tethering Complex	Protein Coding	39	GC02M014998	16.9197578430176	https://www.genecards.org/cgi-bin/carddisp.pl?gene=NBAS
FANCD2	FA Complementation Group D2	Protein Coding	45	GC03P010026	16.8981628417969	https://www.genecards.org/cgi-bin/carddisp.pl?gene=FANCD2
NOTCH3	Notch Receptor 3	Protein Coding	48	GC19M015159	16.8584079742432	https://www.genecards.org/cgi-bin/carddisp.pl?gene=NOTCH3
IL1R1	Interleukin 1 Receptor Type 1	Protein Coding	43	GC02P102136	16.8546123504639	https://www.genecards.org/cgi-bin/carddisp.pl?gene=IL1R1
H2AC18	H2A Clustered Histone 18	Protein Coding	25	GC01M150368	16.8542823791504	https://www.genecards.org/cgi-bin/carddisp.pl?gene=H2AC18
ALMS1	ALMS1 Centrosome And Basal Body Associated Protein	Protein Coding	40	GC02P073385	16.8499088287354	https://www.genecards.org/cgi-bin/carddisp.pl?gene=ALMS1
ALG8	ALG8 Alpha-1,3-Glucosyltransferase	Protein Coding	42	GC11M079117	16.8431282043457	https://www.genecards.org/cgi-bin/carddisp.pl?gene=ALG8
SDCCAG8	SHH Signaling And Ciliogenesis Regulator SDCCAG8	Protein Coding	41	GC01P243255	16.8299655914307	https://www.genecards.org/cgi-bin/carddisp.pl?gene=SDCCAG8
GJB2	Gap Junction Protein Beta 2	Protein Coding	45	GC13M020187	16.8293876647949	https://www.genecards.org/cgi-bin/carddisp.pl?gene=GJB2
NIPBL	NIPBL Cohesin Loading Factor	Protein Coding	40	GC05P036876	16.8242568969727	https://www.genecards.org/cgi-bin/carddisp.pl?gene=NIPBL
PROM1	Prominin 1	Protein Coding	43	GC04M015965	16.7909984588623	https://www.genecards.org/cgi-bin/carddisp.pl?gene=PROM1
PTGS1	Prostaglandin-Endoperoxide Synthase 1	Protein Coding	44	GC09P122370	16.7665061950684	https://www.genecards.org/cgi-bin/carddisp.pl?gene=PTGS1
SHH	Sonic Hedgehog Signaling Molecule	Protein Coding	47	GC07M155799	16.7424736022949	https://www.genecards.org/cgi-bin/carddisp.pl?gene=SHH
GRIN2B	Glutamate Ionotropic Receptor NMDA Type Subunit 2B	Protein Coding	49	GC12M013437	16.7413902282715	https://www.genecards.org/cgi-bin/carddisp.pl?gene=GRIN2B
PON1	Paraoxonase 1	Protein Coding	44	GC07M095297	16.726598739624	https://www.genecards.org/cgi-bin/carddisp.pl?gene=PON1
RBM15	RNA Binding Motif Protein 15	Protein Coding	37	GC01P110338	16.7199554443359	https://www.genecards.org/cgi-bin/carddisp.pl?gene=RBM15
PECAM1	Platelet And Endothelial Cell Adhesion Molecule 1	Protein Coding	39	GC17M064319	16.6968612670898	https://www.genecards.org/cgi-bin/carddisp.pl?gene=PECAM1
MT-ND1	Mitochondrially Encoded NADH:Ubiquinone Oxidoreductase Core Subunit 1	Protein Coding	32	GCMTP003309	16.6895809173584	https://www.genecards.org/cgi-bin/carddisp.pl?gene=MT-ND1
PYGM	Glycogen Phosphorylase, Muscle Associated	Protein Coding	45	GC11M064746	16.6755619049072	https://www.genecards.org/cgi-bin/carddisp.pl?gene=PYGM
OGG1	8-Oxoguanine DNA Glycosylase	Protein Coding	44	GC03P011389	16.6663417816162	https://www.genecards.org/cgi-bin/carddisp.pl?gene=OGG1
SLC6A4	Solute Carrier Family 6 Member 4	Protein Coding	46	GC17M030194	16.6540470123291	https://www.genecards.org/cgi-bin/carddisp.pl?gene=SLC6A4
CD8A	CD8a Molecule	Protein Coding	44	GC02M086784	16.6526126861572	https://www.genecards.org/cgi-bin/carddisp.pl?gene=CD8A
LIG4	DNA Ligase 4	Protein Coding	46	GC13M108207	16.6383934020996	https://www.genecards.org/cgi-bin/carddisp.pl?gene=LIG4
MAPK14	Mitogen-Activated Protein Kinase 14	Protein Coding	50	GC06P064281	16.6196403503418	https://www.genecards.org/cgi-bin/carddisp.pl?gene=MAPK14
RPL5	Ribosomal Protein L5	Protein Coding	45	GC01P092832	16.6045475006104	https://www.genecards.org/cgi-bin/carddisp.pl?gene=RPL5
EBF3	EBF Transcription Factor 3	Protein Coding	39	GC10M129835	16.5982894897461	https://www.genecards.org/cgi-bin/carddisp.pl?gene=EBF3
SERPINA1	Serpin Family A Member 1	Protein Coding	47	GC14M094376	16.5735130310059	https://www.genecards.org/cgi-bin/carddisp.pl?gene=SERPINA1
BBS4	Bardet-Biedl Syndrome 4	Protein Coding	40	GC15P072686	16.5727481842041	https://www.genecards.org/cgi-bin/carddisp.pl?gene=BBS4
ABCC2	ATP Binding Cassette Subfamily C Member 2	Protein Coding	46	GC10P099782	16.5471382141113	https://www.genecards.org/cgi-bin/carddisp.pl?gene=ABCC2
GRIN1	Glutamate Ionotropic Receptor NMDA Type Subunit 1	Protein Coding	48	GC09P137138	16.536808013916	https://www.genecards.org/cgi-bin/carddisp.pl?gene=GRIN1
MECP2	Methyl-CpG Binding Protein 2	Protein Coding	44	GC0XM154021	16.5362186431885	https://www.genecards.org/cgi-bin/carddisp.pl?gene=MECP2
SELL	Selectin L	Protein Coding	41	GC01M169690	16.5012874603271	https://www.genecards.org/cgi-bin/carddisp.pl?gene=SELL
SFTPC	Surfactant Protein C	Protein Coding	43	GC08P022156	16.4992713928223	https://www.genecards.org/cgi-bin/carddisp.pl?gene=SFTPC
MMP3	Matrix Metallopeptidase 3	Protein Coding	49	GC11M102835	16.4747943878174	https://www.genecards.org/cgi-bin/carddisp.pl?gene=MMP3
PIGA	Phosphatidylinositol Glycan Anchor Biosynthesis Class A	Protein Coding	43	GC0XM015319	16.4525260925293	https://www.genecards.org/cgi-bin/carddisp.pl?gene=PIGA
SREBF1	Sterol Regulatory Element Binding Transcription Factor 1	Protein Coding	44	GC17M017810	16.3940753936768	https://www.genecards.org/cgi-bin/carddisp.pl?gene=SREBF1
EPOR	Erythropoietin Receptor	Protein Coding	45	GC19M011377	16.3926486968994	https://www.genecards.org/cgi-bin/carddisp.pl?gene=EPOR
ARG1	Arginase 1	Protein Coding	47	GC06P131473	16.3430366516113	https://www.genecards.org/cgi-bin/carddisp.pl?gene=ARG1
TNNT2	Troponin T2, Cardiac Type	Protein Coding	47	GC01M201359	16.341121673584	https://www.genecards.org/cgi-bin/carddisp.pl?gene=TNNT2
CREB1	CAMP Responsive Element Binding Protein 1	Protein Coding	47	GC02P207529	16.3253078460693	https://www.genecards.org/cgi-bin/carddisp.pl?gene=CREB1
AUTS2	Activator Of Transcription And Developmental Regulator AUTS2	Protein Coding	38	GC07P069598	16.2827548980713	https://www.genecards.org/cgi-bin/carddisp.pl?gene=AUTS2
TRPC6	Transient Receptor Potential Cation Channel Subfamily C Member 6	Protein Coding	47	GC11M101451	16.2652931213379	https://www.genecards.org/cgi-bin/carddisp.pl?gene=TRPC6
LMNA	Lamin A/C	Protein Coding	46	GC01P156082	16.2465381622314	https://www.genecards.org/cgi-bin/carddisp.pl?gene=LMNA
DNMT1	DNA Methyltransferase 1	Protein Coding	49	GC19M010133	16.2360134124756	https://www.genecards.org/cgi-bin/carddisp.pl?gene=DNMT1
FAH	Fumarylacetoacetate Hydrolase	Protein Coding	45	GC15P080152	16.2133121490479	https://www.genecards.org/cgi-bin/carddisp.pl?gene=FAH
EZH2	Enhancer Of Zeste 2 Polycomb Repressive Complex 2 Subunit	Protein Coding	52	GC07M148807	16.2095737457275	https://www.genecards.org/cgi-bin/carddisp.pl?gene=EZH2
LGALS3	Galectin 3	Protein Coding	43	GC14P055124	16.206563949585	https://www.genecards.org/cgi-bin/carddisp.pl?gene=LGALS3
CD40	CD40 Molecule	Protein Coding	45	GC20P046118	16.1404762268066	https://www.genecards.org/cgi-bin/carddisp.pl?gene=CD40
NR3C1	Nuclear Receptor Subfamily 3 Group C Member 1	Protein Coding	48	GC05M143277	16.115270614624	https://www.genecards.org/cgi-bin/carddisp.pl?gene=NR3C1
XPNPEP3	X-Prolyl Aminopeptidase 3	Protein Coding	40	GC22P040857	16.1041259765625	https://www.genecards.org/cgi-bin/carddisp.pl?gene=XPNPEP3
UPK3A	Uroplakin 3A	Protein Coding	35	GC22P045284	16.0928153991699	https://www.genecards.org/cgi-bin/carddisp.pl?gene=UPK3A
IL13	Interleukin 13	Protein Coding	42	GC05P132656	16.0835990905762	https://www.genecards.org/cgi-bin/carddisp.pl?gene=IL13
TCTN2	Tectonic Family Member 2	Protein Coding	37	GC12P123671	16.0682601928711	https://www.genecards.org/cgi-bin/carddisp.pl?gene=TCTN2
INF2	Inverted Formin 2	Protein Coding	39	GC14P107484	16.0375366210938	https://www.genecards.org/cgi-bin/carddisp.pl?gene=INF2
IL5	Interleukin 5	Protein Coding	42	GC05M132541	16.0312976837158	https://www.genecards.org/cgi-bin/carddisp.pl?gene=IL5
SPINK1	Serine Peptidase Inhibitor Kazal Type 1	Protein Coding	41	GC05M147825	16.0169658660889	https://www.genecards.org/cgi-bin/carddisp.pl?gene=SPINK1
TNNI3	Troponin I3, Cardiac Type	Protein Coding	47	GC19M055151	15.9983434677124	https://www.genecards.org/cgi-bin/carddisp.pl?gene=TNNI3
FANCL	FA Complementation Group L	Protein Coding	44	GC02M058127	15.9806041717529	https://www.genecards.org/cgi-bin/carddisp.pl?gene=FANCL
CEBPB	CCAAT Enhancer Binding Protein Beta	Protein Coding	42	GC20P050190	15.9788274765015	https://www.genecards.org/cgi-bin/carddisp.pl?gene=CEBPB
HDAC8	Histone Deacetylase 8	Protein Coding	45	GC0XM072329	15.9747610092163	https://www.genecards.org/cgi-bin/carddisp.pl?gene=HDAC8
MEN1	Menin 1	Protein Coding	44	GC11M064803	15.9679937362671	https://www.genecards.org/cgi-bin/carddisp.pl?gene=MEN1
TERC	Telomerase RNA Component	RNA Gene	28	GC03M169765	15.9551582336426	https://www.genecards.org/cgi-bin/carddisp.pl?gene=TERC
ADCY10	Adenylate Cyclase 10	Protein Coding	43	GC01M167809	15.9495582580566	https://www.genecards.org/cgi-bin/carddisp.pl?gene=ADCY10
GBA	Glucosylceramidase Beta	Protein Coding	45	GC01M155234	15.9344644546509	https://www.genecards.org/cgi-bin/carddisp.pl?gene=GBA
WDR35	WD Repeat Domain 35	Protein Coding	37	GC02M019910	15.9193868637085	https://www.genecards.org/cgi-bin/carddisp.pl?gene=WDR35
MIR142	MicroRNA 142	RNA Gene	20	GC17M058331	15.8953342437744	https://www.genecards.org/cgi-bin/carddisp.pl?gene=MIR142
G6PC1	Glucose-6-Phosphatase Catalytic Subunit 1	Protein Coding	34	GC17P047718	15.8940858840942	https://www.genecards.org/cgi-bin/carddisp.pl?gene=G6PC1
MCL1	MCL1 Apoptosis Regulator, BCL2 Family Member	Protein Coding	45	GC01M150561	15.8842868804932	https://www.genecards.org/cgi-bin/carddisp.pl?gene=MCL1
SLC2A2	Solute Carrier Family 2 Member 2	Protein Coding	47	GC03M171014	15.8828029632568	https://www.genecards.org/cgi-bin/carddisp.pl?gene=SLC2A2
SIX1	SIX Homeobox 1	Protein Coding	42	GC14M060643	15.8719673156738	https://www.genecards.org/cgi-bin/carddisp.pl?gene=SIX1
RB1	RB Transcriptional Corepressor 1	Protein Coding	46	GC13P048303	15.8484973907471	https://www.genecards.org/cgi-bin/carddisp.pl?gene=RB1
CD33	CD33 Molecule	Protein Coding	42	GC19P051212	15.8379278182983	https://www.genecards.org/cgi-bin/carddisp.pl?gene=CD33
HOGA1	4-Hydroxy-2-Oxoglutarate Aldolase 1	Protein Coding	36	GC10P097585	15.8141613006592	https://www.genecards.org/cgi-bin/carddisp.pl?gene=HOGA1
MIR199A1	MicroRNA 199a-1	RNA Gene	18	GC19M010817	15.8068418502808	https://www.genecards.org/cgi-bin/carddisp.pl?gene=MIR199A1
SLC22A5	Solute Carrier Family 22 Member 5	Protein Coding	45	GC05P132369	15.7979593276978	https://www.genecards.org/cgi-bin/carddisp.pl?gene=SLC22A5
SERPINF2	Serpin Family F Member 2	Protein Coding	42	GC17P001742	15.7671642303467	https://www.genecards.org/cgi-bin/carddisp.pl?gene=SERPINF2
TPMT	Thiopurine S-Methyltransferase	Protein Coding	45	GC06M018128	15.748477935791	https://www.genecards.org/cgi-bin/carddisp.pl?gene=TPMT
AGTR2	Angiotensin II Receptor Type 2	Protein Coding	41	GC0XP116170	15.7433080673218	https://www.genecards.org/cgi-bin/carddisp.pl?gene=AGTR2
CYP1A1	Cytochrome P450 Family 1 Subfamily A Member 1	Protein Coding	45	GC15M074719	15.7061223983765	https://www.genecards.org/cgi-bin/carddisp.pl?gene=CYP1A1
PTH	Parathyroid Hormone	Protein Coding	44	GC11M013492	15.7029571533203	https://www.genecards.org/cgi-bin/carddisp.pl?gene=PTH
STAT2	Signal Transducer And Activator Of Transcription 2	Protein Coding	46	GC12M056341	15.6921710968018	https://www.genecards.org/cgi-bin/carddisp.pl?gene=STAT2
SAMD9L	Sterile Alpha Motif Domain Containing 9 Like	Protein Coding	35	GC07M093130	15.6615467071533	https://www.genecards.org/cgi-bin/carddisp.pl?gene=SAMD9L
ATP6V1B1	ATPase H+ Transporting V1 Subunit B1	Protein Coding	43	GC02P070935	15.6543502807617	https://www.genecards.org/cgi-bin/carddisp.pl?gene=ATP6V1B1
F8	Coagulation Factor VIII	Protein Coding	44	GC0XM154835	15.6432247161865	https://www.genecards.org/cgi-bin/carddisp.pl?gene=F8
CYP2E1	Cytochrome P450 Family 2 Subfamily E Member 1	Protein Coding	43	GC10P133520	15.6320133209229	https://www.genecards.org/cgi-bin/carddisp.pl?gene=CYP2E1
FCGR2B	Fc Fragment Of IgG Receptor IIb	Protein Coding	45	GC01P161663	15.6247758865356	https://www.genecards.org/cgi-bin/carddisp.pl?gene=FCGR2B
AMBP	Alpha-1-Microglobulin/Bikunin Precursor	Protein Coding	40	GC09M114060	15.6180438995361	https://www.genecards.org/cgi-bin/carddisp.pl?gene=AMBP
ADORA2A	Adenosine A2a Receptor	Protein Coding	44	GC22P024417	15.6000242233276	https://www.genecards.org/cgi-bin/carddisp.pl?gene=ADORA2A
TNFSF10	TNF Superfamily Member 10	Protein Coding	44	GC03M172505	15.5915584564209	https://www.genecards.org/cgi-bin/carddisp.pl?gene=TNFSF10
STIL	STIL Centriolar Assembly Protein	Protein Coding	40	GC01M047250	15.5853824615479	https://www.genecards.org/cgi-bin/carddisp.pl?gene=STIL
IRF5	Interferon Regulatory Factor 5	Protein Coding	45	GC07P128937	15.571436882019	https://www.genecards.org/cgi-bin/carddisp.pl?gene=IRF5
BCL6	BCL6 Transcription Repressor	Protein Coding	43	GC03M187721	15.5666007995605	https://www.genecards.org/cgi-bin/carddisp.pl?gene=BCL6
SRSF2	Serine And Arginine Rich Splicing Factor 2	Protein Coding	39	GC17M076734	15.554515838623	https://www.genecards.org/cgi-bin/carddisp.pl?gene=SRSF2
LIPC	Lipase C, Hepatic Type	Protein Coding	44	GC15P058410	15.5300731658936	https://www.genecards.org/cgi-bin/carddisp.pl?gene=LIPC
PDCD1	Programmed Cell Death 1	Protein Coding	45	GC02M241849	15.5279960632324	https://www.genecards.org/cgi-bin/carddisp.pl?gene=PDCD1
CTSB	Cathepsin B	Protein Coding	49	GC08M011842	15.5256938934326	https://www.genecards.org/cgi-bin/carddisp.pl?gene=CTSB
NR1H2	Nuclear Receptor Subfamily 1 Group H Member 2	Protein Coding	46	GC19P050329	15.4963274002075	https://www.genecards.org/cgi-bin/carddisp.pl?gene=NR1H2
ASS1	Argininosuccinate Synthase 1	Protein Coding	46	GC09P130444	15.4702768325806	https://www.genecards.org/cgi-bin/carddisp.pl?gene=ASS1
DDX3X	DEAD-Box Helicase 3 X-Linked	Protein Coding	45	GC0XP041333	15.4577178955078	https://www.genecards.org/cgi-bin/carddisp.pl?gene=DDX3X
SYK	Spleen Associated Tyrosine Kinase	Protein Coding	48	GC09P091608	15.4429063796997	https://www.genecards.org/cgi-bin/carddisp.pl?gene=SYK
BGLAP	Bone Gamma-Carboxyglutamate Protein	Protein Coding	39	GC01P156242	15.4237966537476	https://www.genecards.org/cgi-bin/carddisp.pl?gene=BGLAP
IGFBP3	Insulin Like Growth Factor Binding Protein 3	Protein Coding	43	GC07M045912	15.4044170379639	https://www.genecards.org/cgi-bin/carddisp.pl?gene=IGFBP3
LBP	Lipopolysaccharide Binding Protein	Protein Coding	41	GC20P038346	15.3886003494263	https://www.genecards.org/cgi-bin/carddisp.pl?gene=LBP
HAX1	HCLS1 Associated Protein X-1	Protein Coding	41	GC01P154273	15.3876552581787	https://www.genecards.org/cgi-bin/carddisp.pl?gene=HAX1
MEG3	Maternally Expressed 3	RNA Gene	29	GC14P107710	15.2756052017212	https://www.genecards.org/cgi-bin/carddisp.pl?gene=MEG3
NQO1	NAD(P)H Quinone Dehydrogenase 1	Protein Coding	47	GC16M069706	15.2717571258545	https://www.genecards.org/cgi-bin/carddisp.pl?gene=NQO1
HSP90AA1	Heat Shock Protein 90 Alpha Family Class A Member 1	Protein Coding	45	GC14M102080	15.2465009689331	https://www.genecards.org/cgi-bin/carddisp.pl?gene=HSP90AA1
CD274	CD274 Molecule	Protein Coding	42	GC09P005450	15.2380971908569	https://www.genecards.org/cgi-bin/carddisp.pl?gene=CD274
ALOX5	Arachidonate 5-Lipoxygenase	Protein Coding	47	GC10P045374	15.2365655899048	https://www.genecards.org/cgi-bin/carddisp.pl?gene=ALOX5
SIRT1	Sirtuin 1	Protein Coding	47	GC10P067884	15.2058353424072	https://www.genecards.org/cgi-bin/carddisp.pl?gene=SIRT1
HSPA1A	Heat Shock Protein Family A (Hsp70) Member 1A	Protein Coding	43	GC06P064154	15.2038726806641	https://www.genecards.org/cgi-bin/carddisp.pl?gene=HSPA1A
BIRC5	Baculoviral IAP Repeat Containing 5	Protein Coding	44	GC17P078214	15.1952362060547	https://www.genecards.org/cgi-bin/carddisp.pl?gene=BIRC5
IFIH1	Interferon Induced With Helicase C Domain 1	Protein Coding	45	GC02M162267	15.1663312911987	https://www.genecards.org/cgi-bin/carddisp.pl?gene=IFIH1
FGF7	Fibroblast Growth Factor 7	Protein Coding	40	GC15P049423	15.1645278930664	https://www.genecards.org/cgi-bin/carddisp.pl?gene=FGF7
ANGPT2	Angiopoietin 2	Protein Coding	43	GC08M006499	15.1588096618652	https://www.genecards.org/cgi-bin/carddisp.pl?gene=ANGPT2
MAP2K1	Mitogen-Activated Protein Kinase Kinase 1	Protein Coding	52	GC15P066386	15.1333389282227	https://www.genecards.org/cgi-bin/carddisp.pl?gene=MAP2K1
CACNA1S	Calcium Voltage-Gated Channel Subunit Alpha1 S	Protein Coding	47	GC01M201008	15.1293697357178	https://www.genecards.org/cgi-bin/carddisp.pl?gene=CACNA1S
HSD11B2	Hydroxysteroid 11-Beta Dehydrogenase 2	Protein Coding	44	GC16P067433	15.1285314559937	https://www.genecards.org/cgi-bin/carddisp.pl?gene=HSD11B2
ITGA2B	Integrin Subunit Alpha 2b	Protein Coding	49	GC17M044568	15.1177425384521	https://www.genecards.org/cgi-bin/carddisp.pl?gene=ITGA2B
CCL3	C-C Motif Chemokine Ligand 3	Protein Coding	37	GC17M036088	15.109260559082	https://www.genecards.org/cgi-bin/carddisp.pl?gene=CCL3
MIR29A	MicroRNA 29a	RNA Gene	21	GC07M130876	15.1068048477173	https://www.genecards.org/cgi-bin/carddisp.pl?gene=MIR29A
SLC5A2	Solute Carrier Family 5 Member 2	Protein Coding	45	GC16P037036	15.0969867706299	https://www.genecards.org/cgi-bin/carddisp.pl?gene=SLC5A2
GLIS3	GLIS Family Zinc Finger 3	Protein Coding	38	GC09M003816	15.0902614593506	https://www.genecards.org/cgi-bin/carddisp.pl?gene=GLIS3
FBXW7	F-Box And WD Repeat Domain Containing 7	Protein Coding	43	GC04M152321	15.0832014083862	https://www.genecards.org/cgi-bin/carddisp.pl?gene=FBXW7
LRRC56	Leucine Rich Repeat Containing 56	Protein Coding	34	GC11P000518	15.0728349685669	https://www.genecards.org/cgi-bin/carddisp.pl?gene=LRRC56
NOX4	NADPH Oxidase 4	Protein Coding	40	GC11M089324	15.0715026855469	https://www.genecards.org/cgi-bin/carddisp.pl?gene=NOX4
APP	Amyloid Beta Precursor Protein	Protein Coding	49	GC21M025880	15.0606241226196	https://www.genecards.org/cgi-bin/carddisp.pl?gene=APP
MIR221	MicroRNA 221	RNA Gene	20	GC0XM045746	15.0065507888794	https://www.genecards.org/cgi-bin/carddisp.pl?gene=MIR221
CDK1	Cyclin Dependent Kinase 1	Protein Coding	44	GC10P060772	14.9976081848145	https://www.genecards.org/cgi-bin/carddisp.pl?gene=CDK1
KRT18	Keratin 18	Protein Coding	46	GC12P052948	14.9837665557861	https://www.genecards.org/cgi-bin/carddisp.pl?gene=KRT18
SLC2A1	Solute Carrier Family 2 Member 1	Protein Coding	51	GC01M042925	14.9832096099854	https://www.genecards.org/cgi-bin/carddisp.pl?gene=SLC2A1
SOD2	Superoxide Dismutase 2	Protein Coding	48	GC06M159669	14.9818553924561	https://www.genecards.org/cgi-bin/carddisp.pl?gene=SOD2
FCGR3B	Fc Fragment Of IgG Receptor IIIb	Protein Coding	40	GC01M161623	14.9687967300415	https://www.genecards.org/cgi-bin/carddisp.pl?gene=FCGR3B
HAMP	Hepcidin Antimicrobial Peptide	Protein Coding	43	GC19P043495	14.960675239563	https://www.genecards.org/cgi-bin/carddisp.pl?gene=HAMP
RARB	Retinoic Acid Receptor Beta	Protein Coding	48	GC03P024830	14.9512586593628	https://www.genecards.org/cgi-bin/carddisp.pl?gene=RARB
B9D1	B9 Domain Containing 1	Protein Coding	35	GC17M019334	14.929235458374	https://www.genecards.org/cgi-bin/carddisp.pl?gene=B9D1
SALL4	Spalt Like Transcription Factor 4	Protein Coding	43	GC20M051784	14.9291343688965	https://www.genecards.org/cgi-bin/carddisp.pl?gene=SALL4
TRIM28	Tripartite Motif Containing 28	Protein Coding	41	GC19P058544	14.9270830154419	https://www.genecards.org/cgi-bin/carddisp.pl?gene=TRIM28
ZNF423	Zinc Finger Protein 423	Protein Coding	39	GC16M049487	14.9068326950073	https://www.genecards.org/cgi-bin/carddisp.pl?gene=ZNF423
TNXB	Tenascin XB	Protein Coding	42	GC06M054198	14.9037246704102	https://www.genecards.org/cgi-bin/carddisp.pl?gene=TNXB
PLAU	Plasminogen Activator, Urokinase	Protein Coding	49	GC10P073909	14.8963241577148	https://www.genecards.org/cgi-bin/carddisp.pl?gene=PLAU
TFRC	Transferrin Receptor	Protein Coding	46	GC03M196027	14.8854637145996	https://www.genecards.org/cgi-bin/carddisp.pl?gene=TFRC
ITGB1	Integrin Subunit Beta 1	Protein Coding	48	GC10M032909	14.8797912597656	https://www.genecards.org/cgi-bin/carddisp.pl?gene=ITGB1
ATP7B	ATPase Copper Transporting Beta	Protein Coding	46	GC13M051930	14.8780841827393	https://www.genecards.org/cgi-bin/carddisp.pl?gene=ATP7B
PRODH	Proline Dehydrogenase 1	Protein Coding	44	GC22M018912	14.8676719665527	https://www.genecards.org/cgi-bin/carddisp.pl?gene=PRODH
HLA-DQA1	Major Histocompatibility Complex, Class II, DQ Alpha 1	Protein Coding	41	GC06P064167	14.8666763305664	https://www.genecards.org/cgi-bin/carddisp.pl?gene=HLA-DQA1
SLC3A1	Solute Carrier Family 3 Member 1	Protein Coding	45	GC02P044275	14.8481588363647	https://www.genecards.org/cgi-bin/carddisp.pl?gene=SLC3A1
C4B	Complement C4B (Chido Blood Group)	Protein Coding	41	GC06P032014	14.8438491821289	https://www.genecards.org/cgi-bin/carddisp.pl?gene=C4B
CR1	Complement C3b/C4b Receptor 1 (Knops Blood Group)	Protein Coding	44	GC01P207496	14.8410606384277	https://www.genecards.org/cgi-bin/carddisp.pl?gene=CR1
ABCA3	ATP Binding Cassette Subfamily A Member 3	Protein Coding	47	GC16M002275	14.8381462097168	https://www.genecards.org/cgi-bin/carddisp.pl?gene=ABCA3
CXCR3	C-X-C Motif Chemokine Receptor 3	Protein Coding	43	GC0XM071615	14.8228759765625	https://www.genecards.org/cgi-bin/carddisp.pl?gene=CXCR3
RALGAPA1	Ral GTPase Activating Protein Catalytic Subunit Alpha 1	Protein Coding	38	GC14M035538	14.7747793197632	https://www.genecards.org/cgi-bin/carddisp.pl?gene=RALGAPA1
JAG1	Jagged Canonical Notch Ligand 1	Protein Coding	48	GC20M010637	14.7722663879395	https://www.genecards.org/cgi-bin/carddisp.pl?gene=JAG1
HDAC9	Histone Deacetylase 9	Protein Coding	45	GC07P018086	14.762092590332	https://www.genecards.org/cgi-bin/carddisp.pl?gene=HDAC9
LDLR	Low Density Lipoprotein Receptor	Protein Coding	47	GC19P011091	14.7532472610474	https://www.genecards.org/cgi-bin/carddisp.pl?gene=LDLR
PBRM1	Polybromo 1	Protein Coding	43	GC03M052545	14.7504549026489	https://www.genecards.org/cgi-bin/carddisp.pl?gene=PBRM1
PRPS1	Phosphoribosyl Pyrophosphate Synthetase 1	Protein Coding	45	GC0XP107628	14.7421293258667	https://www.genecards.org/cgi-bin/carddisp.pl?gene=PRPS1
TNFRSF1B	TNF Receptor Superfamily Member 1B	Protein Coding	45	GC01P012167	14.7411403656006	https://www.genecards.org/cgi-bin/carddisp.pl?gene=TNFRSF1B
DEK	DEK Proto-Oncogene	Protein Coding	40	GC06M018224	14.7314395904541	https://www.genecards.org/cgi-bin/carddisp.pl?gene=DEK
SCN1A	Sodium Voltage-Gated Channel Alpha Subunit 1	Protein Coding	45	GC02M165989	14.7234706878662	https://www.genecards.org/cgi-bin/carddisp.pl?gene=SCN1A
LOC110806263	TERT 5' Regulatory Region	Biological Region	2	GC05P001294	14.7181720733643	https://www.genecards.org/cgi-bin/carddisp.pl?gene=LOC110806263
BRD4	Bromodomain Containing 4	Protein Coding	45	GC19M015236	14.6995162963867	https://www.genecards.org/cgi-bin/carddisp.pl?gene=BRD4
PLAUR	Plasminogen Activator, Urokinase Receptor	Protein Coding	42	GC19M043646	14.6939430236816	https://www.genecards.org/cgi-bin/carddisp.pl?gene=PLAUR
MIR122	MicroRNA 122	RNA Gene	21	GC18P058451	14.6816921234131	https://www.genecards.org/cgi-bin/carddisp.pl?gene=MIR122
TICAM1	Toll Like Receptor Adaptor Molecule 1	Protein Coding	43	GC19M004815	14.5806140899658	https://www.genecards.org/cgi-bin/carddisp.pl?gene=TICAM1
MT-ND4	Mitochondrially Encoded NADH:Ubiquinone Oxidoreductase Core Subunit 4	Protein Coding	32	GCMTP010762	14.5652923583984	https://www.genecards.org/cgi-bin/carddisp.pl?gene=MT-ND4
PAX8	Paired Box 8	Protein Coding	44	GC02M113215	14.5630292892456	https://www.genecards.org/cgi-bin/carddisp.pl?gene=PAX8
RAD21	RAD21 Cohesin Complex Component	Protein Coding	44	GC08M116846	14.4991693496704	https://www.genecards.org/cgi-bin/carddisp.pl?gene=RAD21
CCND2	Cyclin D2	Protein Coding	47	GC12P015309	14.4983510971069	https://www.genecards.org/cgi-bin/carddisp.pl?gene=CCND2
BCL10	BCL10 Immune Signaling Adaptor	Protein Coding	43	GC01M085265	14.4862852096558	https://www.genecards.org/cgi-bin/carddisp.pl?gene=BCL10
PLA2G7	Phospholipase A2 Group VII	Protein Coding	47	GC06M054479	14.4856967926025	https://www.genecards.org/cgi-bin/carddisp.pl?gene=PLA2G7
HLA-G	Major Histocompatibility Complex, Class I, G	Protein Coding	43	GC06P064083	14.4790573120117	https://www.genecards.org/cgi-bin/carddisp.pl?gene=HLA-G
PALB2	Partner And Localizer Of BRCA2	Protein Coding	41	GC16M023603	14.4669237136841	https://www.genecards.org/cgi-bin/carddisp.pl?gene=PALB2
FANCG	FA Complementation Group G	Protein Coding	41	GC09M035073	14.4521074295044	https://www.genecards.org/cgi-bin/carddisp.pl?gene=FANCG
EGR1	Early Growth Response 1	Protein Coding	41	GC05P138465	14.4329195022583	https://www.genecards.org/cgi-bin/carddisp.pl?gene=EGR1
CLDN16	Claudin 16	Protein Coding	40	GC03P190290	14.406364440918	https://www.genecards.org/cgi-bin/carddisp.pl?gene=CLDN16
KCNQ1OT1	KCNQ1 Opposite Strand/Antisense Transcript 1	RNA Gene	26	GC11M002661	14.3876171112061	https://www.genecards.org/cgi-bin/carddisp.pl?gene=KCNQ1OT1
LEF1	Lymphoid Enhancer Binding Factor 1	Protein Coding	45	GC04M108047	14.3736982345581	https://www.genecards.org/cgi-bin/carddisp.pl?gene=LEF1
CYP2C19	Cytochrome P450 Family 2 Subfamily C Member 19	Protein Coding	47	GC10P094762	14.3391971588135	https://www.genecards.org/cgi-bin/carddisp.pl?gene=CYP2C19
GCK	Glucokinase	Protein Coding	48	GC07M044264	14.3309526443481	https://www.genecards.org/cgi-bin/carddisp.pl?gene=GCK
ERCC6	ERCC Excision Repair 6, Chromatin Remodeling Factor	Protein Coding	44	GC10M049454	14.2915105819702	https://www.genecards.org/cgi-bin/carddisp.pl?gene=ERCC6
AQP3	Aquaporin 3 (Gill Blood Group)	Protein Coding	45	GC09M033431	14.2811584472656	https://www.genecards.org/cgi-bin/carddisp.pl?gene=AQP3
PLA2G2A	Phospholipase A2 Group IIA	Protein Coding	45	GC01M019975	14.2685890197754	https://www.genecards.org/cgi-bin/carddisp.pl?gene=PLA2G2A
EDNRA	Endothelin Receptor Type A	Protein Coding	48	GC04P147480	14.266058921814	https://www.genecards.org/cgi-bin/carddisp.pl?gene=EDNRA
CCL11	C-C Motif Chemokine Ligand 11	Protein Coding	40	GC17P034285	14.251256942749	https://www.genecards.org/cgi-bin/carddisp.pl?gene=CCL11
PTPRO	Protein Tyrosine Phosphatase Receptor Type O	Protein Coding	44	GC12P015730	14.2390918731689	https://www.genecards.org/cgi-bin/carddisp.pl?gene=PTPRO
POU6F2	POU Class 6 Homeobox 2	Protein Coding	37	GC07P038977	14.2371435165405	https://www.genecards.org/cgi-bin/carddisp.pl?gene=POU6F2
GFI1	Growth Factor Independent 1 Transcriptional Repressor	Protein Coding	40	GC01M092474	14.2222347259521	https://www.genecards.org/cgi-bin/carddisp.pl?gene=GFI1
MT-CO3	Mitochondrially Encoded Cytochrome C Oxidase III	Protein Coding	31	GCMTP009209	14.215145111084	https://www.genecards.org/cgi-bin/carddisp.pl?gene=MT-CO3
CYP27B1	Cytochrome P450 Family 27 Subfamily B Member 1	Protein Coding	45	GC12M057757	14.1779565811157	https://www.genecards.org/cgi-bin/carddisp.pl?gene=CYP27B1
ZEB2	Zinc Finger E-Box Binding Homeobox 2	Protein Coding	46	GC02M144384	14.1690044403076	https://www.genecards.org/cgi-bin/carddisp.pl?gene=ZEB2
WNK1	WNK Lysine Deficient Protein Kinase 1	Protein Coding	45	GC12P000733	14.1547527313232	https://www.genecards.org/cgi-bin/carddisp.pl?gene=WNK1
CTNS	Cystinosin, Lysosomal Cystine Transporter	Protein Coding	43	GC17P003636	14.1388969421387	https://www.genecards.org/cgi-bin/carddisp.pl?gene=CTNS
FOXO3	Forkhead Box O3	Protein Coding	42	GC06P108559	14.1336917877197	https://www.genecards.org/cgi-bin/carddisp.pl?gene=FOXO3
SFTPD	Surfactant Protein D	Protein Coding	41	GC10M079937	14.1245079040527	https://www.genecards.org/cgi-bin/carddisp.pl?gene=SFTPD
CSF1R	Colony Stimulating Factor 1 Receptor	Protein Coding	50	GC05M150053	14.0949726104736	https://www.genecards.org/cgi-bin/carddisp.pl?gene=CSF1R
SLC22A2	Solute Carrier Family 22 Member 2	Protein Coding	43	GC06M160176	14.0855007171631	https://www.genecards.org/cgi-bin/carddisp.pl?gene=SLC22A2
LTA	Lymphotoxin Alpha	Protein Coding	40	GC06P064133	14.0806579589844	https://www.genecards.org/cgi-bin/carddisp.pl?gene=LTA
NOS1	Nitric Oxide Synthase 1	Protein Coding	48	GC12M117208	14.078634262085	https://www.genecards.org/cgi-bin/carddisp.pl?gene=NOS1
PVT1	Pvt1 Oncogene	RNA Gene	24	GC08P127837	14.0765867233276	https://www.genecards.org/cgi-bin/carddisp.pl?gene=PVT1
SLC7A7	Solute Carrier Family 7 Member 7	Protein Coding	44	GC14M022773	14.0714178085327	https://www.genecards.org/cgi-bin/carddisp.pl?gene=SLC7A7
FANCE	FA Complementation Group E	Protein Coding	40	GC06P064267	14.0617017745972	https://www.genecards.org/cgi-bin/carddisp.pl?gene=FANCE
CDK2	Cyclin Dependent Kinase 2	Protein Coding	50	GC12P055966	14.0449104309082	https://www.genecards.org/cgi-bin/carddisp.pl?gene=CDK2
REST	RE1 Silencing Transcription Factor	Protein Coding	43	GC04P056907	14.0424537658691	https://www.genecards.org/cgi-bin/carddisp.pl?gene=REST
DRD2	Dopamine Receptor D2	Protein Coding	48	GC11M113409	14.0323486328125	https://www.genecards.org/cgi-bin/carddisp.pl?gene=DRD2
DNTT	DNA Nucleotidylexotransferase	Protein Coding	41	GC10P096304	14.0183115005493	https://www.genecards.org/cgi-bin/carddisp.pl?gene=DNTT
IL2RB	Interleukin 2 Receptor Subunit Beta	Protein Coding	46	GC22M037125	14.0076513290405	https://www.genecards.org/cgi-bin/carddisp.pl?gene=IL2RB
CDK6	Cyclin Dependent Kinase 6	Protein Coding	51	GC07M092604	14.0015888214111	https://www.genecards.org/cgi-bin/carddisp.pl?gene=CDK6
MT-CYB	Mitochondrially Encoded Cytochrome B	Protein Coding	31	GCMTP014749	13.9986953735352	https://www.genecards.org/cgi-bin/carddisp.pl?gene=MT-CYB
RPS19	Ribosomal Protein S19	Protein Coding	46	GC19P043797	13.9797134399414	https://www.genecards.org/cgi-bin/carddisp.pl?gene=RPS19
MGAT3-AS1	MGAT3 Antisense RNA 1	RNA Gene	13	GC22M052016	13.9733915328979	https://www.genecards.org/cgi-bin/carddisp.pl?gene=MGAT3-AS1
XRCC1	X-Ray Repair Cross Complementing 1	Protein Coding	42	GC19M043543	13.9320907592773	https://www.genecards.org/cgi-bin/carddisp.pl?gene=XRCC1
KCNJ1	Potassium Inwardly Rectifying Channel Subfamily J Member 1	Protein Coding	46	GC11M128741	13.9252462387085	https://www.genecards.org/cgi-bin/carddisp.pl?gene=KCNJ1
LEPR	Leptin Receptor	Protein Coding	47	GC01P065421	13.9234886169434	https://www.genecards.org/cgi-bin/carddisp.pl?gene=LEPR
LYN	LYN Proto-Oncogene, Src Family Tyrosine Kinase	Protein Coding	47	GC08P055879	13.922833442688	https://www.genecards.org/cgi-bin/carddisp.pl?gene=LYN
ICOSLG	Inducible T Cell Costimulator Ligand	Protein Coding	37	GC21M044222	13.9204959869385	https://www.genecards.org/cgi-bin/carddisp.pl?gene=ICOSLG
KAT6B	Lysine Acetyltransferase 6B	Protein Coding	41	GC10P074851	13.9003953933716	https://www.genecards.org/cgi-bin/carddisp.pl?gene=KAT6B
CYP2D6	Cytochrome P450 Family 2 Subfamily D Member 6	Protein Coding	47	GC22M042126	13.8996572494507	https://www.genecards.org/cgi-bin/carddisp.pl?gene=CYP2D6
CD28	CD28 Molecule	Protein Coding	44	GC02P203706	13.8974666595459	https://www.genecards.org/cgi-bin/carddisp.pl?gene=CD28
CDC73	Cell Division Cycle 73	Protein Coding	43	GC01P193121	13.8968143463135	https://www.genecards.org/cgi-bin/carddisp.pl?gene=CDC73
MIR125A	MicroRNA 125a	RNA Gene	21	GC19P051720	13.8789577484131	https://www.genecards.org/cgi-bin/carddisp.pl?gene=MIR125A
MEIS1	Meis Homeobox 1	Protein Coding	41	GC02P066433	13.8775959014893	https://www.genecards.org/cgi-bin/carddisp.pl?gene=MEIS1
MMUT	Methylmalonyl-CoA Mutase	Protein Coding	34	GC06M049430	13.8672332763672	https://www.genecards.org/cgi-bin/carddisp.pl?gene=MMUT
DNASE1	Deoxyribonuclease 1	Protein Coding	41	GC16P003611	13.8647546768188	https://www.genecards.org/cgi-bin/carddisp.pl?gene=DNASE1
PRDM16	PR/SET Domain 16	Protein Coding	43	GC01P003068	13.8558082580566	https://www.genecards.org/cgi-bin/carddisp.pl?gene=PRDM16
KCNQ1	Potassium Voltage-Gated Channel Subfamily Q Member 1	Protein Coding	48	GC11P002444	13.8416957855225	https://www.genecards.org/cgi-bin/carddisp.pl?gene=KCNQ1
HOXA9	Homeobox A9	Protein Coding	37	GC07M027162	13.8392610549927	https://www.genecards.org/cgi-bin/carddisp.pl?gene=HOXA9
HMGCR	3-Hydroxy-3-Methylglutaryl-CoA Reductase	Protein Coding	44	GC05P075336	13.8335075378418	https://www.genecards.org/cgi-bin/carddisp.pl?gene=HMGCR
CASK	Calcium/Calmodulin Dependent Serine Protein Kinase	Protein Coding	47	GC0XM041514	13.8033895492554	https://www.genecards.org/cgi-bin/carddisp.pl?gene=CASK
AHSG	Alpha 2-HS Glycoprotein	Protein Coding	42	GC03P186612	13.7670612335205	https://www.genecards.org/cgi-bin/carddisp.pl?gene=AHSG
SLC9A3R1	SLC9A3 Regulator 1	Protein Coding	44	GC17P074749	13.7331008911133	https://www.genecards.org/cgi-bin/carddisp.pl?gene=SLC9A3R1
C5	Complement C5	Protein Coding	44	GC09M120952	13.7309055328369	https://www.genecards.org/cgi-bin/carddisp.pl?gene=C5
GLI1	GLI Family Zinc Finger 1	Protein Coding	45	GC12P057460	13.7236242294312	https://www.genecards.org/cgi-bin/carddisp.pl?gene=GLI1
SMPD1	Sphingomyelin Phosphodiesterase 1	Protein Coding	45	GC11P006390	13.7138652801514	https://www.genecards.org/cgi-bin/carddisp.pl?gene=SMPD1
PLA2G6	Phospholipase A2 Group VI	Protein Coding	46	GC22M052990	13.7123031616211	https://www.genecards.org/cgi-bin/carddisp.pl?gene=PLA2G6
PPARA	Peroxisome Proliferator Activated Receptor Alpha	Protein Coding	44	GC22P046150	13.6950235366821	https://www.genecards.org/cgi-bin/carddisp.pl?gene=PPARA
MIR378A	MicroRNA 378a	RNA Gene	19	GC05P149732	13.6937656402588	https://www.genecards.org/cgi-bin/carddisp.pl?gene=MIR378A
HOTAIR	HOX Transcript Antisense RNA	RNA Gene	25	GC12M053962	13.692777633667	https://www.genecards.org/cgi-bin/carddisp.pl?gene=HOTAIR
FH	Fumarate Hydratase	Protein Coding	44	GC01M241499	13.6885795593262	https://www.genecards.org/cgi-bin/carddisp.pl?gene=FH
PIK3CG	Phosphatidylinositol-4,5-Bisphosphate 3-Kinase Catalytic Subunit Gamma	Protein Coding	47	GC07P106865	13.6838226318359	https://www.genecards.org/cgi-bin/carddisp.pl?gene=PIK3CG
CORIN	Corin, Serine Peptidase	Protein Coding	43	GC04M047596	13.6832466125488	https://www.genecards.org/cgi-bin/carddisp.pl?gene=CORIN
SDHD	Succinate Dehydrogenase Complex Subunit D	Protein Coding	43	GC11P112087	13.6811723709106	https://www.genecards.org/cgi-bin/carddisp.pl?gene=SDHD
SOX11	SRY-Box Transcription Factor 11	Protein Coding	40	GC02P005703	13.6784868240356	https://www.genecards.org/cgi-bin/carddisp.pl?gene=SOX11
SCT	Secretin	Protein Coding	33	GC11M000626	13.6781253814697	https://www.genecards.org/cgi-bin/carddisp.pl?gene=SCT
CYP2C9	Cytochrome P450 Family 2 Subfamily C Member 9	Protein Coding	47	GC10P094938	13.6736211776733	https://www.genecards.org/cgi-bin/carddisp.pl?gene=CYP2C9
SPI1	Spi-1 Proto-Oncogene	Protein Coding	41	GC11M076981	13.6572465896606	https://www.genecards.org/cgi-bin/carddisp.pl?gene=SPI1
NFKB1	Nuclear Factor Kappa B Subunit 1	Protein Coding	50	GC04P102501	13.6410350799561	https://www.genecards.org/cgi-bin/carddisp.pl?gene=NFKB1
SLC19A1	Solute Carrier Family 19 Member 1	Protein Coding	45	GC21M045493	13.6409139633179	https://www.genecards.org/cgi-bin/carddisp.pl?gene=SLC19A1
KRT8	Keratin 8	Protein Coding	45	GC12M052897	13.6387195587158	https://www.genecards.org/cgi-bin/carddisp.pl?gene=KRT8
NPY	Neuropeptide Y	Protein Coding	44	GC07P024290	13.6317443847656	https://www.genecards.org/cgi-bin/carddisp.pl?gene=NPY
CDH2	Cadherin 2	Protein Coding	50	GC18M027950	13.6230382919312	https://www.genecards.org/cgi-bin/carddisp.pl?gene=CDH2
FANCB	FA Complementation Group B	Protein Coding	38	GC0XM014690	13.6187000274658	https://www.genecards.org/cgi-bin/carddisp.pl?gene=FANCB
CXCL9	C-X-C Motif Chemokine Ligand 9	Protein Coding	37	GC04M076001	13.6066436767578	https://www.genecards.org/cgi-bin/carddisp.pl?gene=CXCL9
HLA-DPB1	Major Histocompatibility Complex, Class II, DP Beta 1	Protein Coding	42	GC06P064174	13.5916604995728	https://www.genecards.org/cgi-bin/carddisp.pl?gene=HLA-DPB1
BCL2L11	BCL2 Like 11	Protein Coding	43	GC02P111119	13.589729309082	https://www.genecards.org/cgi-bin/carddisp.pl?gene=BCL2L11
IGF1R	Insulin Like Growth Factor 1 Receptor	Protein Coding	52	GC15P098648	13.5836524963379	https://www.genecards.org/cgi-bin/carddisp.pl?gene=IGF1R
COL1A1	Collagen Type I Alpha 1 Chain	Protein Coding	48	GC17M050183	13.5439777374268	https://www.genecards.org/cgi-bin/carddisp.pl?gene=COL1A1
HSPA4	Heat Shock Protein Family A (Hsp70) Member 4	Protein Coding	40	GC05P133051	13.5276412963867	https://www.genecards.org/cgi-bin/carddisp.pl?gene=HSPA4
FANCF	FA Complementation Group F	Protein Coding	40	GC11M022600	13.5078659057617	https://www.genecards.org/cgi-bin/carddisp.pl?gene=FANCF
TCF4	Transcription Factor 4	Protein Coding	45	GC18M055222	13.504508972168	https://www.genecards.org/cgi-bin/carddisp.pl?gene=TCF4
MAPT	Microtubule Associated Protein Tau	Protein Coding	48	GC17P045894	13.5001440048218	https://www.genecards.org/cgi-bin/carddisp.pl?gene=MAPT
CFHR4	Complement Factor H Related 4	Protein Coding	34	GC01P196888	13.4993782043457	https://www.genecards.org/cgi-bin/carddisp.pl?gene=CFHR4
HDAC1	Histone Deacetylase 1	Protein Coding	47	GC01P032292	13.4851341247559	https://www.genecards.org/cgi-bin/carddisp.pl?gene=HDAC1
TIMP2	TIMP Metallopeptidase Inhibitor 2	Protein Coding	42	GC17M078852	13.4824991226196	https://www.genecards.org/cgi-bin/carddisp.pl?gene=TIMP2
SIX2	SIX Homeobox 2	Protein Coding	39	GC02M045005	13.474645614624	https://www.genecards.org/cgi-bin/carddisp.pl?gene=SIX2
FANCI	FA Complementation Group I	Protein Coding	40	GC15P089243	13.4672031402588	https://www.genecards.org/cgi-bin/carddisp.pl?gene=FANCI
PAX4	Paired Box 4	Protein Coding	42	GC07M127610	13.4611692428589	https://www.genecards.org/cgi-bin/carddisp.pl?gene=PAX4
TRB	T Cell Receptor Beta Locus	Protein Coding	17	GC07P146916	13.4597587585449	https://www.genecards.org/cgi-bin/carddisp.pl?gene=TRB
B9D2	B9 Domain Containing 2	Protein Coding	37	GC19M041354	13.4445142745972	https://www.genecards.org/cgi-bin/carddisp.pl?gene=B9D2
KDM4C	Lysine Demethylase 4C	Protein Coding	40	GC09P006720	13.4391660690308	https://www.genecards.org/cgi-bin/carddisp.pl?gene=KDM4C
TBX1	T-Box Transcription Factor 1	Protein Coding	42	GC22P029053	13.4097108840942	https://www.genecards.org/cgi-bin/carddisp.pl?gene=TBX1
IFNA2	Interferon Alpha 2	Protein Coding	40	GC09M021384	13.3890933990479	https://www.genecards.org/cgi-bin/carddisp.pl?gene=IFNA2
LDHA	Lactate Dehydrogenase A	Protein Coding	49	GC11P018394	13.3772077560425	https://www.genecards.org/cgi-bin/carddisp.pl?gene=LDHA
MYD88	MYD88 Innate Immune Signal Transduction Adaptor	Protein Coding	47	GC03P038139	13.3744049072266	https://www.genecards.org/cgi-bin/carddisp.pl?gene=MYD88
TCN2	Transcobalamin 2	Protein Coding	42	GC22P030606	13.3533248901367	https://www.genecards.org/cgi-bin/carddisp.pl?gene=TCN2
LPA	Lipoprotein(A)	Protein Coding	40	GC06M160531	13.3479480743408	https://www.genecards.org/cgi-bin/carddisp.pl?gene=LPA
SMARCAL1	SWI/SNF Related, Matrix Associated, Actin Dependent Regulator Of Chromatin, Subfamily A Like 1	Protein Coding	42	GC02P216412	13.3474740982056	https://www.genecards.org/cgi-bin/carddisp.pl?gene=SMARCAL1
TCTN3	Tectonic Family Member 3	Protein Coding	39	GC10M095663	13.3151979446411	https://www.genecards.org/cgi-bin/carddisp.pl?gene=TCTN3
FLI1	Fli-1 Proto-Oncogene, ETS Transcription Factor	Protein Coding	47	GC11P128686	13.3062419891357	https://www.genecards.org/cgi-bin/carddisp.pl?gene=FLI1
MIR23B	MicroRNA 23b	RNA Gene	20	GC09P095085	13.3008470535278	https://www.genecards.org/cgi-bin/carddisp.pl?gene=MIR23B
HSPB1	Heat Shock Protein Family B (Small) Member 1	Protein Coding	50	GC07P076302	13.29665184021	https://www.genecards.org/cgi-bin/carddisp.pl?gene=HSPB1
SCNN1A	Sodium Channel Epithelial 1 Subunit Alpha	Protein Coding	45	GC12M006346	13.2891759872437	https://www.genecards.org/cgi-bin/carddisp.pl?gene=SCNN1A
CD7	CD7 Molecule	Protein Coding	37	GC17M082314	13.2878065109253	https://www.genecards.org/cgi-bin/carddisp.pl?gene=CD7
LIF	LIF Interleukin 6 Family Cytokine	Protein Coding	40	GC22M030240	13.2860431671143	https://www.genecards.org/cgi-bin/carddisp.pl?gene=LIF
GJA1	Gap Junction Protein Alpha 1	Protein Coding	49	GC06P121436	13.2826080322266	https://www.genecards.org/cgi-bin/carddisp.pl?gene=GJA1
RPS26	Ribosomal Protein S26	Protein Coding	40	GC12P056043	13.2736005783081	https://www.genecards.org/cgi-bin/carddisp.pl?gene=RPS26
MITF	Melanocyte Inducing Transcription Factor	Protein Coding	46	GC03P069788	13.2668504714966	https://www.genecards.org/cgi-bin/carddisp.pl?gene=MITF
HDAC6	Histone Deacetylase 6	Protein Coding	50	GC0XP048801	13.2644348144531	https://www.genecards.org/cgi-bin/carddisp.pl?gene=HDAC6
TUG1	Taurine Up-Regulated 1	RNA Gene	24	GC22P030969	13.2595844268799	https://www.genecards.org/cgi-bin/carddisp.pl?gene=TUG1
SLPI	Secretory Leukocyte Peptidase Inhibitor	Protein Coding	38	GC20M045252	13.2588243484497	https://www.genecards.org/cgi-bin/carddisp.pl?gene=SLPI
SAMD9	Sterile Alpha Motif Domain Containing 9	Protein Coding	35	GC07M093099	13.2512836456299	https://www.genecards.org/cgi-bin/carddisp.pl?gene=SAMD9
SMAD4	SMAD Family Member 4	Protein Coding	48	GC18P051028	13.2494144439697	https://www.genecards.org/cgi-bin/carddisp.pl?gene=SMAD4
SLC6A19	Solute Carrier Family 6 Member 19	Protein Coding	43	GC05P001201	13.2136402130127	https://www.genecards.org/cgi-bin/carddisp.pl?gene=SLC6A19
KRT7	Keratin 7	Protein Coding	41	GC12P052232	13.1955623626709	https://www.genecards.org/cgi-bin/carddisp.pl?gene=KRT7
GCG	Glucagon	Protein Coding	39	GC02M162142	13.1940231323242	https://www.genecards.org/cgi-bin/carddisp.pl?gene=GCG
HDAC4	Histone Deacetylase 4	Protein Coding	50	GC02M239048	13.1912803649902	https://www.genecards.org/cgi-bin/carddisp.pl?gene=HDAC4
SOX9	SRY-Box Transcription Factor 9	Protein Coding	45	GC17P072121	13.1905889511108	https://www.genecards.org/cgi-bin/carddisp.pl?gene=SOX9
PRAME	PRAME Nuclear Receptor Transcriptional Regulator	Protein Coding	37	GC22M022547	13.1681489944458	https://www.genecards.org/cgi-bin/carddisp.pl?gene=PRAME
CD38	CD38 Molecule	Protein Coding	43	GC04P015944	13.1503343582153	https://www.genecards.org/cgi-bin/carddisp.pl?gene=CD38
HADHB	Hydroxyacyl-CoA Dehydrogenase Trifunctional Multienzyme Complex Subunit Beta	Protein Coding	45	GC02P026243	13.1102294921875	https://www.genecards.org/cgi-bin/carddisp.pl?gene=HADHB
ITGA4	Integrin Subunit Alpha 4	Protein Coding	47	GC02P181456	13.1065492630005	https://www.genecards.org/cgi-bin/carddisp.pl?gene=ITGA4
TJP1	Tight Junction Protein 1	Protein Coding	42	GC15M029699	13.1045761108398	https://www.genecards.org/cgi-bin/carddisp.pl?gene=TJP1
TOP1	DNA Topoisomerase I	Protein Coding	47	GC20P041028	13.1013746261597	https://www.genecards.org/cgi-bin/carddisp.pl?gene=TOP1
SCGB1A1	Secretoglobin Family 1A Member 1	Protein Coding	39	GC11P062405	13.0990400314331	https://www.genecards.org/cgi-bin/carddisp.pl?gene=SCGB1A1
ERCC4	ERCC Excision Repair 4, Endonuclease Catalytic Subunit	Protein Coding	44	GC16P013920	13.0837535858154	https://www.genecards.org/cgi-bin/carddisp.pl?gene=ERCC4
MIR181A2	MicroRNA 181a-2	RNA Gene	20	GC09P124692	13.0773267745972	https://www.genecards.org/cgi-bin/carddisp.pl?gene=MIR181A2
LBR	Lamin B Receptor	Protein Coding	46	GC01M225401	13.061842918396	https://www.genecards.org/cgi-bin/carddisp.pl?gene=LBR
NGFR	Nerve Growth Factor Receptor	Protein Coding	43	GC17P049495	13.0588636398315	https://www.genecards.org/cgi-bin/carddisp.pl?gene=NGFR
MT-ND2	Mitochondrially Encoded NADH:Ubiquinone Oxidoreductase Core Subunit 2	Protein Coding	33	GCMTP004472	13.0513648986816	https://www.genecards.org/cgi-bin/carddisp.pl?gene=MT-ND2
IL6ST	Interleukin 6 Cytokine Family Signal Transducer	Protein Coding	45	GC05M055935	13.0352230072021	https://www.genecards.org/cgi-bin/carddisp.pl?gene=IL6ST
CCR2	C-C Motif Chemokine Receptor 2	Protein Coding	43	GC03P046356	13.0323429107666	https://www.genecards.org/cgi-bin/carddisp.pl?gene=CCR2
BAAT	Bile Acid-CoA:Amino Acid N-Acyltransferase	Protein Coding	43	GC09M101354	13.0258464813232	https://www.genecards.org/cgi-bin/carddisp.pl?gene=BAAT
SLC5A1	Solute Carrier Family 5 Member 1	Protein Coding	48	GC22P032043	13.0210704803467	https://www.genecards.org/cgi-bin/carddisp.pl?gene=SLC5A1
TNFSF11	TNF Superfamily Member 11	Protein Coding	45	GC13P042562	13.0156784057617	https://www.genecards.org/cgi-bin/carddisp.pl?gene=TNFSF11
SQSTM1	Sequestosome 1	Protein Coding	46	GC05P179806	13.0129413604736	https://www.genecards.org/cgi-bin/carddisp.pl?gene=SQSTM1
CPLANE1	Ciliogenesis And Planar Polarity Effector 1	Protein Coding	27	GC05M037128	13.0078535079956	https://www.genecards.org/cgi-bin/carddisp.pl?gene=CPLANE1
THBS1	Thrombospondin 1	Protein Coding	43	GC15P039581	13.0024862289429	https://www.genecards.org/cgi-bin/carddisp.pl?gene=THBS1
RAI1	Retinoic Acid Induced 1	Protein Coding	39	GC17P017682	12.9966802597046	https://www.genecards.org/cgi-bin/carddisp.pl?gene=RAI1
CBFA2T3	CBFA2/RUNX1 Partner Transcriptional Co-Repressor 3	Protein Coding	40	GC16M088874	12.9879722595215	https://www.genecards.org/cgi-bin/carddisp.pl?gene=CBFA2T3
TOP2A	DNA Topoisomerase II Alpha	Protein Coding	49	GC17M040388	12.9598379135132	https://www.genecards.org/cgi-bin/carddisp.pl?gene=TOP2A
TEK	TEK Receptor Tyrosine Kinase	Protein Coding	48	GC09P027109	12.9581384658813	https://www.genecards.org/cgi-bin/carddisp.pl?gene=TEK
WFS1	Wolframin ER Transmembrane Glycoprotein	Protein Coding	44	GC04P006260	12.9580535888672	https://www.genecards.org/cgi-bin/carddisp.pl?gene=WFS1
ITGAL	Integrin Subunit Alpha L	Protein Coding	44	GC16P030472	12.9520664215088	https://www.genecards.org/cgi-bin/carddisp.pl?gene=ITGAL
LTF	Lactotransferrin	Protein Coding	43	GC03M046435	12.9391355514526	https://www.genecards.org/cgi-bin/carddisp.pl?gene=LTF
SDHA	Succinate Dehydrogenase Complex Flavoprotein Subunit A	Protein Coding	46	GC05P000208	12.9284610748291	https://www.genecards.org/cgi-bin/carddisp.pl?gene=SDHA
SCNN1G	Sodium Channel Epithelial 1 Subunit Gamma	Protein Coding	44	GC16P023182	12.9203948974609	https://www.genecards.org/cgi-bin/carddisp.pl?gene=SCNN1G
EVC2	EvC Ciliary Complex Subunit 2	Protein Coding	37	GC04M005534	12.9039525985718	https://www.genecards.org/cgi-bin/carddisp.pl?gene=EVC2
SFTPA1	Surfactant Protein A1	Protein Coding	40	GC10P088437	12.9001197814941	https://www.genecards.org/cgi-bin/carddisp.pl?gene=SFTPA1
PDGFB	Platelet Derived Growth Factor Subunit B	Protein Coding	47	GC22M052513	12.8978004455566	https://www.genecards.org/cgi-bin/carddisp.pl?gene=PDGFB
SOX17	SRY-Box Transcription Factor 17	Protein Coding	41	GC08P054457	12.8951940536499	https://www.genecards.org/cgi-bin/carddisp.pl?gene=SOX17
BLK	BLK Proto-Oncogene, Src Family Tyrosine Kinase	Protein Coding	49	GC08P011486	12.8706560134888	https://www.genecards.org/cgi-bin/carddisp.pl?gene=BLK
APC	APC Regulator Of WNT Signaling Pathway	Protein Coding	47	GC05P112707	12.8554182052612	https://www.genecards.org/cgi-bin/carddisp.pl?gene=APC
POGZ	Pogo Transposable Element Derived With ZNF Domain	Protein Coding	40	GC01M151375	12.8365688323975	https://www.genecards.org/cgi-bin/carddisp.pl?gene=POGZ
IQSEC2	IQ Motif And Sec7 Domain ArfGEF 2	Protein Coding	37	GC0XM053225	12.8328666687012	https://www.genecards.org/cgi-bin/carddisp.pl?gene=IQSEC2
MAPK10	Mitogen-Activated Protein Kinase 10	Protein Coding	49	GC04M085990	12.8312864303589	https://www.genecards.org/cgi-bin/carddisp.pl?gene=MAPK10
GC	GC Vitamin D Binding Protein	Protein Coding	42	GC04M071741	12.8309688568115	https://www.genecards.org/cgi-bin/carddisp.pl?gene=GC
CASP1	Caspase 1	Protein Coding	48	GC11M105025	12.8217144012451	https://www.genecards.org/cgi-bin/carddisp.pl?gene=CASP1
LMO2	LIM Domain Only 2	Protein Coding	40	GC11M033858	12.8207864761353	https://www.genecards.org/cgi-bin/carddisp.pl?gene=LMO2
RHOA	Ras Homolog Family Member A	Protein Coding	45	GC03M049359	12.8150062561035	https://www.genecards.org/cgi-bin/carddisp.pl?gene=RHOA
STAT4	Signal Transducer And Activator Of Transcription 4	Protein Coding	45	GC02M191029	12.8121891021729	https://www.genecards.org/cgi-bin/carddisp.pl?gene=STAT4
NEAT1	Nuclear Paraspeckle Assembly Transcript 1	RNA Gene	23	GC11P067477	12.807897567749	https://www.genecards.org/cgi-bin/carddisp.pl?gene=NEAT1
ACP5	Acid Phosphatase 5, Tartrate Resistant	Protein Coding	45	GC19M011574	12.7928714752197	https://www.genecards.org/cgi-bin/carddisp.pl?gene=ACP5
CXCL1	C-X-C Motif Chemokine Ligand 1	Protein Coding	40	GC04P073869	12.7909889221191	https://www.genecards.org/cgi-bin/carddisp.pl?gene=CXCL1
MGP	Matrix Gla Protein	Protein Coding	41	GC12M017644	12.7386598587036	https://www.genecards.org/cgi-bin/carddisp.pl?gene=MGP
ANGPT1	Angiopoietin 1	Protein Coding	44	GC08M107246	12.7375631332397	https://www.genecards.org/cgi-bin/carddisp.pl?gene=ANGPT1
PAX6	Paired Box 6	Protein Coding	46	GC11M031784	12.7261238098145	https://www.genecards.org/cgi-bin/carddisp.pl?gene=PAX6
CDH16	Cadherin 16	Protein Coding	39	GC16M066908	12.721508026123	https://www.genecards.org/cgi-bin/carddisp.pl?gene=CDH16
MIR145	MicroRNA 145	RNA Gene	21	GC05P149430	12.7091579437256	https://www.genecards.org/cgi-bin/carddisp.pl?gene=MIR145
ARID1B	AT-Rich Interaction Domain 1B	Protein Coding	43	GC06P156777	12.6974687576294	https://www.genecards.org/cgi-bin/carddisp.pl?gene=ARID1B
IL33	Interleukin 33	Protein Coding	37	GC09P006206	12.6854381561279	https://www.genecards.org/cgi-bin/carddisp.pl?gene=IL33
PRKCA	Protein Kinase C Alpha	Protein Coding	49	GC17P066302	12.6809196472168	https://www.genecards.org/cgi-bin/carddisp.pl?gene=PRKCA
RPS14	Ribosomal Protein S14	Protein Coding	42	GC05M150443	12.6774740219116	https://www.genecards.org/cgi-bin/carddisp.pl?gene=RPS14
TKT	Transketolase	Protein Coding	45	GC03M053224	12.6731758117676	https://www.genecards.org/cgi-bin/carddisp.pl?gene=TKT
MIR30A	MicroRNA 30a	RNA Gene	20	GC06M071403	12.6707220077515	https://www.genecards.org/cgi-bin/carddisp.pl?gene=MIR30A
RTN4R	Reticulon 4 Receptor	Protein Coding	41	GC22M020241	12.6702861785889	https://www.genecards.org/cgi-bin/carddisp.pl?gene=RTN4R
IRF1	Interferon Regulatory Factor 1	Protein Coding	45	GC05M132440	12.65407371521	https://www.genecards.org/cgi-bin/carddisp.pl?gene=IRF1
GSTT1	Glutathione S-Transferase Theta 1	Protein Coding	31	GC22Mi00270	12.6487693786621	https://www.genecards.org/cgi-bin/carddisp.pl?gene=GSTT1
RNLS	Renalase, FAD Dependent Amine Oxidase	Protein Coding	37	GC10M088180	12.6463489532471	https://www.genecards.org/cgi-bin/carddisp.pl?gene=RNLS
TYMS	Thymidylate Synthetase	Protein Coding	45	GC18P000657	12.6309976577759	https://www.genecards.org/cgi-bin/carddisp.pl?gene=TYMS
PRKN	Parkin RBR E3 Ubiquitin Protein Ligase	Protein Coding	37	GC06M161348	12.6291799545288	https://www.genecards.org/cgi-bin/carddisp.pl?gene=PRKN
CTSG	Cathepsin G	Protein Coding	43	GC14M024573	12.6185483932495	https://www.genecards.org/cgi-bin/carddisp.pl?gene=CTSG
GATM	Glycine Amidinotransferase	Protein Coding	43	GC15M045361	12.6165981292725	https://www.genecards.org/cgi-bin/carddisp.pl?gene=GATM
GZMB	Granzyme B	Protein Coding	44	GC14M024630	12.6129779815674	https://www.genecards.org/cgi-bin/carddisp.pl?gene=GZMB
SMC3	Structural Maintenance Of Chromosomes 3	Protein Coding	44	GC10P110567	12.6077442169189	https://www.genecards.org/cgi-bin/carddisp.pl?gene=SMC3
CLU	Clusterin	Protein Coding	44	GC08M027596	12.5907955169678	https://www.genecards.org/cgi-bin/carddisp.pl?gene=CLU
MIR200C	MicroRNA 200c	RNA Gene	21	GC12P015382	12.5827484130859	https://www.genecards.org/cgi-bin/carddisp.pl?gene=MIR200C
DYRK1A	Dual Specificity Tyrosine Phosphorylation Regulated Kinase 1A	Protein Coding	48	GC21P037365	12.5572509765625	https://www.genecards.org/cgi-bin/carddisp.pl?gene=DYRK1A
MIR141	MicroRNA 141	RNA Gene	21	GC12P015383	12.5416536331177	https://www.genecards.org/cgi-bin/carddisp.pl?gene=MIR141
KDM6A	Lysine Demethylase 6A	Protein Coding	45	GC0XP044873	12.5355348587036	https://www.genecards.org/cgi-bin/carddisp.pl?gene=KDM6A
RPL11	Ribosomal Protein L11	Protein Coding	46	GC01P023691	12.5130863189697	https://www.genecards.org/cgi-bin/carddisp.pl?gene=RPL11
CD19	CD19 Molecule	Protein Coding	47	GC16P036808	12.4810037612915	https://www.genecards.org/cgi-bin/carddisp.pl?gene=CD19
RAC1	Rac Family Small GTPase 1	Protein Coding	47	GC07P006377	12.4636545181274	https://www.genecards.org/cgi-bin/carddisp.pl?gene=RAC1
GLI3	GLI Family Zinc Finger 3	Protein Coding	47	GC07M041960	12.4545183181763	https://www.genecards.org/cgi-bin/carddisp.pl?gene=GLI3
CLEC12A	C-Type Lectin Domain Family 12 Member A	Protein Coding	37	GC12P009951	12.4428415298462	https://www.genecards.org/cgi-bin/carddisp.pl?gene=CLEC12A
COQ8B	Coenzyme Q8B	Protein Coding	32	GC19M053545	12.4419727325439	https://www.genecards.org/cgi-bin/carddisp.pl?gene=COQ8B
DPP4	Dipeptidyl Peptidase 4	Protein Coding	47	GC02M161992	12.4417324066162	https://www.genecards.org/cgi-bin/carddisp.pl?gene=DPP4
UROD	Uroporphyrinogen Decarboxylase	Protein Coding	43	GC01P045132	12.438328742981	https://www.genecards.org/cgi-bin/carddisp.pl?gene=UROD
DKC1	Dyskerin Pseudouridine Synthase 1	Protein Coding	45	GC0XP154762	12.4368209838867	https://www.genecards.org/cgi-bin/carddisp.pl?gene=DKC1
NDUFS2	NADH:Ubiquinone Oxidoreductase Core Subunit S2	Protein Coding	43	GC01P161197	12.4316263198853	https://www.genecards.org/cgi-bin/carddisp.pl?gene=NDUFS2
LOC107133510	Origin Of Replication At HBB	Biological Region	2	GC11P005222	12.4309158325195	https://www.genecards.org/cgi-bin/carddisp.pl?gene=LOC107133510
APAF1	Apoptotic Peptidase Activating Factor 1	Protein Coding	45	GC12P098645	12.4284267425537	https://www.genecards.org/cgi-bin/carddisp.pl?gene=APAF1
CLTRN	Collectrin, Amino Acid Transport Regulator	Protein Coding	28	GC0XM015629	12.4282627105713	https://www.genecards.org/cgi-bin/carddisp.pl?gene=CLTRN
CSPP1	Centrosome And Spindle Pole Associated Protein 1	Protein Coding	37	GC08P067055	12.4244403839111	https://www.genecards.org/cgi-bin/carddisp.pl?gene=CSPP1
IL18BP	Interleukin 18 Binding Protein	Protein Coding	38	GC11P071998	12.3956451416016	https://www.genecards.org/cgi-bin/carddisp.pl?gene=IL18BP
ERCC2	ERCC Excision Repair 2, TFIIH Core Complex Helicase Subunit	Protein Coding	46	GC19M045349	12.3951663970947	https://www.genecards.org/cgi-bin/carddisp.pl?gene=ERCC2
STXBP1	Syntaxin Binding Protein 1	Protein Coding	47	GC09P127582	12.3907527923584	https://www.genecards.org/cgi-bin/carddisp.pl?gene=STXBP1
CTCF	CCCTC-Binding Factor	Protein Coding	45	GC16P067563	12.3752241134644	https://www.genecards.org/cgi-bin/carddisp.pl?gene=CTCF
SH2B3	SH2B Adaptor Protein 3	Protein Coding	45	GC12P111405	12.360689163208	https://www.genecards.org/cgi-bin/carddisp.pl?gene=SH2B3
AFP	Alpha Fetoprotein	Protein Coding	43	GC04P073431	12.3526782989502	https://www.genecards.org/cgi-bin/carddisp.pl?gene=AFP
MBTPS2	Membrane Bound Transcription Factor Peptidase, Site 2	Protein Coding	42	GC0XP021839	12.3506774902344	https://www.genecards.org/cgi-bin/carddisp.pl?gene=MBTPS2
DHCR7	7-Dehydrocholesterol Reductase	Protein Coding	44	GC11M071428	12.3468952178955	https://www.genecards.org/cgi-bin/carddisp.pl?gene=DHCR7
PTHLH	Parathyroid Hormone Like Hormone	Protein Coding	44	GC12M027959	12.3164663314819	https://www.genecards.org/cgi-bin/carddisp.pl?gene=PTHLH
ECE1	Endothelin Converting Enzyme 1	Protein Coding	47	GC01M021217	12.3073472976685	https://www.genecards.org/cgi-bin/carddisp.pl?gene=ECE1
TNFRSF10B	TNF Receptor Superfamily Member 10b	Protein Coding	48	GC08M023020	12.3043117523193	https://www.genecards.org/cgi-bin/carddisp.pl?gene=TNFRSF10B
TANGO2	Transport And Golgi Organization 2 Homolog	Protein Coding	34	GC22P020017	12.2945022583008	https://www.genecards.org/cgi-bin/carddisp.pl?gene=TANGO2
LOC110006319	Beta-Globin Gene 3' Regulatory Region	Biological Region	2	GC11P005223	12.2908277511597	https://www.genecards.org/cgi-bin/carddisp.pl?gene=LOC110006319
IGFBP1	Insulin Like Growth Factor Binding Protein 1	Protein Coding	41	GC07P047164	12.2822456359863	https://www.genecards.org/cgi-bin/carddisp.pl?gene=IGFBP1
CCK	Cholecystokinin	Protein Coding	40	GC03M042274	12.2698516845703	https://www.genecards.org/cgi-bin/carddisp.pl?gene=CCK
ALK	ALK Receptor Tyrosine Kinase	Protein Coding	50	GC02M029190	12.2645463943481	https://www.genecards.org/cgi-bin/carddisp.pl?gene=ALK
IGFBP2	Insulin Like Growth Factor Binding Protein 2	Protein Coding	42	GC02P216632	12.2645215988159	https://www.genecards.org/cgi-bin/carddisp.pl?gene=IGFBP2
PRKD1	Protein Kinase D1	Protein Coding	48	GC14M029576	12.2615842819214	https://www.genecards.org/cgi-bin/carddisp.pl?gene=PRKD1
RAD51C	RAD51 Paralog C	Protein Coding	42	GC17P058692	12.2602252960205	https://www.genecards.org/cgi-bin/carddisp.pl?gene=RAD51C
MIR424	MicroRNA 424	RNA Gene	17	GC0XM134670	12.2590436935425	https://www.genecards.org/cgi-bin/carddisp.pl?gene=MIR424
F7	Coagulation Factor VII	Protein Coding	46	GC13P113105	12.2439231872559	https://www.genecards.org/cgi-bin/carddisp.pl?gene=F7
HMGA2	High Mobility Group AT-Hook 2	Protein Coding	43	GC12P065824	12.2395477294922	https://www.genecards.org/cgi-bin/carddisp.pl?gene=HMGA2
NDUFAF6	NADH:Ubiquinone Oxidoreductase Complex Assembly Factor 6	Protein Coding	33	GC08P094895	12.2357425689697	https://www.genecards.org/cgi-bin/carddisp.pl?gene=NDUFAF6
THY1	Thy-1 Cell Surface Antigen	Protein Coding	40	GC11M119417	12.2308588027954	https://www.genecards.org/cgi-bin/carddisp.pl?gene=THY1
PTCH1	Patched 1	Protein Coding	48	GC09M095442	12.2277135848999	https://www.genecards.org/cgi-bin/carddisp.pl?gene=PTCH1
CASP10	Caspase 10	Protein Coding	46	GC02P201182	12.2189931869507	https://www.genecards.org/cgi-bin/carddisp.pl?gene=CASP10
LOC106099062	HBB Recombination Region	Biological Region	2	GC11P005285	12.2046337127686	https://www.genecards.org/cgi-bin/carddisp.pl?gene=LOC106099062
GYPA	Glycophorin A (MNS Blood Group)	Protein Coding	43	GC04M144109	12.20383644104	https://www.genecards.org/cgi-bin/carddisp.pl?gene=GYPA
HLA-DPA1	Major Histocompatibility Complex, Class II, DP Alpha 1	Protein Coding	39	GC06M033064	12.1971502304077	https://www.genecards.org/cgi-bin/carddisp.pl?gene=HLA-DPA1
CD55	CD55 Molecule (Cromer Blood Group)	Protein Coding	45	GC01P207321	12.1871185302734	https://www.genecards.org/cgi-bin/carddisp.pl?gene=CD55
ETFDH	Electron Transfer Flavoprotein Dehydrogenase	Protein Coding	44	GC04P158672	12.1865377426147	https://www.genecards.org/cgi-bin/carddisp.pl?gene=ETFDH
TMEM237	Transmembrane Protein 237	Protein Coding	35	GC02M201620	12.184157371521	https://www.genecards.org/cgi-bin/carddisp.pl?gene=TMEM237
TNFAIP3	TNF Alpha Induced Protein 3	Protein Coding	46	GC06P137866	12.179536819458	https://www.genecards.org/cgi-bin/carddisp.pl?gene=TNFAIP3
PF4	Platelet Factor 4	Protein Coding	39	GC04M073980	12.176326751709	https://www.genecards.org/cgi-bin/carddisp.pl?gene=PF4
CD80	CD80 Molecule	Protein Coding	39	GC03M119524	12.1742267608643	https://www.genecards.org/cgi-bin/carddisp.pl?gene=CD80
SOCS1	Suppressor Of Cytokine Signaling 1	Protein Coding	41	GC16M011257	12.171971321106	https://www.genecards.org/cgi-bin/carddisp.pl?gene=SOCS1
SCN2A	Sodium Voltage-Gated Channel Alpha Subunit 2	Protein Coding	45	GC02P165194	12.1695861816406	https://www.genecards.org/cgi-bin/carddisp.pl?gene=SCN2A
FLNA	Filamin A	Protein Coding	47	GC0XM154348	12.1543407440186	https://www.genecards.org/cgi-bin/carddisp.pl?gene=FLNA
BSG	Basigin (Ok Blood Group)	Protein Coding	42	GC19P000571	12.1490716934204	https://www.genecards.org/cgi-bin/carddisp.pl?gene=BSG
UNC93B1	Unc-93 Homolog B1, TLR Signaling Regulator	Protein Coding	38	GC11M067991	12.1220531463623	https://www.genecards.org/cgi-bin/carddisp.pl?gene=UNC93B1
F10	Coagulation Factor X	Protein Coding	47	GC13P113122	12.1163921356201	https://www.genecards.org/cgi-bin/carddisp.pl?gene=F10
MLLT1	MLLT1 Super Elongation Complex Subunit	Protein Coding	38	GC19M006210	12.101902961731	https://www.genecards.org/cgi-bin/carddisp.pl?gene=MLLT1
F9	Coagulation Factor IX	Protein Coding	45	GC0XP139530	12.0950765609741	https://www.genecards.org/cgi-bin/carddisp.pl?gene=F9
SLX4	SLX4 Structure-Specific Endonuclease Subunit	Protein Coding	36	GC16M005087	12.0861721038818	https://www.genecards.org/cgi-bin/carddisp.pl?gene=SLX4
HSPD1	Heat Shock Protein Family D (Hsp60) Member 1	Protein Coding	45	GC02M197486	12.0820169448853	https://www.genecards.org/cgi-bin/carddisp.pl?gene=HSPD1
MIR150	MicroRNA 150	RNA Gene	21	GC19M049500	12.0757579803467	https://www.genecards.org/cgi-bin/carddisp.pl?gene=MIR150
CDKN2C	Cyclin Dependent Kinase Inhibitor 2C	Protein Coding	44	GC01P050960	12.0576906204224	https://www.genecards.org/cgi-bin/carddisp.pl?gene=CDKN2C
BBS9	Bardet-Biedl Syndrome 9	Protein Coding	37	GC07P033112	12.0542182922363	https://www.genecards.org/cgi-bin/carddisp.pl?gene=BBS9
SLC37A4	Solute Carrier Family 37 Member 4	Protein Coding	42	GC11M119024	12.0504703521729	https://www.genecards.org/cgi-bin/carddisp.pl?gene=SLC37A4
RPS6KB1	Ribosomal Protein S6 Kinase B1	Protein Coding	47	GC17P059893	12.0378274917603	https://www.genecards.org/cgi-bin/carddisp.pl?gene=RPS6KB1
SCARB2	Scavenger Receptor Class B Member 2	Protein Coding	42	GC04M076158	12.0167083740234	https://www.genecards.org/cgi-bin/carddisp.pl?gene=SCARB2
FOXO1	Forkhead Box O1	Protein Coding	46	GC13M040555	12.0057497024536	https://www.genecards.org/cgi-bin/carddisp.pl?gene=FOXO1
BMP2	Bone Morphogenetic Protein 2	Protein Coding	44	GC20P006696	11.9991092681885	https://www.genecards.org/cgi-bin/carddisp.pl?gene=BMP2
IGH	Immunoglobulin Heavy Locus	Protein Coding	16	GC14M111179	11.9966888427734	https://www.genecards.org/cgi-bin/carddisp.pl?gene=IGH
MIR192	MicroRNA 192	RNA Gene	21	GC11M064891	11.9957313537598	https://www.genecards.org/cgi-bin/carddisp.pl?gene=MIR192
TNFRSF8	TNF Receptor Superfamily Member 8	Protein Coding	40	GC01P012063	11.9877080917358	https://www.genecards.org/cgi-bin/carddisp.pl?gene=TNFRSF8
CCL4	C-C Motif Chemokine Ligand 4	Protein Coding	38	GC17P036103	11.9862718582153	https://www.genecards.org/cgi-bin/carddisp.pl?gene=CCL4
RPL15	Ribosomal Protein L15	Protein Coding	42	GC03P023916	11.9850702285767	https://www.genecards.org/cgi-bin/carddisp.pl?gene=RPL15
SP1	Sp1 Transcription Factor	Protein Coding	43	GC12P053380	11.979700088501	https://www.genecards.org/cgi-bin/carddisp.pl?gene=SP1
MT-TL1	Mitochondrially Encoded TRNA-Leu (UUA/G) 1	RNA Gene	15	GCMTP003232	11.9708042144775	https://www.genecards.org/cgi-bin/carddisp.pl?gene=MT-TL1
CX3CR1	C-X3-C Motif Chemokine Receptor 1	Protein Coding	43	GC03M039279	11.9645881652832	https://www.genecards.org/cgi-bin/carddisp.pl?gene=CX3CR1
TTC8	Tetratricopeptide Repeat Domain 8	Protein Coding	39	GC14P089618	11.9562730789185	https://www.genecards.org/cgi-bin/carddisp.pl?gene=TTC8
MIR9-1	MicroRNA 9-1	RNA Gene	20	GC01M156420	11.9447917938232	https://www.genecards.org/cgi-bin/carddisp.pl?gene=MIR9-1
NDUFS4	NADH:Ubiquinone Oxidoreductase Subunit S4	Protein Coding	42	GC05P053560	11.933084487915	https://www.genecards.org/cgi-bin/carddisp.pl?gene=NDUFS4
CDKL5	Cyclin Dependent Kinase Like 5	Protein Coding	41	GC0XP018425	11.9312057495117	https://www.genecards.org/cgi-bin/carddisp.pl?gene=CDKL5
GSN	Gelsolin	Protein Coding	47	GC09P121201	11.9269018173218	https://www.genecards.org/cgi-bin/carddisp.pl?gene=GSN
PDX1	Pancreatic And Duodenal Homeobox 1	Protein Coding	46	GC13P027921	11.9155521392822	https://www.genecards.org/cgi-bin/carddisp.pl?gene=PDX1
PDPN	Podoplanin	Protein Coding	39	GC01P013583	11.9111824035645	https://www.genecards.org/cgi-bin/carddisp.pl?gene=PDPN
ABCB4	ATP Binding Cassette Subfamily B Member 4	Protein Coding	44	GC07M087401	11.8976497650146	https://www.genecards.org/cgi-bin/carddisp.pl?gene=ABCB4
SCN9A	Sodium Voltage-Gated Channel Alpha Subunit 9	Protein Coding	46	GC02M166195	11.8965015411377	https://www.genecards.org/cgi-bin/carddisp.pl?gene=SCN9A
CXCR1	C-X-C Motif Chemokine Receptor 1	Protein Coding	41	GC02M218162	11.8739795684814	https://www.genecards.org/cgi-bin/carddisp.pl?gene=CXCR1
CXCL2	C-X-C Motif Chemokine Ligand 2	Protein Coding	38	GC04M074097	11.8607158660889	https://www.genecards.org/cgi-bin/carddisp.pl?gene=CXCL2
NEU1	Neuraminidase 1	Protein Coding	42	GC06M031857	11.8562107086182	https://www.genecards.org/cgi-bin/carddisp.pl?gene=NEU1
CD86	CD86 Molecule	Protein Coding	41	GC03P122055	11.8551864624023	https://www.genecards.org/cgi-bin/carddisp.pl?gene=CD86
HSPA8	Heat Shock Protein Family A (Hsp70) Member 8	Protein Coding	45	GC11M123057	11.8454961776733	https://www.genecards.org/cgi-bin/carddisp.pl?gene=HSPA8
PKHD1L1	PKHD1 Like 1	Protein Coding	32	GC08P109362	11.8444137573242	https://www.genecards.org/cgi-bin/carddisp.pl?gene=PKHD1L1
GDF15	Growth Differentiation Factor 15	Protein Coding	40	GC19P030315	11.8422040939331	https://www.genecards.org/cgi-bin/carddisp.pl?gene=GDF15
MT-ND5	Mitochondrially Encoded NADH:Ubiquinone Oxidoreductase Core Subunit 5	Protein Coding	32	GCMTP012339	11.8396778106689	https://www.genecards.org/cgi-bin/carddisp.pl?gene=MT-ND5
ADD1	Adducin 1	Protein Coding	43	GC04P002855	11.8384799957275	https://www.genecards.org/cgi-bin/carddisp.pl?gene=ADD1
IRAK1	Interleukin 1 Receptor Associated Kinase 1	Protein Coding	48	GC0XM154010	11.8358640670776	https://www.genecards.org/cgi-bin/carddisp.pl?gene=IRAK1
IL11	Interleukin 11	Protein Coding	39	GC19M055364	11.8344888687134	https://www.genecards.org/cgi-bin/carddisp.pl?gene=IL11
MT-CO1	Mitochondrially Encoded Cytochrome C Oxidase I	Protein Coding	33	GCMTP005906	11.8264789581299	https://www.genecards.org/cgi-bin/carddisp.pl?gene=MT-CO1
LAMB2	Laminin Subunit Beta 2	Protein Coding	43	GC03M049121	11.820969581604	https://www.genecards.org/cgi-bin/carddisp.pl?gene=LAMB2
KIR3DL1	Killer Cell Immunoglobulin Like Receptor, Three Ig Domains And Long Cytoplasmic Tail 1	Protein Coding	39	GC19P060000	11.8048219680786	https://www.genecards.org/cgi-bin/carddisp.pl?gene=KIR3DL1
BDKRB2	Bradykinin Receptor B2	Protein Coding	43	GC14P096205	11.7975482940674	https://www.genecards.org/cgi-bin/carddisp.pl?gene=BDKRB2
MT-ATP6	Mitochondrially Encoded ATP Synthase Membrane Subunit 6	Protein Coding	33	GCMTP008531	11.7902040481567	https://www.genecards.org/cgi-bin/carddisp.pl?gene=MT-ATP6
XRCC4	X-Ray Repair Cross Complementing 4	Protein Coding	42	GC05P083077	11.7813587188721	https://www.genecards.org/cgi-bin/carddisp.pl?gene=XRCC4
GH1	Growth Hormone 1	Protein Coding	42	GC17M063917	11.7807598114014	https://www.genecards.org/cgi-bin/carddisp.pl?gene=GH1
GSR	Glutathione-Disulfide Reductase	Protein Coding	47	GC08M030678	11.7785968780518	https://www.genecards.org/cgi-bin/carddisp.pl?gene=GSR
IL3RA	Interleukin 3 Receptor Subunit Alpha	Protein Coding	40	GC0XP001336	11.7737941741943	https://www.genecards.org/cgi-bin/carddisp.pl?gene=IL3RA
SCNN1B	Sodium Channel Epithelial 1 Subunit Beta	Protein Coding	47	GC16P023278	11.7553586959839	https://www.genecards.org/cgi-bin/carddisp.pl?gene=SCNN1B
ETS1	ETS Proto-Oncogene 1, Transcription Factor	Protein Coding	46	GC11M128458	11.7536449432373	https://www.genecards.org/cgi-bin/carddisp.pl?gene=ETS1
F12	Coagulation Factor XII	Protein Coding	47	GC05M177402	11.7453918457031	https://www.genecards.org/cgi-bin/carddisp.pl?gene=F12
EPAS1	Endothelial PAS Domain Protein 1	Protein Coding	47	GC02P046293	11.7442722320557	https://www.genecards.org/cgi-bin/carddisp.pl?gene=EPAS1
MIRLET7B	MicroRNA Let-7b	RNA Gene	20	GC22P046119	11.7423801422119	https://www.genecards.org/cgi-bin/carddisp.pl?gene=MIRLET7B
GCDH	Glutaryl-CoA Dehydrogenase	Protein Coding	44	GC19P012891	11.7314643859863	https://www.genecards.org/cgi-bin/carddisp.pl?gene=GCDH
MPZ	Myelin Protein Zero	Protein Coding	42	GC01M161304	11.7280597686768	https://www.genecards.org/cgi-bin/carddisp.pl?gene=MPZ
SDHC	Succinate Dehydrogenase Complex Subunit C	Protein Coding	43	GC01P161314	11.7265033721924	https://www.genecards.org/cgi-bin/carddisp.pl?gene=SDHC
TLR5	Toll Like Receptor 5	Protein Coding	45	GC01M223367	11.7241258621216	https://www.genecards.org/cgi-bin/carddisp.pl?gene=TLR5
ANKRD26	Ankyrin Repeat Domain 26	Protein Coding	37	GC10M026938	11.7207460403442	https://www.genecards.org/cgi-bin/carddisp.pl?gene=ANKRD26
RNASE3	Ribonuclease A Family Member 3	Protein Coding	39	GC14P020891	11.7179698944092	https://www.genecards.org/cgi-bin/carddisp.pl?gene=RNASE3
EHHADH	Enoyl-CoA Hydratase And 3-Hydroxyacyl CoA Dehydrogenase	Protein Coding	43	GC03M185190	11.6997079849243	https://www.genecards.org/cgi-bin/carddisp.pl?gene=EHHADH
TP73	Tumor Protein P73	Protein Coding	44	GC01P003652	11.6930589675903	https://www.genecards.org/cgi-bin/carddisp.pl?gene=TP73
CRKL	CRK Like Proto-Oncogene, Adaptor Protein	Protein Coding	44	GC22P020917	11.692271232605	https://www.genecards.org/cgi-bin/carddisp.pl?gene=CRKL
ACHE	Acetylcholinesterase (Cartwright Blood Group)	Protein Coding	44	GC07M100889	11.668116569519	https://www.genecards.org/cgi-bin/carddisp.pl?gene=ACHE
MIR222	MicroRNA 222	RNA Gene	21	GC0XM045747	11.667064666748	https://www.genecards.org/cgi-bin/carddisp.pl?gene=MIR222
CLCN6	Chloride Voltage-Gated Channel 6	Protein Coding	43	GC01P011806	11.6601619720459	https://www.genecards.org/cgi-bin/carddisp.pl?gene=CLCN6
GPX3	Glutathione Peroxidase 3	Protein Coding	41	GC05P150997	11.6572723388672	https://www.genecards.org/cgi-bin/carddisp.pl?gene=GPX3
RPS28	Ribosomal Protein S28	Protein Coding	37	GC19P008344	11.6459550857544	https://www.genecards.org/cgi-bin/carddisp.pl?gene=RPS28
COLEC11	Collectin Subfamily Member 11	Protein Coding	41	GC02P003594	11.6384334564209	https://www.genecards.org/cgi-bin/carddisp.pl?gene=COLEC11
ARL13B	ADP Ribosylation Factor Like GTPase 13B	Protein Coding	36	GC03P093980	11.6237392425537	https://www.genecards.org/cgi-bin/carddisp.pl?gene=ARL13B
WNT9B	Wnt Family Member 9B	Protein Coding	40	GC17P046833	11.62193775177	https://www.genecards.org/cgi-bin/carddisp.pl?gene=WNT9B
COL3A1	Collagen Type III Alpha 1 Chain	Protein Coding	44	GC02P188974	11.61110496521	https://www.genecards.org/cgi-bin/carddisp.pl?gene=COL3A1
GHR	Growth Hormone Receptor	Protein Coding	44	GC05P042429	11.6071767807007	https://www.genecards.org/cgi-bin/carddisp.pl?gene=GHR
NEK9	NIMA Related Kinase 9	Protein Coding	44	GC14M075079	11.6067895889282	https://www.genecards.org/cgi-bin/carddisp.pl?gene=NEK9
YAP1	Yes1 Associated Transcriptional Regulator	Protein Coding	46	GC11P102110	11.5949764251709	https://www.genecards.org/cgi-bin/carddisp.pl?gene=YAP1
PCSK9	Proprotein Convertase Subtilisin/Kexin Type 9	Protein Coding	48	GC01P055039	11.5796384811401	https://www.genecards.org/cgi-bin/carddisp.pl?gene=PCSK9
PCK1	Phosphoenolpyruvate Carboxykinase 1	Protein Coding	46	GC20P057561	11.5763921737671	https://www.genecards.org/cgi-bin/carddisp.pl?gene=PCK1
HTR2A	5-Hydroxytryptamine Receptor 2A	Protein Coding	46	GC13M046831	11.5700988769531	https://www.genecards.org/cgi-bin/carddisp.pl?gene=HTR2A
SLC4A4	Solute Carrier Family 4 Member 4	Protein Coding	44	GC04P071063	11.5645055770874	https://www.genecards.org/cgi-bin/carddisp.pl?gene=SLC4A4
LCAT	Lecithin-Cholesterol Acyltransferase	Protein Coding	44	GC16M067939	11.5380716323853	https://www.genecards.org/cgi-bin/carddisp.pl?gene=LCAT
MIR10A	MicroRNA 10a	RNA Gene	21	GC17M048579	11.5269184112549	https://www.genecards.org/cgi-bin/carddisp.pl?gene=MIR10A
EIF2AK3	Eukaryotic Translation Initiation Factor 2 Alpha Kinase 3	Protein Coding	47	GC02M088556	11.5114765167236	https://www.genecards.org/cgi-bin/carddisp.pl?gene=EIF2AK3
SON	SON DNA And RNA Binding Protein	Protein Coding	39	GC21P033542	11.5105895996094	https://www.genecards.org/cgi-bin/carddisp.pl?gene=SON
NTRK2	Neurotrophic Receptor Tyrosine Kinase 2	Protein Coding	51	GC09P084668	11.5027742385864	https://www.genecards.org/cgi-bin/carddisp.pl?gene=NTRK2
EIF4EBP1	Eukaryotic Translation Initiation Factor 4E Binding Protein 1	Protein Coding	44	GC08P038200	11.5012292861938	https://www.genecards.org/cgi-bin/carddisp.pl?gene=EIF4EBP1
XRCC2	X-Ray Repair Cross Complementing 2	Protein Coding	40	GC07M152644	11.5003519058228	https://www.genecards.org/cgi-bin/carddisp.pl?gene=XRCC2
MIR22	MicroRNA 22	RNA Gene	20	GC17M001713	11.4884414672852	https://www.genecards.org/cgi-bin/carddisp.pl?gene=MIR22
BUB1B	BUB1 Mitotic Checkpoint Serine/Threonine Kinase B	Protein Coding	48	GC15P040161	11.4749641418457	https://www.genecards.org/cgi-bin/carddisp.pl?gene=BUB1B
TFE3	Transcription Factor Binding To IGHM Enhancer 3	Protein Coding	42	GC0XM049028	11.4629878997803	https://www.genecards.org/cgi-bin/carddisp.pl?gene=TFE3
CYP11B2	Cytochrome P450 Family 11 Subfamily B Member 2	Protein Coding	45	GC08M142910	11.4577236175537	https://www.genecards.org/cgi-bin/carddisp.pl?gene=CYP11B2
PTPA	Protein Phosphatase 2 Phosphatase Activator	Protein Coding	33	GC09P129111	11.4566268920898	https://www.genecards.org/cgi-bin/carddisp.pl?gene=PTPA
CDKN3	Cyclin Dependent Kinase Inhibitor 3	Protein Coding	41	GC14P054398	11.4565095901489	https://www.genecards.org/cgi-bin/carddisp.pl?gene=CDKN3
UCP2	Uncoupling Protein 2	Protein Coding	44	GC11M073974	11.4493284225464	https://www.genecards.org/cgi-bin/carddisp.pl?gene=UCP2
TP63	Tumor Protein P63	Protein Coding	47	GC03P189598	11.4436845779419	https://www.genecards.org/cgi-bin/carddisp.pl?gene=TP63
NFKBIA	NFKB Inhibitor Alpha	Protein Coding	48	GC14M035401	11.4365310668945	https://www.genecards.org/cgi-bin/carddisp.pl?gene=NFKBIA
SMARCC2	SWI/SNF Related, Matrix Associated, Actin Dependent Regulator Of Chromatin Subfamily C Member 2	Protein Coding	44	GC12M056292	11.4174289703369	https://www.genecards.org/cgi-bin/carddisp.pl?gene=SMARCC2
IRF8	Interferon Regulatory Factor 8	Protein Coding	44	GC16P085898	11.4157314300537	https://www.genecards.org/cgi-bin/carddisp.pl?gene=IRF8
LCK	LCK Proto-Oncogene, Src Family Tyrosine Kinase	Protein Coding	51	GC01P032251	11.4061002731323	https://www.genecards.org/cgi-bin/carddisp.pl?gene=LCK
FCGR3A	Fc Fragment Of IgG Receptor IIIa	Protein Coding	42	GC01M161541	11.3831787109375	https://www.genecards.org/cgi-bin/carddisp.pl?gene=FCGR3A
CRH	Corticotropin Releasing Hormone	Protein Coding	43	GC08M066176	11.3806171417236	https://www.genecards.org/cgi-bin/carddisp.pl?gene=CRH
SCYL1	SCY1 Like Pseudokinase 1	Protein Coding	41	GC11P065525	11.3706970214844	https://www.genecards.org/cgi-bin/carddisp.pl?gene=SCYL1
GAREM2	GRB2 Associated Regulator Of MAPK1 Subtype 2	Protein Coding	24	GC02P026182	11.3679428100586	https://www.genecards.org/cgi-bin/carddisp.pl?gene=GAREM2
AMACR	Alpha-Methylacyl-CoA Racemase	Protein Coding	44	GC05M033986	11.3618535995483	https://www.genecards.org/cgi-bin/carddisp.pl?gene=AMACR
NTRK3	Neurotrophic Receptor Tyrosine Kinase 3	Protein Coding	50	GC15M087859	11.3581218719482	https://www.genecards.org/cgi-bin/carddisp.pl?gene=NTRK3
ARID1A	AT-Rich Interaction Domain 1A	Protein Coding	43	GC01P026693	11.3543214797974	https://www.genecards.org/cgi-bin/carddisp.pl?gene=ARID1A
BTK	Bruton Tyrosine Kinase	Protein Coding	51	GC0XM101349	11.3422613143921	https://www.genecards.org/cgi-bin/carddisp.pl?gene=BTK
CHD7	Chromodomain Helicase DNA Binding Protein 7	Protein Coding	44	GC08P060678	11.3245754241943	https://www.genecards.org/cgi-bin/carddisp.pl?gene=CHD7
PRSS1	Serine Protease 1	Protein Coding	44	GC07P146677	11.3219566345215	https://www.genecards.org/cgi-bin/carddisp.pl?gene=PRSS1
FANCM	FA Complementation Group M	Protein Coding	41	GC14P045135	11.3187580108643	https://www.genecards.org/cgi-bin/carddisp.pl?gene=FANCM
SFTPA2	Surfactant Protein A2	Protein Coding	40	GC10M079677	11.3109703063965	https://www.genecards.org/cgi-bin/carddisp.pl?gene=SFTPA2
S100A9	S100 Calcium Binding Protein A9	Protein Coding	40	GC01P153357	11.3037719726563	https://www.genecards.org/cgi-bin/carddisp.pl?gene=S100A9
UCHL1	Ubiquitin C-Terminal Hydrolase L1	Protein Coding	49	GC04P041256	11.3029041290283	https://www.genecards.org/cgi-bin/carddisp.pl?gene=UCHL1
MIR486-1	MicroRNA 486-1	RNA Gene	17	GC08M041660	11.2807359695435	https://www.genecards.org/cgi-bin/carddisp.pl?gene=MIR486-1
TRD	T Cell Receptor Delta Locus	Protein Coding	12	GC14P028220	11.2738990783691	https://www.genecards.org/cgi-bin/carddisp.pl?gene=TRD
S100A8	S100 Calcium Binding Protein A8	Protein Coding	40	GC01M153391	11.2687072753906	https://www.genecards.org/cgi-bin/carddisp.pl?gene=S100A8
IRS1	Insulin Receptor Substrate 1	Protein Coding	45	GC02M226731	11.2619361877441	https://www.genecards.org/cgi-bin/carddisp.pl?gene=IRS1
DCK	Deoxycytidine Kinase	Protein Coding	43	GC04P070992	11.2609663009644	https://www.genecards.org/cgi-bin/carddisp.pl?gene=DCK
PHF6	PHD Finger Protein 6	Protein Coding	39	GC0XP134373	11.2535543441772	https://www.genecards.org/cgi-bin/carddisp.pl?gene=PHF6
TCIRG1	T Cell Immune Regulator 1, ATPase H+ Transporting V0 Subunit A3	Protein Coding	43	GC11P068041	11.2506341934204	https://www.genecards.org/cgi-bin/carddisp.pl?gene=TCIRG1
BCS1L	BCS1 Homolog, Ubiquinol-Cytochrome C Reductase Complex Chaperone	Protein Coding	43	GC02P218658	11.2498960494995	https://www.genecards.org/cgi-bin/carddisp.pl?gene=BCS1L
BMI1	BMI1 Proto-Oncogene, Polycomb Ring Finger	Protein Coding	42	GC10P022326	11.2474746704102	https://www.genecards.org/cgi-bin/carddisp.pl?gene=BMI1
UTS2	Urotensin 2	Protein Coding	40	GC01M007843	11.240442276001	https://www.genecards.org/cgi-bin/carddisp.pl?gene=UTS2
STK11	Serine/Threonine Kinase 11	Protein Coding	47	GC19P001177	11.2181549072266	https://www.genecards.org/cgi-bin/carddisp.pl?gene=STK11
PPP3CA	Protein Phosphatase 3 Catalytic Subunit Alpha	Protein Coding	51	GC04M101024	11.2015705108643	https://www.genecards.org/cgi-bin/carddisp.pl?gene=PPP3CA
KAT5	Lysine Acetyltransferase 5	Protein Coding	45	GC11P065711	11.1999568939209	https://www.genecards.org/cgi-bin/carddisp.pl?gene=KAT5
PPARGC1A	PPARG Coactivator 1 Alpha	Protein Coding	44	GC04M023755	11.1950416564941	https://www.genecards.org/cgi-bin/carddisp.pl?gene=PPARGC1A
TFAP2A	Transcription Factor AP-2 Alpha	Protein Coding	46	GC06M010393	11.1606273651123	https://www.genecards.org/cgi-bin/carddisp.pl?gene=TFAP2A
DEAF1	DEAF1 Transcription Factor	Protein Coding	39	GC11M000644	11.1474113464355	https://www.genecards.org/cgi-bin/carddisp.pl?gene=DEAF1
MIR23A	MicroRNA 23a	RNA Gene	20	GC19M014242	11.1392049789429	https://www.genecards.org/cgi-bin/carddisp.pl?gene=MIR23A
BLM	BLM RecQ Like Helicase	Protein Coding	47	GC15P090717	11.1282758712769	https://www.genecards.org/cgi-bin/carddisp.pl?gene=BLM
DMD	Dystrophin	Protein Coding	45	GC0XM031097	11.1259117126465	https://www.genecards.org/cgi-bin/carddisp.pl?gene=DMD
CD209	CD209 Molecule	Protein Coding	41	GC19M007739	11.1126222610474	https://www.genecards.org/cgi-bin/carddisp.pl?gene=CD209
SOST	Sclerostin	Protein Coding	41	GC17M043753	11.1087646484375	https://www.genecards.org/cgi-bin/carddisp.pl?gene=SOST
DYNC2I2	Dynein 2 Intermediate Chain 2	Protein Coding	30	GC09M128636	11.1002855300903	https://www.genecards.org/cgi-bin/carddisp.pl?gene=DYNC2I2
ETFB	Electron Transfer Flavoprotein Subunit Beta	Protein Coding	43	GC19M051345	11.0978097915649	https://www.genecards.org/cgi-bin/carddisp.pl?gene=ETFB
RAG1	Recombination Activating 1	Protein Coding	44	GC11P036526	11.0940952301025	https://www.genecards.org/cgi-bin/carddisp.pl?gene=RAG1
MOCOS	Molybdenum Cofactor Sulfurase	Protein Coding	40	GC18P036187	11.092529296875	https://www.genecards.org/cgi-bin/carddisp.pl?gene=MOCOS
CHEK1	Checkpoint Kinase 1	Protein Coding	48	GC11P125625	11.0885715484619	https://www.genecards.org/cgi-bin/carddisp.pl?gene=CHEK1
ABCC4	ATP Binding Cassette Subfamily C Member 4	Protein Coding	44	GC13M095019	11.0861778259277	https://www.genecards.org/cgi-bin/carddisp.pl?gene=ABCC4
RPS15A	Ribosomal Protein S15a	Protein Coding	41	GC16M018781	11.0797901153564	https://www.genecards.org/cgi-bin/carddisp.pl?gene=RPS15A
LAMC2	Laminin Subunit Gamma 2	Protein Coding	44	GC01P183186	11.0787830352783	https://www.genecards.org/cgi-bin/carddisp.pl?gene=LAMC2
KCNJ10	Potassium Inwardly Rectifying Channel Subfamily J Member 10	Protein Coding	43	GC01M159998	11.073691368103	https://www.genecards.org/cgi-bin/carddisp.pl?gene=KCNJ10
EVC	EvC Ciliary Complex Subunit 1	Protein Coding	36	GC04P005712	11.0514574050903	https://www.genecards.org/cgi-bin/carddisp.pl?gene=EVC
SYNPO	Synaptopodin	Protein Coding	36	GC05P150601	11.0485763549805	https://www.genecards.org/cgi-bin/carddisp.pl?gene=SYNPO
PHEX	Phosphate Regulating Endopeptidase Homolog X-Linked	Protein Coding	40	GC0XP022032	11.0390176773071	https://www.genecards.org/cgi-bin/carddisp.pl?gene=PHEX
ETFA	Electron Transfer Flavoprotein Subunit Alpha	Protein Coding	44	GC15M076215	11.0374965667725	https://www.genecards.org/cgi-bin/carddisp.pl?gene=ETFA
GNB3	G Protein Subunit Beta 3	Protein Coding	45	GC12P006839	11.0360527038574	https://www.genecards.org/cgi-bin/carddisp.pl?gene=GNB3
NCOR2	Nuclear Receptor Corepressor 2	Protein Coding	43	GC12M124324	11.028392791748	https://www.genecards.org/cgi-bin/carddisp.pl?gene=NCOR2
C5AR1	Complement C5a Receptor 1	Protein Coding	42	GC19P047290	11.024284362793	https://www.genecards.org/cgi-bin/carddisp.pl?gene=C5AR1
TXN	Thioredoxin	Protein Coding	44	GC09M110243	11.0011386871338	https://www.genecards.org/cgi-bin/carddisp.pl?gene=TXN
KLRK1	Killer Cell Lectin Like Receptor K1	Protein Coding	39	GC12M017573	10.9987230300903	https://www.genecards.org/cgi-bin/carddisp.pl?gene=KLRK1
MIR451A	MicroRNA 451a	RNA Gene	18	GC17M028861	10.9907531738281	https://www.genecards.org/cgi-bin/carddisp.pl?gene=MIR451A
FGF10	Fibroblast Growth Factor 10	Protein Coding	44	GC05M044340	10.9876041412354	https://www.genecards.org/cgi-bin/carddisp.pl?gene=FGF10
SOX2	SRY-Box Transcription Factor 2	Protein Coding	45	GC03P181711	10.98610496521	https://www.genecards.org/cgi-bin/carddisp.pl?gene=SOX2
CXCR2	C-X-C Motif Chemokine Receptor 2	Protein Coding	47	GC02P218125	10.9853534698486	https://www.genecards.org/cgi-bin/carddisp.pl?gene=CXCR2
TGFB2	Transforming Growth Factor Beta 2	Protein Coding	48	GC01P218345	10.9823474884033	https://www.genecards.org/cgi-bin/carddisp.pl?gene=TGFB2
RUNX3	RUNX Family Transcription Factor 3	Protein Coding	41	GC01M024899	10.9783277511597	https://www.genecards.org/cgi-bin/carddisp.pl?gene=RUNX3
AXL	AXL Receptor Tyrosine Kinase	Protein Coding	50	GC19P041219	10.977632522583	https://www.genecards.org/cgi-bin/carddisp.pl?gene=AXL
FOXC1	Forkhead Box C1	Protein Coding	41	GC06P001610	10.9753971099854	https://www.genecards.org/cgi-bin/carddisp.pl?gene=FOXC1
MIR93	MicroRNA 93	RNA Gene	21	GC07M100883	10.9699535369873	https://www.genecards.org/cgi-bin/carddisp.pl?gene=MIR93
FCGR1A	Fc Fragment Of IgG Receptor Ia	Protein Coding	39	GC01P149754	10.9624032974243	https://www.genecards.org/cgi-bin/carddisp.pl?gene=FCGR1A
PMM2	Phosphomannomutase 2	Protein Coding	44	GC16P008788	10.9617700576782	https://www.genecards.org/cgi-bin/carddisp.pl?gene=PMM2
OLR1	Oxidized Low Density Lipoprotein Receptor 1	Protein Coding	41	GC12M017572	10.9491386413574	https://www.genecards.org/cgi-bin/carddisp.pl?gene=OLR1
ACTC1	Actin Alpha Cardiac Muscle 1	Protein Coding	41	GC15M034790	10.9455223083496	https://www.genecards.org/cgi-bin/carddisp.pl?gene=ACTC1
MIR182	MicroRNA 182	RNA Gene	20	GC07M129770	10.9415216445923	https://www.genecards.org/cgi-bin/carddisp.pl?gene=MIR182
FABP3	Fatty Acid Binding Protein 3	Protein Coding	41	GC01M031365	10.9286880493164	https://www.genecards.org/cgi-bin/carddisp.pl?gene=FABP3
MIR483	MicroRNA 483	RNA Gene	18	GC11M002255	10.9221143722534	https://www.genecards.org/cgi-bin/carddisp.pl?gene=MIR483
MMP12	Matrix Metallopeptidase 12	Protein Coding	44	GC11M102862	10.914623260498	https://www.genecards.org/cgi-bin/carddisp.pl?gene=MMP12
MIR25	MicroRNA 25	RNA Gene	20	GC07M100093	10.9051895141602	https://www.genecards.org/cgi-bin/carddisp.pl?gene=MIR25
PSAP	Prosaposin	Protein Coding	44	GC10M071816	10.8976774215698	https://www.genecards.org/cgi-bin/carddisp.pl?gene=PSAP
TAC1	Tachykinin Precursor 1	Protein Coding	41	GC07P097731	10.8945970535278	https://www.genecards.org/cgi-bin/carddisp.pl?gene=TAC1
MVK	Mevalonate Kinase	Protein Coding	47	GC12P109573	10.8905611038208	https://www.genecards.org/cgi-bin/carddisp.pl?gene=MVK
IFNB1	Interferon Beta 1	Protein Coding	39	GC09M021077	10.885684967041	https://www.genecards.org/cgi-bin/carddisp.pl?gene=IFNB1
ODC1	Ornithine Decarboxylase 1	Protein Coding	47	GC02M010432	10.8839111328125	https://www.genecards.org/cgi-bin/carddisp.pl?gene=ODC1
TRA	T Cell Receptor Alpha Locus	Protein Coding	18	GC14P021621	10.8714799880981	https://www.genecards.org/cgi-bin/carddisp.pl?gene=TRA
MFF-DT	MFF Divergent Transcript	RNA Gene	12	GC02M227223	10.8703460693359	https://www.genecards.org/cgi-bin/carddisp.pl?gene=MFF-DT
PGF	Placental Growth Factor	Protein Coding	41	GC14M074941	10.8645248413086	https://www.genecards.org/cgi-bin/carddisp.pl?gene=PGF
ITGAX	Integrin Subunit Alpha X	Protein Coding	43	GC16P037026	10.8551006317139	https://www.genecards.org/cgi-bin/carddisp.pl?gene=ITGAX
MTR	5-Methyltetrahydrofolate-Homocysteine Methyltransferase	Protein Coding	45	GC01P236795	10.8351221084595	https://www.genecards.org/cgi-bin/carddisp.pl?gene=MTR
RPL35A	Ribosomal Protein L35a	Protein Coding	41	GC03P197949	10.825831413269	https://www.genecards.org/cgi-bin/carddisp.pl?gene=RPL35A
PLEC	Plectin	Protein Coding	41	GC08M144007	10.8239889144897	https://www.genecards.org/cgi-bin/carddisp.pl?gene=PLEC
CYP1B1	Cytochrome P450 Family 1 Subfamily B Member 1	Protein Coding	47	GC02M038066	10.8207674026489	https://www.genecards.org/cgi-bin/carddisp.pl?gene=CYP1B1
SLC22A8	Solute Carrier Family 22 Member 8	Protein Coding	40	GC11M077359	10.8194284439087	https://www.genecards.org/cgi-bin/carddisp.pl?gene=SLC22A8
TREM1	Triggering Receptor Expressed On Myeloid Cells 1	Protein Coding	39	GC06M041267	10.8147344589233	https://www.genecards.org/cgi-bin/carddisp.pl?gene=TREM1
PIK3R1	Phosphoinositide-3-Kinase Regulatory Subunit 1	Protein Coding	49	GC05P068215	10.810622215271	https://www.genecards.org/cgi-bin/carddisp.pl?gene=PIK3R1
AKR1B1	Aldo-Keto Reductase Family 1 Member B	Protein Coding	45	GC07M134442	10.7974510192871	https://www.genecards.org/cgi-bin/carddisp.pl?gene=AKR1B1
MT-ND6	Mitochondrially Encoded NADH:Ubiquinone Oxidoreductase Core Subunit 6	Protein Coding	32	GCMTM014151	10.7957277297974	https://www.genecards.org/cgi-bin/carddisp.pl?gene=MT-ND6
MIR130A	MicroRNA 130a	RNA Gene	20	GC11P057641	10.7934255599976	https://www.genecards.org/cgi-bin/carddisp.pl?gene=MIR130A
NEUROD1	Neuronal Differentiation 1	Protein Coding	43	GC02M181673	10.7896347045898	https://www.genecards.org/cgi-bin/carddisp.pl?gene=NEUROD1
MUC5B	Mucin 5B, Oligomeric Mucus/Gel-Forming	Protein Coding	40	GC11P001263	10.7847261428833	https://www.genecards.org/cgi-bin/carddisp.pl?gene=MUC5B
WNT5A	Wnt Family Member 5A	Protein Coding	48	GC03M055465	10.7796449661255	https://www.genecards.org/cgi-bin/carddisp.pl?gene=WNT5A
ARL6	ADP Ribosylation Factor Like GTPase 6	Protein Coding	41	GC03P097764	10.7733726501465	https://www.genecards.org/cgi-bin/carddisp.pl?gene=ARL6
MIR140	MicroRNA 140	RNA Gene	22	GC16P069934	10.7658643722534	https://www.genecards.org/cgi-bin/carddisp.pl?gene=MIR140
CDKN2B-AS1	CDKN2B Antisense RNA 1	RNA Gene	21	GC09P021994	10.7409009933472	https://www.genecards.org/cgi-bin/carddisp.pl?gene=CDKN2B-AS1
ACAD9	Acyl-CoA Dehydrogenase Family Member 9	Protein Coding	42	GC03P132411	10.7401094436646	https://www.genecards.org/cgi-bin/carddisp.pl?gene=ACAD9
STOX1	Storkhead Box 1	Protein Coding	37	GC10P068827	10.7391147613525	https://www.genecards.org/cgi-bin/carddisp.pl?gene=STOX1
NR0B1	Nuclear Receptor Subfamily 0 Group B Member 1	Protein Coding	45	GC0XM030304	10.7374505996704	https://www.genecards.org/cgi-bin/carddisp.pl?gene=NR0B1
SIGLEC5	Sialic Acid Binding Ig Like Lectin 5	Protein Coding	36	GC19M054885	10.7288932800293	https://www.genecards.org/cgi-bin/carddisp.pl?gene=SIGLEC5
MT-ND3	Mitochondrially Encoded NADH:Ubiquinone Oxidoreductase Core Subunit 3	Protein Coding	32	GCMTP010061	10.7188653945923	https://www.genecards.org/cgi-bin/carddisp.pl?gene=MT-ND3
CUX1	Cut Like Homeobox 1	Protein Coding	43	GC07P101815	10.714672088623	https://www.genecards.org/cgi-bin/carddisp.pl?gene=CUX1
HCRT	Hypocretin Neuropeptide Precursor	Protein Coding	39	GC17M042185	10.7124071121216	https://www.genecards.org/cgi-bin/carddisp.pl?gene=HCRT
CETP	Cholesteryl Ester Transfer Protein	Protein Coding	45	GC16P056961	10.7114162445068	https://www.genecards.org/cgi-bin/carddisp.pl?gene=CETP
NAT2	N-Acetyltransferase 2	Protein Coding	41	GC08P018391	10.7055902481079	https://www.genecards.org/cgi-bin/carddisp.pl?gene=NAT2
SAA4	Serum Amyloid A4, Constitutive	Protein Coding	38	GC11M018234	10.6964378356934	https://www.genecards.org/cgi-bin/carddisp.pl?gene=SAA4
MIR195	MicroRNA 195	RNA Gene	19	GC17M007018	10.6958923339844	https://www.genecards.org/cgi-bin/carddisp.pl?gene=MIR195
TNFSF13B	TNF Superfamily Member 13b	Protein Coding	43	GC13P108251	10.6869277954102	https://www.genecards.org/cgi-bin/carddisp.pl?gene=TNFSF13B
RPS7	Ribosomal Protein S7	Protein Coding	40	GC02P003575	10.6864967346191	https://www.genecards.org/cgi-bin/carddisp.pl?gene=RPS7
TGFBR2	Transforming Growth Factor Beta Receptor 2	Protein Coding	48	GC03P030623	10.6840896606445	https://www.genecards.org/cgi-bin/carddisp.pl?gene=TGFBR2
RPL18	Ribosomal Protein L18	Protein Coding	43	GC19M048615	10.6812810897827	https://www.genecards.org/cgi-bin/carddisp.pl?gene=RPL18
APOC2	Apolipoprotein C2	Protein Coding	43	GC19P044945	10.6754589080811	https://www.genecards.org/cgi-bin/carddisp.pl?gene=APOC2
SRP54	Signal Recognition Particle 54	Protein Coding	41	GC14P034981	10.6746740341187	https://www.genecards.org/cgi-bin/carddisp.pl?gene=SRP54
LOX	Lysyl Oxidase	Protein Coding	44	GC05M122063	10.6718530654907	https://www.genecards.org/cgi-bin/carddisp.pl?gene=LOX
CNR1	Cannabinoid Receptor 1	Protein Coding	45	GC06M088139	10.6655311584473	https://www.genecards.org/cgi-bin/carddisp.pl?gene=CNR1
ANLN	Anillin Actin Binding Protein	Protein Coding	41	GC07P036389	10.6635942459106	https://www.genecards.org/cgi-bin/carddisp.pl?gene=ANLN
KCNN4	Potassium Calcium-Activated Channel Subfamily N Member 4	Protein Coding	47	GC19M053693	10.6466817855835	https://www.genecards.org/cgi-bin/carddisp.pl?gene=KCNN4
KIAA0586	KIAA0586	Protein Coding	34	GC14P058427	10.6230611801147	https://www.genecards.org/cgi-bin/carddisp.pl?gene=KIAA0586
DNMT3B	DNA Methyltransferase 3 Beta	Protein Coding	49	GC20P032762	10.6199655532837	https://www.genecards.org/cgi-bin/carddisp.pl?gene=DNMT3B
FUT4	Fucosyltransferase 4	Protein Coding	35	GC11P094544	10.6050634384155	https://www.genecards.org/cgi-bin/carddisp.pl?gene=FUT4
CYP11A1	Cytochrome P450 Family 11 Subfamily A Member 1	Protein Coding	48	GC15M074337	10.5951347351074	https://www.genecards.org/cgi-bin/carddisp.pl?gene=CYP11A1
TSPO	Translocator Protein	Protein Coding	41	GC22P043151	10.5865297317505	https://www.genecards.org/cgi-bin/carddisp.pl?gene=TSPO
IFT122	Intraflagellar Transport 122	Protein Coding	38	GC03P129440	10.5723552703857	https://www.genecards.org/cgi-bin/carddisp.pl?gene=IFT122
NCOR1	Nuclear Receptor Corepressor 1	Protein Coding	42	GC17M016029	10.5662126541138	https://www.genecards.org/cgi-bin/carddisp.pl?gene=NCOR1
CISH	Cytokine Inducible SH2 Containing Protein	Protein Coding	44	GC03M050618	10.5655326843262	https://www.genecards.org/cgi-bin/carddisp.pl?gene=CISH
PLCE1	Phospholipase C Epsilon 1	Protein Coding	41	GC10P093993	10.560525894165	https://www.genecards.org/cgi-bin/carddisp.pl?gene=PLCE1
BRIP1	BRCA1 Interacting Helicase 1	Protein Coding	46	GC17M061679	10.5527868270874	https://www.genecards.org/cgi-bin/carddisp.pl?gene=BRIP1
CYP24A1	Cytochrome P450 Family 24 Subfamily A Member 1	Protein Coding	45	GC20M054153	10.5463829040527	https://www.genecards.org/cgi-bin/carddisp.pl?gene=CYP24A1
ACKR1	Atypical Chemokine Receptor 1 (Duffy Blood Group)	Protein Coding	35	GC01P159203	10.5292301177979	https://www.genecards.org/cgi-bin/carddisp.pl?gene=ACKR1
CACNA1A	Calcium Voltage-Gated Channel Subunit Alpha1 A	Protein Coding	45	GC19M013206	10.5141096115112	https://www.genecards.org/cgi-bin/carddisp.pl?gene=CACNA1A
LMO1	LIM Domain Only 1	Protein Coding	40	GC11M008224	10.4927759170532	https://www.genecards.org/cgi-bin/carddisp.pl?gene=LMO1
FGF8	Fibroblast Growth Factor 8	Protein Coding	45	GC10M101770	10.4761943817139	https://www.genecards.org/cgi-bin/carddisp.pl?gene=FGF8
SMC1A	Structural Maintenance Of Chromosomes 1A	Protein Coding	44	GC0XM053374	10.4641828536987	https://www.genecards.org/cgi-bin/carddisp.pl?gene=SMC1A
PAPPA	Pappalysin 1	Protein Coding	40	GC09P117433	10.4603996276855	https://www.genecards.org/cgi-bin/carddisp.pl?gene=PAPPA
CD22	CD22 Molecule	Protein Coding	43	GC19P035319	10.4410343170166	https://www.genecards.org/cgi-bin/carddisp.pl?gene=CD22
MAGI2	Membrane Associated Guanylate Kinase, WW And PDZ Domain Containing 2	Protein Coding	43	GC07M078017	10.4291648864746	https://www.genecards.org/cgi-bin/carddisp.pl?gene=MAGI2
VIP	Vasoactive Intestinal Peptide	Protein Coding	43	GC06P152750	10.4288158416748	https://www.genecards.org/cgi-bin/carddisp.pl?gene=VIP
SOCS3	Suppressor Of Cytokine Signaling 3	Protein Coding	42	GC17M078356	10.4249858856201	https://www.genecards.org/cgi-bin/carddisp.pl?gene=SOCS3
NPC1	NPC Intracellular Cholesterol Transporter 1	Protein Coding	45	GC18M023506	10.4223613739014	https://www.genecards.org/cgi-bin/carddisp.pl?gene=NPC1
CDC42	Cell Division Cycle 42	Protein Coding	49	GC01P022174	10.4152069091797	https://www.genecards.org/cgi-bin/carddisp.pl?gene=CDC42
UGT2B7	UDP Glucuronosyltransferase Family 2 Member B7	Protein Coding	43	GC04P069051	10.4090709686279	https://www.genecards.org/cgi-bin/carddisp.pl?gene=UGT2B7
FLII	FLII Actin Remodeling Protein	Protein Coding	41	GC17M018244	10.405535697937	https://www.genecards.org/cgi-bin/carddisp.pl?gene=FLII
MIR423	MicroRNA 423	RNA Gene	17	GC17P030117	10.3948640823364	https://www.genecards.org/cgi-bin/carddisp.pl?gene=MIR423
PTGDS	Prostaglandin D2 Synthase	Protein Coding	43	GC09P137026	10.3859024047852	https://www.genecards.org/cgi-bin/carddisp.pl?gene=PTGDS
PDGFA	Platelet Derived Growth Factor Subunit A	Protein Coding	41	GC07M000497	10.3827152252197	https://www.genecards.org/cgi-bin/carddisp.pl?gene=PDGFA
RARS1	Arginyl-TRNA Synthetase 1	Protein Coding	35	GC05P168487	10.3816518783569	https://www.genecards.org/cgi-bin/carddisp.pl?gene=RARS1
APOH	Apolipoprotein H	Protein Coding	41	GC17M066212	10.3813171386719	https://www.genecards.org/cgi-bin/carddisp.pl?gene=APOH
TGFBR1	Transforming Growth Factor Beta Receptor 1	Protein Coding	51	GC09P099104	10.3803215026855	https://www.genecards.org/cgi-bin/carddisp.pl?gene=TGFBR1
ADCY6	Adenylate Cyclase 6	Protein Coding	46	GC12M048766	10.3735017776489	https://www.genecards.org/cgi-bin/carddisp.pl?gene=ADCY6
DSP	Desmoplakin	Protein Coding	48	GC06P007541	10.3634204864502	https://www.genecards.org/cgi-bin/carddisp.pl?gene=DSP
FECH	Ferrochelatase	Protein Coding	44	GC18M057544	10.357518196106	https://www.genecards.org/cgi-bin/carddisp.pl?gene=FECH
MIR29B1	MicroRNA 29b-1	RNA Gene	20	GC07M130877	10.349892616272	https://www.genecards.org/cgi-bin/carddisp.pl?gene=MIR29B1
MFN2	Mitofusin 2	Protein Coding	46	GC01P011980	10.3428945541382	https://www.genecards.org/cgi-bin/carddisp.pl?gene=MFN2
NCOA2	Nuclear Receptor Coactivator 2	Protein Coding	43	GC08M070109	10.3325634002686	https://www.genecards.org/cgi-bin/carddisp.pl?gene=NCOA2
CD163	CD163 Molecule	Protein Coding	40	GC12M007471	10.3220462799072	https://www.genecards.org/cgi-bin/carddisp.pl?gene=CD163
TPP2	Tripeptidyl Peptidase 2	Protein Coding	41	GC13P102596	10.321138381958	https://www.genecards.org/cgi-bin/carddisp.pl?gene=TPP2
SLC15A2	Solute Carrier Family 15 Member 2	Protein Coding	38	GC03P121894	10.317343711853	https://www.genecards.org/cgi-bin/carddisp.pl?gene=SLC15A2
ITGB4	Integrin Subunit Beta 4	Protein Coding	46	GC17P075721	10.3173027038574	https://www.genecards.org/cgi-bin/carddisp.pl?gene=ITGB4
STX1A	Syntaxin 1A	Protein Coding	45	GC07M073700	10.3077478408813	https://www.genecards.org/cgi-bin/carddisp.pl?gene=STX1A
TSPAN7	Tetraspanin 7	Protein Coding	41	GC0XP038561	10.3066787719727	https://www.genecards.org/cgi-bin/carddisp.pl?gene=TSPAN7
NAMPT	Nicotinamide Phosphoribosyltransferase	Protein Coding	45	GC07M106248	10.3056373596191	https://www.genecards.org/cgi-bin/carddisp.pl?gene=NAMPT
TLR9	Toll Like Receptor 9	Protein Coding	43	GC03M052222	10.3045291900635	https://www.genecards.org/cgi-bin/carddisp.pl?gene=TLR9
SHANK3	SH3 And Multiple Ankyrin Repeat Domains 3	Protein Coding	39	GC22P050674	10.2955646514893	https://www.genecards.org/cgi-bin/carddisp.pl?gene=SHANK3
ALPP	Alkaline Phosphatase, Placental	Protein Coding	44	GC02P232378	10.2919502258301	https://www.genecards.org/cgi-bin/carddisp.pl?gene=ALPP
LAMA3	Laminin Subunit Alpha 3	Protein Coding	43	GC18P023689	10.2870426177979	https://www.genecards.org/cgi-bin/carddisp.pl?gene=LAMA3
GSK3B	Glycogen Synthase Kinase 3 Beta	Protein Coding	48	GC03M119821	10.2863254547119	https://www.genecards.org/cgi-bin/carddisp.pl?gene=GSK3B
MIR127	MicroRNA 127	RNA Gene	20	GC14P107406	10.2822799682617	https://www.genecards.org/cgi-bin/carddisp.pl?gene=MIR127
CDA	Cytidine Deaminase	Protein Coding	41	GC01P020588	10.2756309509277	https://www.genecards.org/cgi-bin/carddisp.pl?gene=CDA
CCR1	C-C Motif Chemokine Receptor 1	Protein Coding	43	GC03M046218	10.2746601104736	https://www.genecards.org/cgi-bin/carddisp.pl?gene=CCR1
ITGA6	Integrin Subunit Alpha 6	Protein Coding	47	GC02P172427	10.2642517089844	https://www.genecards.org/cgi-bin/carddisp.pl?gene=ITGA6
CD47	CD47 Molecule	Protein Coding	41	GC03M108043	10.2623224258423	https://www.genecards.org/cgi-bin/carddisp.pl?gene=CD47
DHFR	Dihydrofolate Reductase	Protein Coding	47	GC05M080626	10.2483711242676	https://www.genecards.org/cgi-bin/carddisp.pl?gene=DHFR
AOC1	Amine Oxidase Copper Containing 1	Protein Coding	38	GC07P150824	10.2475996017456	https://www.genecards.org/cgi-bin/carddisp.pl?gene=AOC1
CYP2B6	Cytochrome P450 Family 2 Subfamily B Member 6	Protein Coding	45	GC19P040991	10.244607925415	https://www.genecards.org/cgi-bin/carddisp.pl?gene=CYP2B6
SLC9A1	Solute Carrier Family 9 Member A1	Protein Coding	49	GC01M027109	10.2384815216064	https://www.genecards.org/cgi-bin/carddisp.pl?gene=SLC9A1
MAP3K7	Mitogen-Activated Protein Kinase Kinase Kinase 7	Protein Coding	50	GC06M090513	10.235011100769	https://www.genecards.org/cgi-bin/carddisp.pl?gene=MAP3K7
MIR196A1	MicroRNA 196a-1	RNA Gene	20	GC17M048632	10.2169790267944	https://www.genecards.org/cgi-bin/carddisp.pl?gene=MIR196A1
SOD3	Superoxide Dismutase 3	Protein Coding	40	GC04P024798	10.2150745391846	https://www.genecards.org/cgi-bin/carddisp.pl?gene=SOD3
GREM1	Gremlin 1, DAN Family BMP Antagonist	Protein Coding	41	GC15P034335	10.2145795822144	https://www.genecards.org/cgi-bin/carddisp.pl?gene=GREM1
MAOA	Monoamine Oxidase A	Protein Coding	48	GC0XP043654	10.2110805511475	https://www.genecards.org/cgi-bin/carddisp.pl?gene=MAOA
PARN	Poly(A)-Specific Ribonuclease	Protein Coding	44	GC16M014435	10.2023582458496	https://www.genecards.org/cgi-bin/carddisp.pl?gene=PARN
MIR128-2	MicroRNA 128-2	RNA Gene	20	GC03P035750	10.1974906921387	https://www.genecards.org/cgi-bin/carddisp.pl?gene=MIR128-2
KLF4	Kruppel Like Factor 4	Protein Coding	43	GC09M107484	10.1966104507446	https://www.genecards.org/cgi-bin/carddisp.pl?gene=KLF4
MEF2C	Myocyte Enhancer Factor 2C	Protein Coding	47	GC05M088718	10.1962375640869	https://www.genecards.org/cgi-bin/carddisp.pl?gene=MEF2C
MIR18A	MicroRNA 18a	RNA Gene	18	GC13P091498	10.1808824539185	https://www.genecards.org/cgi-bin/carddisp.pl?gene=MIR18A
CAMP	Cathelicidin Antimicrobial Peptide	Protein Coding	39	GC03P048480	10.1796760559082	https://www.genecards.org/cgi-bin/carddisp.pl?gene=CAMP
SMAD3	SMAD Family Member 3	Protein Coding	47	GC15P067063	10.1691064834595	https://www.genecards.org/cgi-bin/carddisp.pl?gene=SMAD3
LIMK1	LIM Domain Kinase 1	Protein Coding	48	GC07P074082	10.1666383743286	https://www.genecards.org/cgi-bin/carddisp.pl?gene=LIMK1
FXYD2	FXYD Domain Containing Ion Transport Regulator 2	Protein Coding	42	GC11M117800	10.1636161804199	https://www.genecards.org/cgi-bin/carddisp.pl?gene=FXYD2
PODXL	Podocalyxin Like	Protein Coding	41	GC07M131500	10.1592988967896	https://www.genecards.org/cgi-bin/carddisp.pl?gene=PODXL
IRF4	Interferon Regulatory Factor 4	Protein Coding	41	GC06P000391	10.1580600738525	https://www.genecards.org/cgi-bin/carddisp.pl?gene=IRF4
AKT3	AKT Serine/Threonine Kinase 3	Protein Coding	51	GC01M243488	10.1536102294922	https://www.genecards.org/cgi-bin/carddisp.pl?gene=AKT3
SGK1	Serum/Glucocorticoid Regulated Kinase 1	Protein Coding	47	GC06M134169	10.1431827545166	https://www.genecards.org/cgi-bin/carddisp.pl?gene=SGK1
PTPN6	Protein Tyrosine Phosphatase Non-Receptor Type 6	Protein Coding	47	GC12P015380	10.1394157409668	https://www.genecards.org/cgi-bin/carddisp.pl?gene=PTPN6
CLDN19	Claudin 19	Protein Coding	40	GC01M042742	10.1329050064087	https://www.genecards.org/cgi-bin/carddisp.pl?gene=CLDN19
CTSD	Cathepsin D	Protein Coding	49	GC11M001752	10.1235866546631	https://www.genecards.org/cgi-bin/carddisp.pl?gene=CTSD
PCNA	Proliferating Cell Nuclear Antigen	Protein Coding	49	GC20M005114	10.122447013855	https://www.genecards.org/cgi-bin/carddisp.pl?gene=PCNA
P2RX7	Purinergic Receptor P2X 7	Protein Coding	44	GC12P124471	10.1205320358276	https://www.genecards.org/cgi-bin/carddisp.pl?gene=P2RX7
TNFRSF9	TNF Receptor Superfamily Member 9	Protein Coding	42	GC01M007915	10.1186170578003	https://www.genecards.org/cgi-bin/carddisp.pl?gene=TNFRSF9
COLEC10	Collectin Subfamily Member 10	Protein Coding	38	GC08P118952	10.1073942184448	https://www.genecards.org/cgi-bin/carddisp.pl?gene=COLEC10
KCNE2	Potassium Voltage-Gated Channel Subfamily E Regulatory Subunit 2	Protein Coding	40	GC21P034364	10.0866937637329	https://www.genecards.org/cgi-bin/carddisp.pl?gene=KCNE2
MAPKBP1	Mitogen-Activated Protein Kinase Binding Protein 1	Protein Coding	38	GC15P041775	10.0848369598389	https://www.genecards.org/cgi-bin/carddisp.pl?gene=MAPKBP1
CASP2	Caspase 2	Protein Coding	47	GC07P146714	10.0834074020386	https://www.genecards.org/cgi-bin/carddisp.pl?gene=CASP2
DDX58	DExD/H-Box Helicase 58	Protein Coding	45	GC09M032455	10.0821514129639	https://www.genecards.org/cgi-bin/carddisp.pl?gene=DDX58
KCNAB2	Potassium Voltage-Gated Channel Subfamily A Regulatory Beta Subunit 2	Protein Coding	41	GC01P006020	10.0739688873291	https://www.genecards.org/cgi-bin/carddisp.pl?gene=KCNAB2
ANXA2	Annexin A2	Protein Coding	46	GC15M060347	10.0590019226074	https://www.genecards.org/cgi-bin/carddisp.pl?gene=ANXA2
MASP2	MBL Associated Serine Protease 2	Protein Coding	44	GC01M011026	10.0544157028198	https://www.genecards.org/cgi-bin/carddisp.pl?gene=MASP2
DAPK1	Death Associated Protein Kinase 1	Protein Coding	47	GC09P087497	10.0536947250366	https://www.genecards.org/cgi-bin/carddisp.pl?gene=DAPK1
OPRM1	Opioid Receptor Mu 1	Protein Coding	47	GC06P154075	10.0481491088867	https://www.genecards.org/cgi-bin/carddisp.pl?gene=OPRM1
CD2	CD2 Molecule	Protein Coding	41	GC01P116754	10.0453777313232	https://www.genecards.org/cgi-bin/carddisp.pl?gene=CD2
POU5F1	POU Class 5 Homeobox 1	Protein Coding	44	GC06M054126	10.0452852249146	https://www.genecards.org/cgi-bin/carddisp.pl?gene=POU5F1
RTN4	Reticulon 4	Protein Coding	43	GC02M054934	10.0442276000977	https://www.genecards.org/cgi-bin/carddisp.pl?gene=RTN4
CD5	CD5 Molecule	Protein Coding	39	GC11P061114	10.04030418396	https://www.genecards.org/cgi-bin/carddisp.pl?gene=CD5
TREX1	Three Prime Repair Exonuclease 1	Protein Coding	40	GC03P048484	10.0390310287476	https://www.genecards.org/cgi-bin/carddisp.pl?gene=TREX1
UGT1A1	UDP Glucuronosyltransferase Family 1 Member A1	Protein Coding	46	GC02P233760	10.0311403274536	https://www.genecards.org/cgi-bin/carddisp.pl?gene=UGT1A1
CCNA2	Cyclin A2	Protein Coding	43	GC04M121816	10.027738571167	https://www.genecards.org/cgi-bin/carddisp.pl?gene=CCNA2
CD151	CD151 Molecule (Raph Blood Group)	Protein Coding	44	GC11P001273	10.0235013961792	https://www.genecards.org/cgi-bin/carddisp.pl?gene=CD151
TRPV1	Transient Receptor Potential Cation Channel Subfamily V Member 1	Protein Coding	44	GC17M003565	10.0194702148438	https://www.genecards.org/cgi-bin/carddisp.pl?gene=TRPV1
FAM13A	Family With Sequence Similarity 13 Member A	Protein Coding	37	GC04M088725	10.0174760818481	https://www.genecards.org/cgi-bin/carddisp.pl?gene=FAM13A
TRIM8	Tripartite Motif Containing 8	Protein Coding	37	GC10P102643	10.011025428772	https://www.genecards.org/cgi-bin/carddisp.pl?gene=TRIM8
ARX	Aristaless Related Homeobox	Protein Coding	41	GC0XM025003	9.99872589111328	https://www.genecards.org/cgi-bin/carddisp.pl?gene=ARX
IL4R	Interleukin 4 Receptor	Protein Coding	45	GC16P027325	9.9985990524292	https://www.genecards.org/cgi-bin/carddisp.pl?gene=IL4R
MAD2L2	Mitotic Arrest Deficient 2 Like 2	Protein Coding	43	GC01M011674	9.98551273345947	https://www.genecards.org/cgi-bin/carddisp.pl?gene=MAD2L2
ACADS	Acyl-CoA Dehydrogenase Short Chain	Protein Coding	44	GC12P121006	9.98352909088135	https://www.genecards.org/cgi-bin/carddisp.pl?gene=ACADS
NTS	Neurotensin	Protein Coding	39	GC12P085876	9.9769926071167	https://www.genecards.org/cgi-bin/carddisp.pl?gene=NTS
IDO1	Indoleamine 2,3-Dioxygenase 1	Protein Coding	43	GC08P039891	9.97487163543701	https://www.genecards.org/cgi-bin/carddisp.pl?gene=IDO1
CHGA	Chromogranin A	Protein Coding	41	GC14P092929	9.95464897155762	https://www.genecards.org/cgi-bin/carddisp.pl?gene=CHGA
MIR181A1	MicroRNA 181a-1	RNA Gene	18	GC01M198860	9.94002628326416	https://www.genecards.org/cgi-bin/carddisp.pl?gene=MIR181A1
SYNGAP1	Synaptic Ras GTPase Activating Protein 1	Protein Coding	43	GC06P033419	9.93614482879639	https://www.genecards.org/cgi-bin/carddisp.pl?gene=SYNGAP1
CCN1	Cellular Communication Network Factor 1	Protein Coding	29	GC01P085581	9.91844844818115	https://www.genecards.org/cgi-bin/carddisp.pl?gene=CCN1
CHRNA3	Cholinergic Receptor Nicotinic Alpha 3 Subunit	Protein Coding	42	GC15M078594	9.91456317901611	https://www.genecards.org/cgi-bin/carddisp.pl?gene=CHRNA3
CD59	CD59 Molecule (CD59 Blood Group)	Protein Coding	44	GC11M033704	9.90937900543213	https://www.genecards.org/cgi-bin/carddisp.pl?gene=CD59
SKI	SKI Proto-Oncogene	Protein Coding	44	GC01P002228	9.90292167663574	https://www.genecards.org/cgi-bin/carddisp.pl?gene=SKI
HBG2	Hemoglobin Subunit Gamma 2	Protein Coding	40	GC11M005879	9.8922004699707	https://www.genecards.org/cgi-bin/carddisp.pl?gene=HBG2
CIITA	Class II Major Histocompatibility Complex Transactivator	Protein Coding	43	GC16P010879	9.88113975524902	https://www.genecards.org/cgi-bin/carddisp.pl?gene=CIITA
HPX	Hemopexin	Protein Coding	38	GC11M006435	9.87907981872559	https://www.genecards.org/cgi-bin/carddisp.pl?gene=HPX
KRT19	Keratin 19	Protein Coding	43	GC17M041523	9.87069034576416	https://www.genecards.org/cgi-bin/carddisp.pl?gene=KRT19
KCNA2	Potassium Voltage-Gated Channel Subfamily A Member 2	Protein Coding	44	GC01M110519	9.86679649353027	https://www.genecards.org/cgi-bin/carddisp.pl?gene=KCNA2
CYP1A2	Cytochrome P450 Family 1 Subfamily A Member 2	Protein Coding	44	GC15P074748	9.86488723754883	https://www.genecards.org/cgi-bin/carddisp.pl?gene=CYP1A2
CR2	Complement C3d Receptor 2	Protein Coding	43	GC01P207454	9.86406707763672	https://www.genecards.org/cgi-bin/carddisp.pl?gene=CR2
NKX2-1	NK2 Homeobox 1	Protein Coding	45	GC14M036516	9.862135887146	https://www.genecards.org/cgi-bin/carddisp.pl?gene=NKX2-1
CEP57	Centrosomal Protein 57	Protein Coding	40	GC11P095789	9.85567188262939	https://www.genecards.org/cgi-bin/carddisp.pl?gene=CEP57
TGFA	Transforming Growth Factor Alpha	Protein Coding	43	GC02M070447	9.85488986968994	https://www.genecards.org/cgi-bin/carddisp.pl?gene=TGFA
IGFBP7	Insulin Like Growth Factor Binding Protein 7	Protein Coding	44	GC04M057030	9.85392189025879	https://www.genecards.org/cgi-bin/carddisp.pl?gene=IGFBP7
MMP8	Matrix Metallopeptidase 8	Protein Coding	47	GC11M102617	9.85287189483643	https://www.genecards.org/cgi-bin/carddisp.pl?gene=MMP8
PPIG	Peptidylprolyl Isomerase G	Protein Coding	40	GC02P169584	9.84810256958008	https://www.genecards.org/cgi-bin/carddisp.pl?gene=PPIG
MIR19A	MicroRNA 19a	RNA Gene	19	GC13P091494	9.8466157913208	https://www.genecards.org/cgi-bin/carddisp.pl?gene=MIR19A
NFIA	Nuclear Factor I A	Protein Coding	44	GC01P060865	9.84382915496826	https://www.genecards.org/cgi-bin/carddisp.pl?gene=NFIA
GAST	Gastrin	Protein Coding	39	GC17P041712	9.84013271331787	https://www.genecards.org/cgi-bin/carddisp.pl?gene=GAST
MAFB	MAF BZIP Transcription Factor B	Protein Coding	41	GC20M040685	9.8348274230957	https://www.genecards.org/cgi-bin/carddisp.pl?gene=MAFB
KIF3A	Kinesin Family Member 3A	Protein Coding	40	GC05M132689	9.81986427307129	https://www.genecards.org/cgi-bin/carddisp.pl?gene=KIF3A
KCNJ5	Potassium Inwardly Rectifying Channel Subfamily J Member 5	Protein Coding	45	GC11P128891	9.81898307800293	https://www.genecards.org/cgi-bin/carddisp.pl?gene=KCNJ5
MIR30D	MicroRNA 30d	RNA Gene	17	GC08M134804	9.8184642791748	https://www.genecards.org/cgi-bin/carddisp.pl?gene=MIR30D
MIR27B	MicroRNA 27b	RNA Gene	20	GC09P095097	9.81743717193604	https://www.genecards.org/cgi-bin/carddisp.pl?gene=MIR27B
EHMT1	Euchromatic Histone Lysine Methyltransferase 1	Protein Coding	44	GC09P137618	9.81316375732422	https://www.genecards.org/cgi-bin/carddisp.pl?gene=EHMT1
RPL35	Ribosomal Protein L35	Protein Coding	43	GC09M124857	9.80947971343994	https://www.genecards.org/cgi-bin/carddisp.pl?gene=RPL35
HOXD13	Homeobox D13	Protein Coding	40	GC02P176092	9.80463981628418	https://www.genecards.org/cgi-bin/carddisp.pl?gene=HOXD13
HBA2	Hemoglobin Subunit Alpha 2	Protein Coding	40	GC16P007341	9.78611373901367	https://www.genecards.org/cgi-bin/carddisp.pl?gene=HBA2
OTC	Ornithine Transcarbamylase	Protein Coding	45	GC0XP038353	9.78366374969482	https://www.genecards.org/cgi-bin/carddisp.pl?gene=OTC
CHI3L1	Chitinase 3 Like 1	Protein Coding	42	GC01M203148	9.78320693969727	https://www.genecards.org/cgi-bin/carddisp.pl?gene=CHI3L1
PEX6	Peroxisomal Biogenesis Factor 6	Protein Coding	41	GC06M042963	9.77865219116211	https://www.genecards.org/cgi-bin/carddisp.pl?gene=PEX6
SCO2	Synthesis Of Cytochrome C Oxidase 2	Protein Coding	43	GC22M050523	9.77626991271973	https://www.genecards.org/cgi-bin/carddisp.pl?gene=SCO2
GATA4	GATA Binding Protein 4	Protein Coding	47	GC08P011676	9.76367950439453	https://www.genecards.org/cgi-bin/carddisp.pl?gene=GATA4
TH	Tyrosine Hydroxylase	Protein Coding	50	GC11M002163	9.76055908203125	https://www.genecards.org/cgi-bin/carddisp.pl?gene=TH
ADAMTSL1	ADAMTS Like 1	Protein Coding	40	GC09P017906	9.7551097869873	https://www.genecards.org/cgi-bin/carddisp.pl?gene=ADAMTSL1
FGB	Fibrinogen Beta Chain	Protein Coding	44	GC04P154587	9.74116039276123	https://www.genecards.org/cgi-bin/carddisp.pl?gene=FGB
CFP	Complement Factor Properdin	Protein Coding	41	GC0XM047624	9.7388391494751	https://www.genecards.org/cgi-bin/carddisp.pl?gene=CFP
SEMA3A	Semaphorin 3A	Protein Coding	43	GC07M083955	9.7366828918457	https://www.genecards.org/cgi-bin/carddisp.pl?gene=SEMA3A
SCN11A	Sodium Voltage-Gated Channel Alpha Subunit 11	Protein Coding	40	GC03M038862	9.72823524475098	https://www.genecards.org/cgi-bin/carddisp.pl?gene=SCN11A
HDAC2	Histone Deacetylase 2	Protein Coding	49	GC06M113933	9.72811603546143	https://www.genecards.org/cgi-bin/carddisp.pl?gene=HDAC2
VAV1	Vav Guanine Nucleotide Exchange Factor 1	Protein Coding	44	GC19P006772	9.7150821685791	https://www.genecards.org/cgi-bin/carddisp.pl?gene=VAV1
NUP107	Nucleoporin 107	Protein Coding	41	GC12P068686	9.7111644744873	https://www.genecards.org/cgi-bin/carddisp.pl?gene=NUP107
PRAM1	PML-RARA Regulated Adaptor Molecule 1	Protein Coding	33	GC19M008490	9.70574855804443	https://www.genecards.org/cgi-bin/carddisp.pl?gene=PRAM1
LACTB	Lactamase Beta	Protein Coding	35	GC15P084371	9.69702529907227	https://www.genecards.org/cgi-bin/carddisp.pl?gene=LACTB
MIR144	MicroRNA 144	RNA Gene	18	GC17M032332	9.69404602050781	https://www.genecards.org/cgi-bin/carddisp.pl?gene=MIR144
SNRPN	Small Nuclear Ribonucleoprotein Polypeptide N	Protein Coding	43	GC15P024823	9.69105339050293	https://www.genecards.org/cgi-bin/carddisp.pl?gene=SNRPN
USH2A	Usherin	Protein Coding	37	GC01M215622	9.68950176239014	https://www.genecards.org/cgi-bin/carddisp.pl?gene=USH2A
NDUFV1	NADH:Ubiquinone Oxidoreductase Core Subunit V1	Protein Coding	44	GC11P068012	9.68798446655273	https://www.genecards.org/cgi-bin/carddisp.pl?gene=NDUFV1
ACTG2	Actin Gamma 2, Smooth Muscle	Protein Coding	45	GC02P073892	9.68565940856934	https://www.genecards.org/cgi-bin/carddisp.pl?gene=ACTG2
SLC6A3	Solute Carrier Family 6 Member 3	Protein Coding	48	GC05M001392	9.67817401885986	https://www.genecards.org/cgi-bin/carddisp.pl?gene=SLC6A3
SOX10	SRY-Box Transcription Factor 10	Protein Coding	44	GC22M053036	9.66889095306396	https://www.genecards.org/cgi-bin/carddisp.pl?gene=SOX10
PPBP	Pro-Platelet Basic Protein	Protein Coding	41	GC04M073986	9.66403007507324	https://www.genecards.org/cgi-bin/carddisp.pl?gene=PPBP
MIRLET7E	MicroRNA Let-7e	RNA Gene	20	GC19P051718	9.6599588394165	https://www.genecards.org/cgi-bin/carddisp.pl?gene=MIRLET7E
TGIF1	TGFB Induced Factor Homeobox 1	Protein Coding	44	GC18P003411	9.65937614440918	https://www.genecards.org/cgi-bin/carddisp.pl?gene=TGIF1
UCA1	Urothelial Cancer Associated 1	RNA Gene	22	GC19P015828	9.65769195556641	https://www.genecards.org/cgi-bin/carddisp.pl?gene=UCA1
CDK5	Cyclin Dependent Kinase 5	Protein Coding	51	GC07M151053	9.65547466278076	https://www.genecards.org/cgi-bin/carddisp.pl?gene=CDK5
GLI2	GLI Family Zinc Finger 2	Protein Coding	46	GC02P120735	9.64894485473633	https://www.genecards.org/cgi-bin/carddisp.pl?gene=GLI2
MMP7	Matrix Metallopeptidase 7	Protein Coding	47	GC11M102425	9.64645957946777	https://www.genecards.org/cgi-bin/carddisp.pl?gene=MMP7
GUSB	Glucuronidase Beta	Protein Coding	45	GC07M065960	9.63036632537842	https://www.genecards.org/cgi-bin/carddisp.pl?gene=GUSB
MTAP	Methylthioadenosine Phosphorylase	Protein Coding	46	GC09P021792	9.62898445129395	https://www.genecards.org/cgi-bin/carddisp.pl?gene=MTAP
PIK3CD	Phosphatidylinositol-4,5-Bisphosphate 3-Kinase Catalytic Subunit Delta	Protein Coding	52	GC01P009629	9.6080961227417	https://www.genecards.org/cgi-bin/carddisp.pl?gene=PIK3CD
KCNQ2	Potassium Voltage-Gated Channel Subfamily Q Member 2	Protein Coding	47	GC20M063400	9.60197639465332	https://www.genecards.org/cgi-bin/carddisp.pl?gene=KCNQ2
EIF4E	Eukaryotic Translation Initiation Factor 4E	Protein Coding	47	GC04M098879	9.59907817840576	https://www.genecards.org/cgi-bin/carddisp.pl?gene=EIF4E
MIR193A	MicroRNA 193a	RNA Gene	18	GC17P031559	9.59372329711914	https://www.genecards.org/cgi-bin/carddisp.pl?gene=MIR193A
HBEGF	Heparin Binding EGF Like Growth Factor	Protein Coding	41	GC05M140332	9.584641456604	https://www.genecards.org/cgi-bin/carddisp.pl?gene=HBEGF
MTM1	Myotubularin 1	Protein Coding	43	GC0XP150562	9.57241058349609	https://www.genecards.org/cgi-bin/carddisp.pl?gene=MTM1
OCLN	Occludin	Protein Coding	43	GC05P069492	9.55950355529785	https://www.genecards.org/cgi-bin/carddisp.pl?gene=OCLN
CHUK	Component Of Inhibitor Of Nuclear Factor Kappa B Kinase Complex	Protein Coding	50	GC10M100188	9.55706787109375	https://www.genecards.org/cgi-bin/carddisp.pl?gene=CHUK
SLC12A2	Solute Carrier Family 12 Member 2	Protein Coding	47	GC05P128083	9.55533027648926	https://www.genecards.org/cgi-bin/carddisp.pl?gene=SLC12A2
EZR	Ezrin	Protein Coding	44	GC06M158765	9.55483055114746	https://www.genecards.org/cgi-bin/carddisp.pl?gene=EZR
KCNA1	Potassium Voltage-Gated Channel Subfamily A Member 1	Protein Coding	44	GC12P015314	9.5476598739624	https://www.genecards.org/cgi-bin/carddisp.pl?gene=KCNA1
ABCC3	ATP Binding Cassette Subfamily C Member 3	Protein Coding	44	GC17P050634	9.54702281951904	https://www.genecards.org/cgi-bin/carddisp.pl?gene=ABCC3
WRN	WRN RecQ Like Helicase	Protein Coding	44	GC08P031033	9.54618835449219	https://www.genecards.org/cgi-bin/carddisp.pl?gene=WRN
KYNU	Kynureninase	Protein Coding	45	GC02P142877	9.54616069793701	https://www.genecards.org/cgi-bin/carddisp.pl?gene=KYNU
AFDN	Afadin, Adherens Junction Formation Factor	Protein Coding	32	GC06P167827	9.54553127288818	https://www.genecards.org/cgi-bin/carddisp.pl?gene=AFDN
WWOX	WW Domain Containing Oxidoreductase	Protein Coding	45	GC16P078099	9.53281211853027	https://www.genecards.org/cgi-bin/carddisp.pl?gene=WWOX
ALDOB	Aldolase, Fructose-Bisphosphate B	Protein Coding	43	GC09M101420	9.52383899688721	https://www.genecards.org/cgi-bin/carddisp.pl?gene=ALDOB
NES	Nestin	Protein Coding	39	GC01M156668	9.5092077255249	https://www.genecards.org/cgi-bin/carddisp.pl?gene=NES
IL12B	Interleukin 12B	Protein Coding	41	GC05M159314	9.50239372253418	https://www.genecards.org/cgi-bin/carddisp.pl?gene=IL12B
LOC106627981	GBA Recombination Region	Biological Region	2	GC01P155233	9.49875164031982	https://www.genecards.org/cgi-bin/carddisp.pl?gene=LOC106627981
SF3B2	Splicing Factor 3b Subunit 2	Protein Coding	37	GC11P066050	9.48433399200439	https://www.genecards.org/cgi-bin/carddisp.pl?gene=SF3B2
CEL	Carboxyl Ester Lipase	Protein Coding	45	GC09P133061	9.482177734375	https://www.genecards.org/cgi-bin/carddisp.pl?gene=CEL
ARG2	Arginase 2	Protein Coding	43	GC14P067619	9.47362232208252	https://www.genecards.org/cgi-bin/carddisp.pl?gene=ARG2
EIF2AK2	Eukaryotic Translation Initiation Factor 2 Alpha Kinase 2	Protein Coding	45	GC02M037099	9.47096824645996	https://www.genecards.org/cgi-bin/carddisp.pl?gene=EIF2AK2
XPO1	Exportin 1	Protein Coding	45	GC02M061445	9.4423770904541	https://www.genecards.org/cgi-bin/carddisp.pl?gene=XPO1
KCNB1	Potassium Voltage-Gated Channel Subfamily B Member 1	Protein Coding	46	GC20M049293	9.4367504119873	https://www.genecards.org/cgi-bin/carddisp.pl?gene=KCNB1
MIR17HG	MiR-17-92a-1 Cluster Host Gene	RNA Gene	26	GC13P091347	9.4319953918457	https://www.genecards.org/cgi-bin/carddisp.pl?gene=MIR17HG
PRKCB	Protein Kinase C Beta	Protein Coding	46	GC16P024047	9.42991828918457	https://www.genecards.org/cgi-bin/carddisp.pl?gene=PRKCB
DLL1	Delta Like Canonical Notch Ligand 1	Protein Coding	44	GC06M170282	9.42695999145508	https://www.genecards.org/cgi-bin/carddisp.pl?gene=DLL1
VANGL1	VANGL Planar Cell Polarity Protein 1	Protein Coding	41	GC01P115641	9.39923477172852	https://www.genecards.org/cgi-bin/carddisp.pl?gene=VANGL1
MPV17	Mitochondrial Inner Membrane Protein MPV17	Protein Coding	40	GC02M027309	9.39525604248047	https://www.genecards.org/cgi-bin/carddisp.pl?gene=MPV17
CSF2RA	Colony Stimulating Factor 2 Receptor Subunit Alpha	Protein Coding	43	GC0XP001440	9.39229774475098	https://www.genecards.org/cgi-bin/carddisp.pl?gene=CSF2RA
BBS7	Bardet-Biedl Syndrome 7	Protein Coding	37	GC04M121824	9.37748908996582	https://www.genecards.org/cgi-bin/carddisp.pl?gene=BBS7
IFT20	Intraflagellar Transport 20	Protein Coding	35	GC17M032321	9.37479305267334	https://www.genecards.org/cgi-bin/carddisp.pl?gene=IFT20
APEX1	Apurinic/Apyrimidinic Endodeoxyribonuclease 1	Protein Coding	43	GC14P020455	9.36795711517334	https://www.genecards.org/cgi-bin/carddisp.pl?gene=APEX1
ARHGDIA	Rho GDP Dissociation Inhibitor Alpha	Protein Coding	45	GC17M081867	9.3644552230835	https://www.genecards.org/cgi-bin/carddisp.pl?gene=ARHGDIA
CASP7	Caspase 7	Protein Coding	48	GC10P113679	9.36180686950684	https://www.genecards.org/cgi-bin/carddisp.pl?gene=CASP7
EFL1	Elongation Factor Like GTPase 1	Protein Coding	31	GC15M082131	9.35647392272949	https://www.genecards.org/cgi-bin/carddisp.pl?gene=EFL1
CCNA1	Cyclin A1	Protein Coding	41	GC13P036431	9.35359954833984	https://www.genecards.org/cgi-bin/carddisp.pl?gene=CCNA1
ATP12A	ATPase H+/K+ Transporting Non-Gastric Alpha2 Subunit	Protein Coding	41	GC13P024680	9.3534107208252	https://www.genecards.org/cgi-bin/carddisp.pl?gene=ATP12A
LOC107032760	Origin Of Replication In Promoter/Intron 1 Of HPRT1	Biological Region	2	GC0XP134461	9.3511848449707	https://www.genecards.org/cgi-bin/carddisp.pl?gene=LOC107032760
MIR335	MicroRNA 335	RNA Gene	17	GC07P130496	9.3439302444458	https://www.genecards.org/cgi-bin/carddisp.pl?gene=MIR335
SDC1	Syndecan 1	Protein Coding	41	GC02M020200	9.34168434143066	https://www.genecards.org/cgi-bin/carddisp.pl?gene=SDC1
APLN	Apelin	Protein Coding	35	GC0XM129645	9.33566379547119	https://www.genecards.org/cgi-bin/carddisp.pl?gene=APLN
AR	Androgen Receptor	Protein Coding	51	GC0XP067544	9.33420276641846	https://www.genecards.org/cgi-bin/carddisp.pl?gene=AR
TPO	Thyroid Peroxidase	Protein Coding	46	GC02P001374	9.33088493347168	https://www.genecards.org/cgi-bin/carddisp.pl?gene=TPO
FGF20	Fibroblast Growth Factor 20	Protein Coding	37	GC08M016992	9.32794284820557	https://www.genecards.org/cgi-bin/carddisp.pl?gene=FGF20
ADORA1	Adenosine A1 Receptor	Protein Coding	45	GC01P203090	9.32666015625	https://www.genecards.org/cgi-bin/carddisp.pl?gene=ADORA1
NRP1	Neuropilin 1	Protein Coding	44	GC10M033177	9.32418251037598	https://www.genecards.org/cgi-bin/carddisp.pl?gene=NRP1
IL23R	Interleukin 23 Receptor	Protein Coding	42	GC01P067138	9.32218360900879	https://www.genecards.org/cgi-bin/carddisp.pl?gene=IL23R
DAAM2	Dishevelled Associated Activator Of Morphogenesis 2	Protein Coding	38	GC06P039792	9.30822277069092	https://www.genecards.org/cgi-bin/carddisp.pl?gene=DAAM2
RXRA	Retinoid X Receptor Alpha	Protein Coding	48	GC09P134317	9.30274105072021	https://www.genecards.org/cgi-bin/carddisp.pl?gene=RXRA
IL36RN	Interleukin 36 Receptor Antagonist	Protein Coding	39	GC02P118661	9.29726600646973	https://www.genecards.org/cgi-bin/carddisp.pl?gene=IL36RN
KIF1A	Kinesin Family Member 1A	Protein Coding	41	GC02M240713	9.29554080963135	https://www.genecards.org/cgi-bin/carddisp.pl?gene=KIF1A
GAA	Alpha Glucosidase	Protein Coding	45	GC17P080101	9.2923698425293	https://www.genecards.org/cgi-bin/carddisp.pl?gene=GAA
CLTC	Clathrin Heavy Chain	Protein Coding	44	GC17P059619	9.291015625	https://www.genecards.org/cgi-bin/carddisp.pl?gene=CLTC
CD81	CD81 Molecule	Protein Coding	44	GC11P002467	9.2721996307373	https://www.genecards.org/cgi-bin/carddisp.pl?gene=CD81
KRT20	Keratin 20	Protein Coding	40	GC17M040875	9.2671594619751	https://www.genecards.org/cgi-bin/carddisp.pl?gene=KRT20
XIST	X Inactive Specific Transcript	RNA Gene	24	GC0XM073820	9.26569271087646	https://www.genecards.org/cgi-bin/carddisp.pl?gene=XIST
MIR20A	MicroRNA 20a	RNA Gene	19	GC13P091495	9.2637825012207	https://www.genecards.org/cgi-bin/carddisp.pl?gene=MIR20A
MIR15B	MicroRNA 15b	RNA Gene	18	GC03P160404	9.25724983215332	https://www.genecards.org/cgi-bin/carddisp.pl?gene=MIR15B
ABCA1	ATP Binding Cassette Subfamily A Member 1	Protein Coding	45	GC09M104781	9.25677299499512	https://www.genecards.org/cgi-bin/carddisp.pl?gene=ABCA1
IL22	Interleukin 22	Protein Coding	39	GC12M068248	9.2528600692749	https://www.genecards.org/cgi-bin/carddisp.pl?gene=IL22
PAFAH1B1	Platelet Activating Factor Acetylhydrolase 1b Regulatory Subunit 1	Protein Coding	44	GC17P002593	9.25082969665527	https://www.genecards.org/cgi-bin/carddisp.pl?gene=PAFAH1B1
SAA2	Serum Amyloid A2	Protein Coding	35	GC11M018238	9.24967956542969	https://www.genecards.org/cgi-bin/carddisp.pl?gene=SAA2
C1S	Complement C1s	Protein Coding	44	GC12P015386	9.24881458282471	https://www.genecards.org/cgi-bin/carddisp.pl?gene=C1S
SNCA	Synuclein Alpha	Protein Coding	47	GC04M089724	9.24605274200439	https://www.genecards.org/cgi-bin/carddisp.pl?gene=SNCA
ACP1	Acid Phosphatase 1	Protein Coding	41	GC02P000254	9.24297904968262	https://www.genecards.org/cgi-bin/carddisp.pl?gene=ACP1
GRK2	G Protein-Coupled Receptor Kinase 2	Protein Coding	37	GC11P067266	9.24092578887939	https://www.genecards.org/cgi-bin/carddisp.pl?gene=GRK2
TGM2	Transglutaminase 2	Protein Coding	45	GC20M038127	9.23849964141846	https://www.genecards.org/cgi-bin/carddisp.pl?gene=TGM2
KANK2	KN Motif And Ankyrin Repeat Domains 2	Protein Coding	37	GC19M011165	9.23137950897217	https://www.genecards.org/cgi-bin/carddisp.pl?gene=KANK2
VEGFC	Vascular Endothelial Growth Factor C	Protein Coding	45	GC04M176683	9.22641277313232	https://www.genecards.org/cgi-bin/carddisp.pl?gene=VEGFC
DDAH2	Dimethylarginine Dimethylaminohydrolase 2	Protein Coding	41	GC06M031727	9.21951389312744	https://www.genecards.org/cgi-bin/carddisp.pl?gene=DDAH2
BCHE	Butyrylcholinesterase	Protein Coding	47	GC03M165772	9.21683406829834	https://www.genecards.org/cgi-bin/carddisp.pl?gene=BCHE
MYOCD	Myocardin	Protein Coding	41	GC17P012665	9.21426868438721	https://www.genecards.org/cgi-bin/carddisp.pl?gene=MYOCD
MIR125B1	MicroRNA 125b-1	RNA Gene	21	GC11M122100	9.21422958374023	https://www.genecards.org/cgi-bin/carddisp.pl?gene=MIR125B1
TNC	Tenascin C	Protein Coding	47	GC09M115019	9.19899940490723	https://www.genecards.org/cgi-bin/carddisp.pl?gene=TNC
SLC25A13	Solute Carrier Family 25 Member 13	Protein Coding	45	GC07M096120	9.19182872772217	https://www.genecards.org/cgi-bin/carddisp.pl?gene=SLC25A13
CLDN2	Claudin 2	Protein Coding	40	GC0XP106900	9.19096851348877	https://www.genecards.org/cgi-bin/carddisp.pl?gene=CLDN2
RASSF1	Ras Association Domain Family Member 1	Protein Coding	43	GC03M050329	9.18774318695068	https://www.genecards.org/cgi-bin/carddisp.pl?gene=RASSF1
PAH	Phenylalanine Hydroxylase	Protein Coding	47	GC12M102836	9.18383026123047	https://www.genecards.org/cgi-bin/carddisp.pl?gene=PAH
AOPEP	Aminopeptidase O (Putative)	Protein Coding	30	GC09P094728	9.17789173126221	https://www.genecards.org/cgi-bin/carddisp.pl?gene=AOPEP
MIR28	MicroRNA 28	RNA Gene	18	GC03P188688	9.16920280456543	https://www.genecards.org/cgi-bin/carddisp.pl?gene=MIR28
DCN	Decorin	Protein Coding	44	GC12M091140	9.16750144958496	https://www.genecards.org/cgi-bin/carddisp.pl?gene=DCN
CNOT3	CCR4-NOT Transcription Complex Subunit 3	Protein Coding	41	GC19P059946	9.15843677520752	https://www.genecards.org/cgi-bin/carddisp.pl?gene=CNOT3
SUZ12	SUZ12 Polycomb Repressive Complex 2 Subunit	Protein Coding	40	GC17P031937	9.1498908996582	https://www.genecards.org/cgi-bin/carddisp.pl?gene=SUZ12
SLC6A20	Solute Carrier Family 6 Member 20	Protein Coding	40	GC03M045755	9.14817428588867	https://www.genecards.org/cgi-bin/carddisp.pl?gene=SLC6A20
ADAMTS3	ADAM Metallopeptidase With Thrombospondin Type 1 Motif 3	Protein Coding	40	GC04M072280	9.12717628479004	https://www.genecards.org/cgi-bin/carddisp.pl?gene=ADAMTS3
SLC1A1	Solute Carrier Family 1 Member 1	Protein Coding	47	GC09P004490	9.11802673339844	https://www.genecards.org/cgi-bin/carddisp.pl?gene=SLC1A1
RETREG1	Reticulophagy Regulator 1	Protein Coding	30	GC05M016472	9.11662483215332	https://www.genecards.org/cgi-bin/carddisp.pl?gene=RETREG1
IL1RAPL2	Interleukin 1 Receptor Accessory Protein Like 2	Protein Coding	37	GC0XP104566	9.11511039733887	https://www.genecards.org/cgi-bin/carddisp.pl?gene=IL1RAPL2
FADD	Fas Associated Via Death Domain	Protein Coding	45	GC11P070203	9.11373996734619	https://www.genecards.org/cgi-bin/carddisp.pl?gene=FADD
LYZ	Lysozyme	Protein Coding	45	GC12P069348	9.10495758056641	https://www.genecards.org/cgi-bin/carddisp.pl?gene=LYZ
TGFB3	Transforming Growth Factor Beta 3	Protein Coding	44	GC14M075958	9.1041088104248	https://www.genecards.org/cgi-bin/carddisp.pl?gene=TGFB3
MIR342	MicroRNA 342	RNA Gene	18	GC14P100109	9.09987449645996	https://www.genecards.org/cgi-bin/carddisp.pl?gene=MIR342
CD24	CD24 Molecule	Protein Coding	33	GC06M106969	9.09699821472168	https://www.genecards.org/cgi-bin/carddisp.pl?gene=CD24
ITIH4	Inter-Alpha-Trypsin Inhibitor Heavy Chain 4	Protein Coding	41	GC03M052812	9.09408092498779	https://www.genecards.org/cgi-bin/carddisp.pl?gene=ITIH4
BDKRB1	Bradykinin Receptor B1	Protein Coding	41	GC14P096281	9.09264087677002	https://www.genecards.org/cgi-bin/carddisp.pl?gene=BDKRB1
GABRD	Gamma-Aminobutyric Acid Type A Receptor Subunit Delta	Protein Coding	44	GC01P002019	9.09128952026367	https://www.genecards.org/cgi-bin/carddisp.pl?gene=GABRD
CCAT1	Colon Cancer Associated Transcript 1	RNA Gene	14	GC08M127207	9.08916282653809	https://www.genecards.org/cgi-bin/carddisp.pl?gene=CCAT1
ITGA2	Integrin Subunit Alpha 2	Protein Coding	44	GC05P052989	9.07961463928223	https://www.genecards.org/cgi-bin/carddisp.pl?gene=ITGA2
VTN	Vitronectin	Protein Coding	41	GC17M032325	9.07888793945313	https://www.genecards.org/cgi-bin/carddisp.pl?gene=VTN
SMAD2	SMAD Family Member 2	Protein Coding	45	GC18M047809	9.0765495300293	https://www.genecards.org/cgi-bin/carddisp.pl?gene=SMAD2
F2RL1	F2R Like Trypsin Receptor 1	Protein Coding	44	GC05P076818	9.06964492797852	https://www.genecards.org/cgi-bin/carddisp.pl?gene=F2RL1
DES	Desmin	Protein Coding	45	GC02P219418	9.05786800384521	https://www.genecards.org/cgi-bin/carddisp.pl?gene=DES
CYS1	Cystin 1	Protein Coding	29	GC02M010056	9.0573844909668	https://www.genecards.org/cgi-bin/carddisp.pl?gene=CYS1
MAG	Myelin Associated Glycoprotein	Protein Coding	44	GC19P035292	9.05497455596924	https://www.genecards.org/cgi-bin/carddisp.pl?gene=MAG
SLC22A11	Solute Carrier Family 22 Member 11	Protein Coding	40	GC11P064573	9.04930305480957	https://www.genecards.org/cgi-bin/carddisp.pl?gene=SLC22A11
MIR499A	MicroRNA 499a	RNA Gene	21	GC20P034990	9.0423755645752	https://www.genecards.org/cgi-bin/carddisp.pl?gene=MIR499A
FLNB	Filamin B	Protein Coding	44	GC03P058008	9.04102897644043	https://www.genecards.org/cgi-bin/carddisp.pl?gene=FLNB
S100A1	S100 Calcium Binding Protein A1	Protein Coding	40	GC01P153627	9.03892707824707	https://www.genecards.org/cgi-bin/carddisp.pl?gene=S100A1
RELA	RELA Proto-Oncogene, NF-KB Subunit	Protein Coding	49	GC11M065653	9.03443241119385	https://www.genecards.org/cgi-bin/carddisp.pl?gene=RELA
NCF1	Neutrophil Cytosolic Factor 1	Protein Coding	46	GC07P074773	9.02965450286865	https://www.genecards.org/cgi-bin/carddisp.pl?gene=NCF1
ARVCF	ARVCF Delta Catenin Family Member	Protein Coding	36	GC22M019966	9.02822399139404	https://www.genecards.org/cgi-bin/carddisp.pl?gene=ARVCF
TG	Thyroglobulin	Protein Coding	41	GC08P132866	9.02749252319336	https://www.genecards.org/cgi-bin/carddisp.pl?gene=TG
AIRE	Autoimmune Regulator	Protein Coding	43	GC21P044285	9.02455043792725	https://www.genecards.org/cgi-bin/carddisp.pl?gene=AIRE
GAL	Galanin And GMAP Prepropeptide	Protein Coding	42	GC11P068684	9.02145004272461	https://www.genecards.org/cgi-bin/carddisp.pl?gene=GAL
FOXE3	Forkhead Box E3	Protein Coding	36	GC01P047416	9.00234127044678	https://www.genecards.org/cgi-bin/carddisp.pl?gene=FOXE3
DUSP1	Dual Specificity Phosphatase 1	Protein Coding	45	GC05M172768	9.00216102600098	https://www.genecards.org/cgi-bin/carddisp.pl?gene=DUSP1
OXT	Oxytocin/Neurophysin I Prepropeptide	Protein Coding	39	GC20P003068	8.9860782623291	https://www.genecards.org/cgi-bin/carddisp.pl?gene=OXT
EWSR1	EWS RNA Binding Protein 1	Protein Coding	43	GC22P029816	8.96442890167236	https://www.genecards.org/cgi-bin/carddisp.pl?gene=EWSR1
FLT3LG	Fms Related Receptor Tyrosine Kinase 3 Ligand	Protein Coding	37	GC19P049475	8.96052742004395	https://www.genecards.org/cgi-bin/carddisp.pl?gene=FLT3LG
MYOD1	Myogenic Differentiation 1	Protein Coding	45	GC11P017741	8.96047973632813	https://www.genecards.org/cgi-bin/carddisp.pl?gene=MYOD1
TCF7L2	Transcription Factor 7 Like 2	Protein Coding	44	GC10P112950	8.95337295532227	https://www.genecards.org/cgi-bin/carddisp.pl?gene=TCF7L2
HTR1A	5-Hydroxytryptamine Receptor 1A	Protein Coding	45	GC05M063960	8.9495964050293	https://www.genecards.org/cgi-bin/carddisp.pl?gene=HTR1A
BSCL2	BSCL2 Lipid Droplet Biogenesis Associated, Seipin	Protein Coding	41	GC11M077341	8.93542575836182	https://www.genecards.org/cgi-bin/carddisp.pl?gene=BSCL2
CTSL	Cathepsin L	Protein Coding	44	GC09P087725	8.92585754394531	https://www.genecards.org/cgi-bin/carddisp.pl?gene=CTSL
PSEN1	Presenilin 1	Protein Coding	50	GC14P073136	8.9228982925415	https://www.genecards.org/cgi-bin/carddisp.pl?gene=PSEN1
RPL36A-HNRNPH2	RPL36A-HNRNPH2 Readthrough	Protein Coding	17	GC0XP101390	8.92135047912598	https://www.genecards.org/cgi-bin/carddisp.pl?gene=RPL36A-HNRNPH2
ZAP70	Zeta Chain Of T Cell Receptor Associated Protein Kinase 70	Protein Coding	50	GC02P097714	8.91864585876465	https://www.genecards.org/cgi-bin/carddisp.pl?gene=ZAP70
CHRM3	Cholinergic Receptor Muscarinic 3	Protein Coding	47	GC01P239386	8.91141796112061	https://www.genecards.org/cgi-bin/carddisp.pl?gene=CHRM3
PCCB	Propionyl-CoA Carboxylase Subunit Beta	Protein Coding	45	GC03P136250	8.90983581542969	https://www.genecards.org/cgi-bin/carddisp.pl?gene=PCCB
SNAI1	Snail Family Transcriptional Repressor 1	Protein Coding	42	GC20P049982	8.90929126739502	https://www.genecards.org/cgi-bin/carddisp.pl?gene=SNAI1
LAMA2	Laminin Subunit Alpha 2	Protein Coding	41	GC06P128863	8.90399932861328	https://www.genecards.org/cgi-bin/carddisp.pl?gene=LAMA2
NDUFAF1	NADH:Ubiquinone Oxidoreductase Complex Assembly Factor 1	Protein Coding	39	GC15M041387	8.89863204956055	https://www.genecards.org/cgi-bin/carddisp.pl?gene=NDUFAF1
PUF60	Poly(U) Binding Splicing Factor 60	Protein Coding	40	GC08M143816	8.89319896697998	https://www.genecards.org/cgi-bin/carddisp.pl?gene=PUF60
EMP2	Epithelial Membrane Protein 2	Protein Coding	41	GC16M010541	8.89013862609863	https://www.genecards.org/cgi-bin/carddisp.pl?gene=EMP2
OCA2	OCA2 Melanosomal Transmembrane Protein	Protein Coding	41	GC15M027754	8.88969230651855	https://www.genecards.org/cgi-bin/carddisp.pl?gene=OCA2
LUC7L2	LUC7 Like 2, Pre-MRNA Splicing Factor	Protein Coding	35	GC07P139344	8.88256454467773	https://www.genecards.org/cgi-bin/carddisp.pl?gene=LUC7L2
PLK1	Polo Like Kinase 1	Protein Coding	48	GC16P024042	8.87393856048584	https://www.genecards.org/cgi-bin/carddisp.pl?gene=PLK1
ALOX5AP	Arachidonate 5-Lipoxygenase Activating Protein	Protein Coding	43	GC13P030713	8.87337207794189	https://www.genecards.org/cgi-bin/carddisp.pl?gene=ALOX5AP
MIR214	MicroRNA 214	RNA Gene	20	GC01M172234	8.85830116271973	https://www.genecards.org/cgi-bin/carddisp.pl?gene=MIR214
TNFSF4	TNF Superfamily Member 4	Protein Coding	39	GC01M173183	8.85041332244873	https://www.genecards.org/cgi-bin/carddisp.pl?gene=TNFSF4
E2F1	E2F Transcription Factor 1	Protein Coding	42	GC20M033675	8.85003471374512	https://www.genecards.org/cgi-bin/carddisp.pl?gene=E2F1
FABP2	Fatty Acid Binding Protein 2	Protein Coding	40	GC04M119317	8.84301662445068	https://www.genecards.org/cgi-bin/carddisp.pl?gene=FABP2
OPTN	Optineurin	Protein Coding	43	GC10P013099	8.83875179290771	https://www.genecards.org/cgi-bin/carddisp.pl?gene=OPTN
GP9	Glycoprotein IX Platelet	Protein Coding	44	GC03P132414	8.83075523376465	https://www.genecards.org/cgi-bin/carddisp.pl?gene=GP9
GGH	Gamma-Glutamyl Hydrolase	Protein Coding	41	GC08M063015	8.82929706573486	https://www.genecards.org/cgi-bin/carddisp.pl?gene=GGH
MLXIPL	MLX Interacting Protein Like	Protein Coding	41	GC07M073593	8.8209342956543	https://www.genecards.org/cgi-bin/carddisp.pl?gene=MLXIPL
HERC2	HECT And RLD Domain Containing E3 Ubiquitin Protein Ligase 2	Protein Coding	43	GC15M028111	8.82016277313232	https://www.genecards.org/cgi-bin/carddisp.pl?gene=HERC2
NTN1	Netrin 1	Protein Coding	43	GC17P009021	8.81980323791504	https://www.genecards.org/cgi-bin/carddisp.pl?gene=NTN1
NR5A1	Nuclear Receptor Subfamily 5 Group A Member 1	Protein Coding	49	GC09M124481	8.81732273101807	https://www.genecards.org/cgi-bin/carddisp.pl?gene=NR5A1
PLA2R1	Phospholipase A2 Receptor 1	Protein Coding	37	GC02M159932	8.81550121307373	https://www.genecards.org/cgi-bin/carddisp.pl?gene=PLA2R1
SIM1	SIM BHLH Transcription Factor 1	Protein Coding	39	GC06M100386	8.81439781188965	https://www.genecards.org/cgi-bin/carddisp.pl?gene=SIM1
APC2	APC Regulator Of WNT Signaling Pathway 2	Protein Coding	38	GC19P001792	8.81307697296143	https://www.genecards.org/cgi-bin/carddisp.pl?gene=APC2
CYBB	Cytochrome B-245 Beta Chain	Protein Coding	45	GC0XP037780	8.80979919433594	https://www.genecards.org/cgi-bin/carddisp.pl?gene=CYBB
SERPING1	Serpin Family G Member 1	Protein Coding	44	GC11P057597	8.80759716033936	https://www.genecards.org/cgi-bin/carddisp.pl?gene=SERPING1
FIBP	FGF1 Intracellular Binding Protein	Protein Coding	40	GC11M077512	8.80468368530273	https://www.genecards.org/cgi-bin/carddisp.pl?gene=FIBP
DPYD	Dihydropyrimidine Dehydrogenase	Protein Coding	51	GC01M097015	8.8021993637085	https://www.genecards.org/cgi-bin/carddisp.pl?gene=DPYD
HSPA5	Heat Shock Protein Family A (Hsp70) Member 5	Protein Coding	45	GC09M125234	8.80026435852051	https://www.genecards.org/cgi-bin/carddisp.pl?gene=HSPA5
HPSE2	Heparanase 2 (Inactive)	Protein Coding	40	GC10M098457	8.79908275604248	https://www.genecards.org/cgi-bin/carddisp.pl?gene=HPSE2
CDH23	Cadherin Related 23	Protein Coding	41	GC10P071396	8.78756332397461	https://www.genecards.org/cgi-bin/carddisp.pl?gene=CDH23
NPPC	Natriuretic Peptide C	Protein Coding	39	GC02M231921	8.78296947479248	https://www.genecards.org/cgi-bin/carddisp.pl?gene=NPPC
MIR151A	MicroRNA 151a	RNA Gene	18	GC08M140733	8.78243827819824	https://www.genecards.org/cgi-bin/carddisp.pl?gene=MIR151A
VANGL2	VANGL Planar Cell Polarity Protein 2	Protein Coding	41	GC01P160400	8.77554893493652	https://www.genecards.org/cgi-bin/carddisp.pl?gene=VANGL2
GRIA3	Glutamate Ionotropic Receptor AMPA Type Subunit 3	Protein Coding	49	GC0XP123184	8.76987552642822	https://www.genecards.org/cgi-bin/carddisp.pl?gene=GRIA3
SCN8A	Sodium Voltage-Gated Channel Alpha Subunit 8	Protein Coding	46	GC12P051590	8.76855278015137	https://www.genecards.org/cgi-bin/carddisp.pl?gene=SCN8A
PNP	Purine Nucleoside Phosphorylase	Protein Coding	45	GC14P020468	8.76052284240723	https://www.genecards.org/cgi-bin/carddisp.pl?gene=PNP
SYP	Synaptophysin	Protein Coding	43	GC0XM049187	8.75993537902832	https://www.genecards.org/cgi-bin/carddisp.pl?gene=SYP
ABCC5	ATP Binding Cassette Subfamily C Member 5	Protein Coding	41	GC03M183919	8.75869941711426	https://www.genecards.org/cgi-bin/carddisp.pl?gene=ABCC5
ATF3	Activating Transcription Factor 3	Protein Coding	43	GC01P212565	8.75748634338379	https://www.genecards.org/cgi-bin/carddisp.pl?gene=ATF3
TRPM3	Transient Receptor Potential Cation Channel Subfamily M Member 3	Protein Coding	41	GC09M070529	8.75482940673828	https://www.genecards.org/cgi-bin/carddisp.pl?gene=TRPM3
MX1	MX Dynamin Like GTPase 1	Protein Coding	40	GC21P041420	8.75404453277588	https://www.genecards.org/cgi-bin/carddisp.pl?gene=MX1
CDH5	Cadherin 5	Protein Coding	45	GC16P066366	8.74769496917725	https://www.genecards.org/cgi-bin/carddisp.pl?gene=CDH5
PRSS2	Serine Protease 2	Protein Coding	38	GC07P146699	8.74718856811523	https://www.genecards.org/cgi-bin/carddisp.pl?gene=PRSS2
NDUFAF2	NADH:Ubiquinone Oxidoreductase Complex Assembly Factor 2	Protein Coding	38	GC05P060945	8.74692821502686	https://www.genecards.org/cgi-bin/carddisp.pl?gene=NDUFAF2
PCCA	Propionyl-CoA Carboxylase Subunit Alpha	Protein Coding	45	GC13P100089	8.74445247650146	https://www.genecards.org/cgi-bin/carddisp.pl?gene=PCCA
NOS1AP	Nitric Oxide Synthase 1 Adaptor Protein	Protein Coding	37	GC01P162069	8.74363803863525	https://www.genecards.org/cgi-bin/carddisp.pl?gene=NOS1AP
FLRT3	Fibronectin Leucine Rich Transmembrane Protein 3	Protein Coding	42	GC20M014322	8.72350406646729	https://www.genecards.org/cgi-bin/carddisp.pl?gene=FLRT3
STN1	STN1 Subunit Of CST Complex	Protein Coding	31	GC10M103905	8.72234630584717	https://www.genecards.org/cgi-bin/carddisp.pl?gene=STN1
FLT4	Fms Related Receptor Tyrosine Kinase 4	Protein Coding	50	GC05M180607	8.71303081512451	https://www.genecards.org/cgi-bin/carddisp.pl?gene=FLT4
MLH1	MutL Homolog 1	Protein Coding	47	GC03P036993	8.70927810668945	https://www.genecards.org/cgi-bin/carddisp.pl?gene=MLH1
CCND3	Cyclin D3	Protein Coding	45	GC06M041934	8.69470500946045	https://www.genecards.org/cgi-bin/carddisp.pl?gene=CCND3
FYN	FYN Proto-Oncogene, Src Family Tyrosine Kinase	Protein Coding	45	GC06M111660	8.69301319122314	https://www.genecards.org/cgi-bin/carddisp.pl?gene=FYN
MIR30E	MicroRNA 30e	RNA Gene	21	GC01P040754	8.69051265716553	https://www.genecards.org/cgi-bin/carddisp.pl?gene=MIR30E
PSMB9	Proteasome 20S Subunit Beta 9	Protein Coding	44	GC06P064169	8.68753242492676	https://www.genecards.org/cgi-bin/carddisp.pl?gene=PSMB9
DEFB1	Defensin Beta 1	Protein Coding	37	GC08M006870	8.685133934021	https://www.genecards.org/cgi-bin/carddisp.pl?gene=DEFB1
AKT2	AKT Serine/Threonine Kinase 2	Protein Coding	52	GC19M040230	8.68443584442139	https://www.genecards.org/cgi-bin/carddisp.pl?gene=AKT2
HMGCL	3-Hydroxy-3-Methylglutaryl-CoA Lyase	Protein Coding	44	GC01M023801	8.68095207214355	https://www.genecards.org/cgi-bin/carddisp.pl?gene=HMGCL
ATP1A3	ATPase Na+/K+ Transporting Subunit Alpha 3	Protein Coding	46	GC19M041966	8.67609405517578	https://www.genecards.org/cgi-bin/carddisp.pl?gene=ATP1A3
MMP14	Matrix Metallopeptidase 14	Protein Coding	49	GC14P028293	8.67601585388184	https://www.genecards.org/cgi-bin/carddisp.pl?gene=MMP14
TREM2	Triggering Receptor Expressed On Myeloid Cells 2	Protein Coding	40	GC06M054380	8.67596817016602	https://www.genecards.org/cgi-bin/carddisp.pl?gene=TREM2
NT5C2	5'-Nucleotidase, Cytosolic II	Protein Coding	44	GC10M103088	8.67240715026855	https://www.genecards.org/cgi-bin/carddisp.pl?gene=NT5C2
ALDOA	Aldolase, Fructose-Bisphosphate A	Protein Coding	47	GC16P030064	8.66744804382324	https://www.genecards.org/cgi-bin/carddisp.pl?gene=ALDOA
CYP26A1	Cytochrome P450 Family 26 Subfamily A Member 1	Protein Coding	43	GC10P093073	8.66638565063477	https://www.genecards.org/cgi-bin/carddisp.pl?gene=CYP26A1
PC	Pyruvate Carboxylase	Protein Coding	45	GC11M066848	8.66549301147461	https://www.genecards.org/cgi-bin/carddisp.pl?gene=PC
NME1	NME/NM23 Nucleoside Diphosphate Kinase 1	Protein Coding	44	GC17P051154	8.66307830810547	https://www.genecards.org/cgi-bin/carddisp.pl?gene=NME1
SOX4	SRY-Box Transcription Factor 4	Protein Coding	41	GC06P021593	8.65514469146729	https://www.genecards.org/cgi-bin/carddisp.pl?gene=SOX4
CDC25A	Cell Division Cycle 25A	Protein Coding	45	GC03M048173	8.64788818359375	https://www.genecards.org/cgi-bin/carddisp.pl?gene=CDC25A
SPOP	Speckle Type BTB/POZ Protein	Protein Coding	41	GC17M049598	8.62965965270996	https://www.genecards.org/cgi-bin/carddisp.pl?gene=SPOP
FMR1	FMRP Translational Regulator 1	Protein Coding	43	GC0XP147933	8.62592315673828	https://www.genecards.org/cgi-bin/carddisp.pl?gene=FMR1
TRIM32	Tripartite Motif Containing 32	Protein Coding	42	GC09P116687	8.62393760681152	https://www.genecards.org/cgi-bin/carddisp.pl?gene=TRIM32
HTR3A	5-Hydroxytryptamine Receptor 3A	Protein Coding	44	GC11P113974	8.62092781066895	https://www.genecards.org/cgi-bin/carddisp.pl?gene=HTR3A
BIRC2	Baculoviral IAP Repeat Containing 2	Protein Coding	44	GC11P102347	8.61897563934326	https://www.genecards.org/cgi-bin/carddisp.pl?gene=BIRC2
KDM1A	Lysine Demethylase 1A	Protein Coding	45	GC01P023019	8.61129665374756	https://www.genecards.org/cgi-bin/carddisp.pl?gene=KDM1A
PRKCZ	Protein Kinase C Zeta	Protein Coding	47	GC01P002050	8.60797786712646	https://www.genecards.org/cgi-bin/carddisp.pl?gene=PRKCZ
ZMYND11	Zinc Finger MYND-Type Containing 11	Protein Coding	40	GC10P000134	8.60489082336426	https://www.genecards.org/cgi-bin/carddisp.pl?gene=ZMYND11
LOC110806306	Telomerase RNA Component (TERC) Promoter	Biological Region	2	GC03P169764	8.60165977478027	https://www.genecards.org/cgi-bin/carddisp.pl?gene=LOC110806306
SATB2	SATB Homeobox 2	Protein Coding	43	GC02M199269	8.59539222717285	https://www.genecards.org/cgi-bin/carddisp.pl?gene=SATB2
UBD	Ubiquitin D	Protein Coding	37	GC06M054046	8.59433555603027	https://www.genecards.org/cgi-bin/carddisp.pl?gene=UBD
MIR340	MicroRNA 340	RNA Gene	18	GC05M180015	8.59028911590576	https://www.genecards.org/cgi-bin/carddisp.pl?gene=MIR340
H4-16	H4 Histone 16	Protein Coding	31	GC12M017640	8.58820533752441	https://www.genecards.org/cgi-bin/carddisp.pl?gene=H4-16
SURF1	SURF1 Cytochrome C Oxidase Assembly Factor	Protein Coding	41	GC09M133351	8.587646484375	https://www.genecards.org/cgi-bin/carddisp.pl?gene=SURF1
REG3A	Regenerating Family Member 3 Alpha	Protein Coding	37	GC02M079157	8.58328723907471	https://www.genecards.org/cgi-bin/carddisp.pl?gene=REG3A
LEMD3	LEM Domain Containing 3	Protein Coding	40	GC12P065169	8.58251190185547	https://www.genecards.org/cgi-bin/carddisp.pl?gene=LEMD3
HOXA7	Homeobox A7	Protein Coding	39	GC07M027153	8.57238864898682	https://www.genecards.org/cgi-bin/carddisp.pl?gene=HOXA7
ABCG5	ATP Binding Cassette Subfamily G Member 5	Protein Coding	43	GC02M043806	8.55751132965088	https://www.genecards.org/cgi-bin/carddisp.pl?gene=ABCG5
PEX5	Peroxisomal Biogenesis Factor 5	Protein Coding	41	GC12P015391	8.55736351013184	https://www.genecards.org/cgi-bin/carddisp.pl?gene=PEX5
CLEC7A	C-Type Lectin Domain Containing 7A	Protein Coding	43	GC12M017571	8.55332183837891	https://www.genecards.org/cgi-bin/carddisp.pl?gene=CLEC7A
MIR331	MicroRNA 331	RNA Gene	18	GC12P095308	8.55298900604248	https://www.genecards.org/cgi-bin/carddisp.pl?gene=MIR331
NINJ1	Ninjurin 1	Protein Coding	38	GC09M093121	8.54598426818848	https://www.genecards.org/cgi-bin/carddisp.pl?gene=NINJ1
IL9	Interleukin 9	Protein Coding	41	GC05M135891	8.54570770263672	https://www.genecards.org/cgi-bin/carddisp.pl?gene=IL9
ESCO2	Establishment Of Sister Chromatid Cohesion N-Acetyltransferase 2	Protein Coding	37	GC08P027771	8.54480934143066	https://www.genecards.org/cgi-bin/carddisp.pl?gene=ESCO2
INPP5D	Inositol Polyphosphate-5-Phosphatase D	Protein Coding	44	GC02P233059	8.54346656799316	https://www.genecards.org/cgi-bin/carddisp.pl?gene=INPP5D
ID2	Inhibitor Of DNA Binding 2	Protein Coding	42	GC02P008678	8.53982543945313	https://www.genecards.org/cgi-bin/carddisp.pl?gene=ID2
PARK7	Parkinsonism Associated Deglycase	Protein Coding	44	GC01P008043	8.53886222839355	https://www.genecards.org/cgi-bin/carddisp.pl?gene=PARK7
MLF1	Myeloid Leukemia Factor 1	Protein Coding	41	GC03P158571	8.53652954101563	https://www.genecards.org/cgi-bin/carddisp.pl?gene=MLF1
AGPAT2	1-Acylglycerol-3-Phosphate O-Acyltransferase 2	Protein Coding	44	GC09M136673	8.53295993804932	https://www.genecards.org/cgi-bin/carddisp.pl?gene=AGPAT2
S100A12	S100 Calcium Binding Protein A12	Protein Coding	37	GC01M153373	8.52827262878418	https://www.genecards.org/cgi-bin/carddisp.pl?gene=S100A12
MIR199B	MicroRNA 199b	RNA Gene	19	GC09M128244	8.52311897277832	https://www.genecards.org/cgi-bin/carddisp.pl?gene=MIR199B
UFD1	Ubiquitin Recognition Factor In ER Associated Degradation 1	Protein Coding	34	GC22M019450	8.52073097229004	https://www.genecards.org/cgi-bin/carddisp.pl?gene=UFD1
PLCB1	Phospholipase C Beta 1	Protein Coding	47	GC20P008061	8.51916122436523	https://www.genecards.org/cgi-bin/carddisp.pl?gene=PLCB1
GP1BB	Glycoprotein Ib Platelet Subunit Beta	Protein Coding	40	GC22P029051	8.51242160797119	https://www.genecards.org/cgi-bin/carddisp.pl?gene=GP1BB
ADCYAP1	Adenylate Cyclase Activating Polypeptide 1	Protein Coding	40	GC18P000895	8.49627876281738	https://www.genecards.org/cgi-bin/carddisp.pl?gene=ADCYAP1
IFNGR1	Interferon Gamma Receptor 1	Protein Coding	47	GC06M137197	8.49033451080322	https://www.genecards.org/cgi-bin/carddisp.pl?gene=IFNGR1
AKR1A1	Aldo-Keto Reductase Family 1 Member A1	Protein Coding	42	GC01P045550	8.48271656036377	https://www.genecards.org/cgi-bin/carddisp.pl?gene=AKR1A1
DACT1	Dishevelled Binding Antagonist Of Beta Catenin 1	Protein Coding	39	GC14P058633	8.48060989379883	https://www.genecards.org/cgi-bin/carddisp.pl?gene=DACT1
CD247	CD247 Molecule	Protein Coding	47	GC01M167399	8.47150421142578	https://www.genecards.org/cgi-bin/carddisp.pl?gene=CD247
AFF4	AF4/FMR2 Family Member 4	Protein Coding	40	GC05M132875	8.44501113891602	https://www.genecards.org/cgi-bin/carddisp.pl?gene=AFF4
GYPC	Glycophorin C (Gerbich Blood Group)	Protein Coding	41	GC02P126655	8.44009208679199	https://www.genecards.org/cgi-bin/carddisp.pl?gene=GYPC
SCN1B	Sodium Voltage-Gated Channel Beta Subunit 1	Protein Coding	43	GC19P035030	8.4367094039917	https://www.genecards.org/cgi-bin/carddisp.pl?gene=SCN1B
KRT14	Keratin 14	Protein Coding	45	GC17M041582	8.43530464172363	https://www.genecards.org/cgi-bin/carddisp.pl?gene=KRT14
ORM1	Orosomucoid 1	Protein Coding	39	GC09P114323	8.43414211273193	https://www.genecards.org/cgi-bin/carddisp.pl?gene=ORM1
CPT1A	Carnitine Palmitoyltransferase 1A	Protein Coding	47	GC11M068754	8.42948055267334	https://www.genecards.org/cgi-bin/carddisp.pl?gene=CPT1A
TMEM126B	Transmembrane Protein 126B	Protein Coding	37	GC11P085628	8.4247989654541	https://www.genecards.org/cgi-bin/carddisp.pl?gene=TMEM126B
PMAIP1	Phorbol-12-Myristate-13-Acetate-Induced Protein 1	Protein Coding	38	GC18P059899	8.42160701751709	https://www.genecards.org/cgi-bin/carddisp.pl?gene=PMAIP1
CHKA	Choline Kinase Alpha	Protein Coding	40	GC11M068052	8.4212474822998	https://www.genecards.org/cgi-bin/carddisp.pl?gene=CHKA
MIR149	MicroRNA 149	RNA Gene	21	GC02P240456	8.40658092498779	https://www.genecards.org/cgi-bin/carddisp.pl?gene=MIR149
ABCD1	ATP Binding Cassette Subfamily D Member 1	Protein Coding	44	GC0XP153724	8.40547180175781	https://www.genecards.org/cgi-bin/carddisp.pl?gene=ABCD1
KIR2DL3	Killer Cell Immunoglobulin Like Receptor, Two Ig Domains And Long Cytoplasmic Tail 3	Protein Coding	35	GC19P060356	8.39981079101563	https://www.genecards.org/cgi-bin/carddisp.pl?gene=KIR2DL3
CPB2	Carboxypeptidase B2	Protein Coding	43	GC13M046053	8.39569759368896	https://www.genecards.org/cgi-bin/carddisp.pl?gene=CPB2
ERCC8	ERCC Excision Repair 8, CSA Ubiquitin Ligase Complex Subunit	Protein Coding	40	GC05M060882	8.3904275894165	https://www.genecards.org/cgi-bin/carddisp.pl?gene=ERCC8
POR	Cytochrome P450 Oxidoreductase	Protein Coding	47	GC07P075899	8.38941097259521	https://www.genecards.org/cgi-bin/carddisp.pl?gene=POR
EPHX2	Epoxide Hydrolase 2	Protein Coding	46	GC08P027490	8.38940334320068	https://www.genecards.org/cgi-bin/carddisp.pl?gene=EPHX2
COL18A1	Collagen Type XVIII Alpha 1 Chain	Protein Coding	43	GC21P045405	8.3891773223877	https://www.genecards.org/cgi-bin/carddisp.pl?gene=COL18A1
UQCRFS1	Ubiquinol-Cytochrome C Reductase, Rieske Iron-Sulfur Polypeptide 1	Protein Coding	44	GC19M029205	8.38363075256348	https://www.genecards.org/cgi-bin/carddisp.pl?gene=UQCRFS1
SRCAP	Snf2 Related CREBBP Activator Protein	Protein Coding	39	GC16P036980	8.37747859954834	https://www.genecards.org/cgi-bin/carddisp.pl?gene=SRCAP
APOC3	Apolipoprotein C3	Protein Coding	42	GC11P116829	8.37333393096924	https://www.genecards.org/cgi-bin/carddisp.pl?gene=APOC3
TSLP	Thymic Stromal Lymphopoietin	Protein Coding	36	GC05P111070	8.36721801757813	https://www.genecards.org/cgi-bin/carddisp.pl?gene=TSLP
JMJD1C	Jumonji Domain Containing 1C	Protein Coding	39	GC10M063167	8.36530685424805	https://www.genecards.org/cgi-bin/carddisp.pl?gene=JMJD1C
PIGQ	Phosphatidylinositol Glycan Anchor Biosynthesis Class Q	Protein Coding	41	GC16P007355	8.36467552185059	https://www.genecards.org/cgi-bin/carddisp.pl?gene=PIGQ
GRB2	Growth Factor Receptor Bound Protein 2	Protein Coding	46	GC17M075318	8.3639965057373	https://www.genecards.org/cgi-bin/carddisp.pl?gene=GRB2
TRAF6	TNF Receptor Associated Factor 6	Protein Coding	45	GC11M036467	8.35990333557129	https://www.genecards.org/cgi-bin/carddisp.pl?gene=TRAF6
UGCG	UDP-Glucose Ceramide Glucosyltransferase	Protein Coding	41	GC09P111896	8.35850524902344	https://www.genecards.org/cgi-bin/carddisp.pl?gene=UGCG
DNM1	Dynamin 1	Protein Coding	49	GC09P128191	8.35774040222168	https://www.genecards.org/cgi-bin/carddisp.pl?gene=DNM1
ATP7A	ATPase Copper Transporting Alpha	Protein Coding	44	GC0XP077956	8.3569164276123	https://www.genecards.org/cgi-bin/carddisp.pl?gene=ATP7A
FES	FES Proto-Oncogene, Tyrosine Kinase	Protein Coding	46	GC15P090883	8.35493755340576	https://www.genecards.org/cgi-bin/carddisp.pl?gene=FES
SGPL1	Sphingosine-1-Phosphate Lyase 1	Protein Coding	43	GC10P070815	8.35300636291504	https://www.genecards.org/cgi-bin/carddisp.pl?gene=SGPL1
EPX	Eosinophil Peroxidase	Protein Coding	41	GC17P058192	8.35219478607178	https://www.genecards.org/cgi-bin/carddisp.pl?gene=EPX
FOXRED1	FAD Dependent Oxidoreductase Domain Containing 1	Protein Coding	39	GC11P126269	8.34663867950439	https://www.genecards.org/cgi-bin/carddisp.pl?gene=FOXRED1
GPX1	Glutathione Peroxidase 1	Protein Coding	45	GC03M049665	8.34265804290771	https://www.genecards.org/cgi-bin/carddisp.pl?gene=GPX1
SLC25A15	Solute Carrier Family 25 Member 15	Protein Coding	43	GC13P040789	8.33656692504883	https://www.genecards.org/cgi-bin/carddisp.pl?gene=SLC25A15
MIR324	MicroRNA 324	RNA Gene	18	GC17M007223	8.32633972167969	https://www.genecards.org/cgi-bin/carddisp.pl?gene=MIR324
MIR328	MicroRNA 328	RNA Gene	18	GC16M067203	8.32607841491699	https://www.genecards.org/cgi-bin/carddisp.pl?gene=MIR328
ITGA5	Integrin Subunit Alpha 5	Protein Coding	47	GC12M054598	8.32588195800781	https://www.genecards.org/cgi-bin/carddisp.pl?gene=ITGA5
IKBKG	Inhibitor Of Nuclear Factor Kappa B Kinase Regulatory Subunit Gamma	Protein Coding	46	GC0XP154541	8.32426643371582	https://www.genecards.org/cgi-bin/carddisp.pl?gene=IKBKG
NR1I2	Nuclear Receptor Subfamily 1 Group I Member 2	Protein Coding	45	GC03P119780	8.31889533996582	https://www.genecards.org/cgi-bin/carddisp.pl?gene=NR1I2
MIR32	MicroRNA 32	RNA Gene	19	GC09M109046	8.30731582641602	https://www.genecards.org/cgi-bin/carddisp.pl?gene=MIR32
ATP2A2	ATPase Sarcoplasmic/Endoplasmic Reticulum Ca2+ Transporting 2	Protein Coding	50	GC12P110280	8.30677032470703	https://www.genecards.org/cgi-bin/carddisp.pl?gene=ATP2A2
ABCB11	ATP Binding Cassette Subfamily B Member 11	Protein Coding	44	GC02M168922	8.30667114257813	https://www.genecards.org/cgi-bin/carddisp.pl?gene=ABCB11
AIF1	Allograft Inflammatory Factor 1	Protein Coding	37	GC06P064134	8.30295181274414	https://www.genecards.org/cgi-bin/carddisp.pl?gene=AIF1
EPCAM	Epithelial Cell Adhesion Molecule	Protein Coding	45	GC02P047345	8.29581737518311	https://www.genecards.org/cgi-bin/carddisp.pl?gene=EPCAM
DPAGT1	Dolichyl-Phosphate N-Acetylglucosaminephosphotransferase 1	Protein Coding	43	GC11M119096	8.28257846832275	https://www.genecards.org/cgi-bin/carddisp.pl?gene=DPAGT1
AVIL	Advillin	Protein Coding	36	GC12M057793	8.28150939941406	https://www.genecards.org/cgi-bin/carddisp.pl?gene=AVIL
ELP1	Elongator Acetyltransferase Complex Subunit 1	Protein Coding	32	GC09M108868	8.28106689453125	https://www.genecards.org/cgi-bin/carddisp.pl?gene=ELP1
COL14A1	Collagen Type XIV Alpha 1 Chain	Protein Coding	40	GC08P120084	8.2786808013916	https://www.genecards.org/cgi-bin/carddisp.pl?gene=COL14A1
IRF7	Interferon Regulatory Factor 7	Protein Coding	45	GC11M000612	8.27307224273682	https://www.genecards.org/cgi-bin/carddisp.pl?gene=IRF7
POSTN	Periostin	Protein Coding	41	GC13M037562	8.27165603637695	https://www.genecards.org/cgi-bin/carddisp.pl?gene=POSTN
IL18R1	Interleukin 18 Receptor 1	Protein Coding	40	GC02P102311	8.27134037017822	https://www.genecards.org/cgi-bin/carddisp.pl?gene=IL18R1
ERAP1	Endoplasmic Reticulum Aminopeptidase 1	Protein Coding	43	GC05M096760	8.26532649993896	https://www.genecards.org/cgi-bin/carddisp.pl?gene=ERAP1
ID4	Inhibitor Of DNA Binding 4, HLH Protein	Protein Coding	38	GC06P019837	8.25887775421143	https://www.genecards.org/cgi-bin/carddisp.pl?gene=ID4
NAGS	N-Acetylglutamate Synthase	Protein Coding	40	GC17P044004	8.25632667541504	https://www.genecards.org/cgi-bin/carddisp.pl?gene=NAGS
DDIT3	DNA Damage Inducible Transcript 3	Protein Coding	43	GC12M057516	8.25141716003418	https://www.genecards.org/cgi-bin/carddisp.pl?gene=DDIT3
UBE3A	Ubiquitin Protein Ligase E3A	Protein Coding	46	GC15M025333	8.24693298339844	https://www.genecards.org/cgi-bin/carddisp.pl?gene=UBE3A
DCHS1	Dachsous Cadherin-Related 1	Protein Coding	37	GC11M006621	8.24625778198242	https://www.genecards.org/cgi-bin/carddisp.pl?gene=DCHS1
TINF2	TERF1 Interacting Nuclear Factor 2	Protein Coding	40	GC14M024244	8.23967266082764	https://www.genecards.org/cgi-bin/carddisp.pl?gene=TINF2
CYP17A1	Cytochrome P450 Family 17 Subfamily A Member 1	Protein Coding	47	GC10M102830	8.23817920684814	https://www.genecards.org/cgi-bin/carddisp.pl?gene=CYP17A1
DIPK1A	Divergent Protein Kinase Domain 1A	Protein Coding	24	GC01M092833	8.23495864868164	https://www.genecards.org/cgi-bin/carddisp.pl?gene=DIPK1A
SUFU	SUFU Negative Regulator Of Hedgehog Signaling	Protein Coding	41	GC10P102503	8.22627258300781	https://www.genecards.org/cgi-bin/carddisp.pl?gene=SUFU
CSPG4	Chondroitin Sulfate Proteoglycan 4	Protein Coding	43	GC15M075674	8.21851062774658	https://www.genecards.org/cgi-bin/carddisp.pl?gene=CSPG4
COQ2	Coenzyme Q2, Polyprenyltransferase	Protein Coding	39	GC04M083261	8.21850299835205	https://www.genecards.org/cgi-bin/carddisp.pl?gene=COQ2
CLCN7	Chloride Voltage-Gated Channel 7	Protein Coding	44	GC16M001444	8.21771717071533	https://www.genecards.org/cgi-bin/carddisp.pl?gene=CLCN7
IKZF3	IKAROS Family Zinc Finger 3	Protein Coding	41	GC17M039759	8.21609878540039	https://www.genecards.org/cgi-bin/carddisp.pl?gene=IKZF3
NDUFAF3	NADH:Ubiquinone Oxidoreductase Complex Assembly Factor 3	Protein Coding	38	GC03P049020	8.21337699890137	https://www.genecards.org/cgi-bin/carddisp.pl?gene=NDUFAF3
MDK	Midkine	Protein Coding	41	GC11P046380	8.21194076538086	https://www.genecards.org/cgi-bin/carddisp.pl?gene=MDK
PXN	Paxillin	Protein Coding	44	GC12M120210	8.20864582061768	https://www.genecards.org/cgi-bin/carddisp.pl?gene=PXN
HBA1	Hemoglobin Subunit Alpha 1	Protein Coding	40	GC16P007340	8.20250225067139	https://www.genecards.org/cgi-bin/carddisp.pl?gene=HBA1
RREB1	Ras Responsive Element Binding Protein 1	Protein Coding	42	GC06P007107	8.20188331604004	https://www.genecards.org/cgi-bin/carddisp.pl?gene=RREB1
NDUFA13	NADH:Ubiquinone Oxidoreductase Subunit A13	Protein Coding	42	GC19P019515	8.19749355316162	https://www.genecards.org/cgi-bin/carddisp.pl?gene=NDUFA13
CYBA	Cytochrome B-245 Alpha Chain	Protein Coding	45	GC16M088643	8.19624710083008	https://www.genecards.org/cgi-bin/carddisp.pl?gene=CYBA
GRIA2	Glutamate Ionotropic Receptor AMPA Type Subunit 2	Protein Coding	48	GC04P157204	8.1930627822876	https://www.genecards.org/cgi-bin/carddisp.pl?gene=GRIA2
ACADVL	Acyl-CoA Dehydrogenase Very Long Chain	Protein Coding	44	GC17P007219	8.18574905395508	https://www.genecards.org/cgi-bin/carddisp.pl?gene=ACADVL
ABCC6	ATP Binding Cassette Subfamily C Member 6	Protein Coding	44	GC16M016148	8.18251323699951	https://www.genecards.org/cgi-bin/carddisp.pl?gene=ABCC6
NANOG	Nanog Homeobox	Protein Coding	37	GC12P007787	8.17623329162598	https://www.genecards.org/cgi-bin/carddisp.pl?gene=NANOG
GP6	Glycoprotein VI Platelet	Protein Coding	43	GC19M055013	8.16665267944336	https://www.genecards.org/cgi-bin/carddisp.pl?gene=GP6
CTTN	Cortactin	Protein Coding	41	GC11P070398	8.16312408447266	https://www.genecards.org/cgi-bin/carddisp.pl?gene=CTTN
ASNS	Asparagine Synthetase (Glutamine-Hydrolyzing)	Protein Coding	45	GC07M097854	8.15874195098877	https://www.genecards.org/cgi-bin/carddisp.pl?gene=ASNS
TNIP1	TNFAIP3 Interacting Protein 1	Protein Coding	39	GC05M151029	8.15811634063721	https://www.genecards.org/cgi-bin/carddisp.pl?gene=TNIP1
CBS	Cystathionine Beta-Synthase	Protein Coding	47	GC21M043053	8.1536226272583	https://www.genecards.org/cgi-bin/carddisp.pl?gene=CBS
PNKP	Polynucleotide Kinase 3'-Phosphatase	Protein Coding	44	GC19M054153	8.15152931213379	https://www.genecards.org/cgi-bin/carddisp.pl?gene=PNKP
SLC2A4	Solute Carrier Family 2 Member 4	Protein Coding	44	GC17P009801	8.14805793762207	https://www.genecards.org/cgi-bin/carddisp.pl?gene=SLC2A4
EPRS1	Glutamyl-Prolyl-TRNA Synthetase 1	Protein Coding	34	GC01M219969	8.14570713043213	https://www.genecards.org/cgi-bin/carddisp.pl?gene=EPRS1
KIF7	Kinesin Family Member 7	Protein Coding	38	GC15M089608	8.14485740661621	https://www.genecards.org/cgi-bin/carddisp.pl?gene=KIF7
ID1	Inhibitor Of DNA Binding 1, HLH Protein	Protein Coding	41	GC20P031605	8.1413688659668	https://www.genecards.org/cgi-bin/carddisp.pl?gene=ID1
RRM2B	Ribonucleotide Reductase Regulatory TP53 Inducible Subunit M2B	Protein Coding	47	GC08M102204	8.1329460144043	https://www.genecards.org/cgi-bin/carddisp.pl?gene=RRM2B
DIABLO	Diablo IAP-Binding Mitochondrial Protein	Protein Coding	45	GC12M122208	8.128249168396	https://www.genecards.org/cgi-bin/carddisp.pl?gene=DIABLO
COL4A6	Collagen Type IV Alpha 6 Chain	Protein Coding	43	GC0XM108155	8.12359046936035	https://www.genecards.org/cgi-bin/carddisp.pl?gene=COL4A6
ATP1A1	ATPase Na+/K+ Transporting Subunit Alpha 1	Protein Coding	48	GC01P116372	8.12315464019775	https://www.genecards.org/cgi-bin/carddisp.pl?gene=ATP1A1
NPR1	Natriuretic Peptide Receptor 1	Protein Coding	44	GC01P153760	8.1208610534668	https://www.genecards.org/cgi-bin/carddisp.pl?gene=NPR1
COL5A1	Collagen Type V Alpha 1 Chain	Protein Coding	44	GC09P134641	8.1193790435791	https://www.genecards.org/cgi-bin/carddisp.pl?gene=COL5A1
MIR130B	MicroRNA 130b	RNA Gene	17	GC22P029906	8.11837196350098	https://www.genecards.org/cgi-bin/carddisp.pl?gene=MIR130B
H3-2	H3.2 Histone (Putative)	Protein Coding	16	GC01M143894	8.11651420593262	https://www.genecards.org/cgi-bin/carddisp.pl?gene=H3-2
MIR128-1	MicroRNA 128-1	RNA Gene	19	GC02P135665	8.11521148681641	https://www.genecards.org/cgi-bin/carddisp.pl?gene=MIR128-1
MIR143	MicroRNA 143	RNA Gene	22	GC05P149410	8.11104297637939	https://www.genecards.org/cgi-bin/carddisp.pl?gene=MIR143
GAS5	Growth Arrest Specific 5	RNA Gene	23	GC01M173947	8.10967063903809	https://www.genecards.org/cgi-bin/carddisp.pl?gene=GAS5
RPL10	Ribosomal Protein L10	Protein Coding	43	GC0XP154389	8.1076545715332	https://www.genecards.org/cgi-bin/carddisp.pl?gene=RPL10
SMN1	Survival Of Motor Neuron 1, Telomeric	Protein Coding	40	GC05P070924	8.10079765319824	https://www.genecards.org/cgi-bin/carddisp.pl?gene=SMN1
ASL	Argininosuccinate Lyase	Protein Coding	44	GC07P066075	8.09951591491699	https://www.genecards.org/cgi-bin/carddisp.pl?gene=ASL
ITPR3	Inositol 1,4,5-Trisphosphate Receptor Type 3	Protein Coding	44	GC06P033620	8.0980920791626	https://www.genecards.org/cgi-bin/carddisp.pl?gene=ITPR3
CDX2	Caudal Type Homeobox 2	Protein Coding	41	GC13M027962	8.09760665893555	https://www.genecards.org/cgi-bin/carddisp.pl?gene=CDX2
SPRY2	Sprouty RTK Signaling Antagonist 2	Protein Coding	45	GC13M080335	8.08950042724609	https://www.genecards.org/cgi-bin/carddisp.pl?gene=SPRY2
FTO	FTO Alpha-Ketoglutarate Dependent Dioxygenase	Protein Coding	44	GC16P053744	8.08736038208008	https://www.genecards.org/cgi-bin/carddisp.pl?gene=FTO
HADH	Hydroxyacyl-CoA Dehydrogenase	Protein Coding	44	GC04P107989	8.08418750762939	https://www.genecards.org/cgi-bin/carddisp.pl?gene=HADH
ANKK1	Ankyrin Repeat And Kinase Domain Containing 1	Protein Coding	37	GC11P113387	8.08290576934814	https://www.genecards.org/cgi-bin/carddisp.pl?gene=ANKK1
BAP1	BRCA1 Associated Protein 1	Protein Coding	45	GC03M052401	8.07916069030762	https://www.genecards.org/cgi-bin/carddisp.pl?gene=BAP1
LAMB3	Laminin Subunit Beta 3	Protein Coding	44	GC01M209614	8.07901573181152	https://www.genecards.org/cgi-bin/carddisp.pl?gene=LAMB3
EPHX1	Epoxide Hydrolase 1	Protein Coding	44	GC01P225810	8.06942939758301	https://www.genecards.org/cgi-bin/carddisp.pl?gene=EPHX1
NSUN2	NOP2/Sun RNA Methyltransferase 2	Protein Coding	41	GC05M006599	8.06395435333252	https://www.genecards.org/cgi-bin/carddisp.pl?gene=NSUN2
TYROBP	Transmembrane Immune Signaling Adaptor TYROBP	Protein Coding	43	GC19M035904	8.05719375610352	https://www.genecards.org/cgi-bin/carddisp.pl?gene=TYROBP
P2RY12	Purinergic Receptor P2Y12	Protein Coding	47	GC03M151336	8.05532073974609	https://www.genecards.org/cgi-bin/carddisp.pl?gene=P2RY12
GFRA1	GDNF Family Receptor Alpha 1	Protein Coding	42	GC10M116056	8.04484176635742	https://www.genecards.org/cgi-bin/carddisp.pl?gene=GFRA1
RPS27A	Ribosomal Protein S27a	Protein Coding	41	GC02P055231	8.03564929962158	https://www.genecards.org/cgi-bin/carddisp.pl?gene=RPS27A
GSTA1	Glutathione S-Transferase Alpha 1	Protein Coding	40	GC06M052791	8.03479480743408	https://www.genecards.org/cgi-bin/carddisp.pl?gene=GSTA1
CLDN4	Claudin 4	Protein Coding	40	GC07P073799	8.02791404724121	https://www.genecards.org/cgi-bin/carddisp.pl?gene=CLDN4
DUSP6	Dual Specificity Phosphatase 6	Protein Coding	47	GC12M089347	8.0277681350708	https://www.genecards.org/cgi-bin/carddisp.pl?gene=DUSP6
PTGER3	Prostaglandin E Receptor 3	Protein Coding	45	GC01M070852	8.02627754211426	https://www.genecards.org/cgi-bin/carddisp.pl?gene=PTGER3
ATG7	Autophagy Related 7	Protein Coding	41	GC03P011446	8.02598762512207	https://www.genecards.org/cgi-bin/carddisp.pl?gene=ATG7
WAS	WASP Actin Nucleation Promoting Factor	Protein Coding	47	GC0XP048676	8.02457618713379	https://www.genecards.org/cgi-bin/carddisp.pl?gene=WAS
BAZ1B	Bromodomain Adjacent To Zinc Finger Domain 1B	Protein Coding	39	GC07M073440	8.01972579956055	https://www.genecards.org/cgi-bin/carddisp.pl?gene=BAZ1B
SLC22A4	Solute Carrier Family 22 Member 4	Protein Coding	42	GC05P132294	8.01488304138184	https://www.genecards.org/cgi-bin/carddisp.pl?gene=SLC22A4
RPS20	Ribosomal Protein S20	Protein Coding	42	GC08M056067	8.01065921783447	https://www.genecards.org/cgi-bin/carddisp.pl?gene=RPS20
CXCR5	C-X-C Motif Chemokine Receptor 5	Protein Coding	39	GC11P118912	8.01047992706299	https://www.genecards.org/cgi-bin/carddisp.pl?gene=CXCR5
ATP11A	ATPase Phospholipid Transporting 11A	Protein Coding	40	GC13P112690	8.0080394744873	https://www.genecards.org/cgi-bin/carddisp.pl?gene=ATP11A
WWTR1	WW Domain Containing Transcription Regulator 1	Protein Coding	40	GC03M149517	8.00096321105957	https://www.genecards.org/cgi-bin/carddisp.pl?gene=WWTR1
RHO	Rhodopsin	Protein Coding	45	GC03P132419	7.99856376647949	https://www.genecards.org/cgi-bin/carddisp.pl?gene=RHO
BHMT	Betaine--Homocysteine S-Methyltransferase	Protein Coding	40	GC05P079111	7.99629259109497	https://www.genecards.org/cgi-bin/carddisp.pl?gene=BHMT
HCK	HCK Proto-Oncogene, Src Family Tyrosine Kinase	Protein Coding	47	GC20P032052	7.9842357635498	https://www.genecards.org/cgi-bin/carddisp.pl?gene=HCK
GAD2	Glutamate Decarboxylase 2	Protein Coding	44	GC10P026216	7.97989273071289	https://www.genecards.org/cgi-bin/carddisp.pl?gene=GAD2
SKIV2L	Ski2 Like RNA Helicase	Protein Coding	41	GC06P064158	7.96685695648193	https://www.genecards.org/cgi-bin/carddisp.pl?gene=SKIV2L
NDUFA1	NADH:Ubiquinone Oxidoreductase Subunit A1	Protein Coding	43	GC0XP119871	7.96514987945557	https://www.genecards.org/cgi-bin/carddisp.pl?gene=NDUFA1
GNRH1	Gonadotropin Releasing Hormone 1	Protein Coding	40	GC08M025419	7.95915746688843	https://www.genecards.org/cgi-bin/carddisp.pl?gene=GNRH1
FLG	Filaggrin	Protein Coding	39	GC01M152274	7.95909738540649	https://www.genecards.org/cgi-bin/carddisp.pl?gene=FLG
PIK3R2	Phosphoinositide-3-Kinase Regulatory Subunit 2	Protein Coding	48	GC19P018153	7.95649290084839	https://www.genecards.org/cgi-bin/carddisp.pl?gene=PIK3R2
MKI67	Marker Of Proliferation Ki-67	Protein Coding	43	GC10M128096	7.95294857025146	https://www.genecards.org/cgi-bin/carddisp.pl?gene=MKI67
H4C1	H4 Clustered Histone 1	Protein Coding	31	GC06P063915	7.95213222503662	https://www.genecards.org/cgi-bin/carddisp.pl?gene=H4C1
NDN	Necdin, MAGE Family Member	Protein Coding	41	GC15M023686	7.95035982131958	https://www.genecards.org/cgi-bin/carddisp.pl?gene=NDN
MST1	Macrophage Stimulating 1	Protein Coding	44	GC03M049683	7.94999217987061	https://www.genecards.org/cgi-bin/carddisp.pl?gene=MST1
CD9	CD9 Molecule	Protein Coding	41	GC12P015324	7.94756746292114	https://www.genecards.org/cgi-bin/carddisp.pl?gene=CD9
WNT11	Wnt Family Member 11	Protein Coding	43	GC11M076186	7.94346380233765	https://www.genecards.org/cgi-bin/carddisp.pl?gene=WNT11
APBB1	Amyloid Beta Precursor Protein Binding Family B Member 1	Protein Coding	42	GC11M006396	7.94106483459473	https://www.genecards.org/cgi-bin/carddisp.pl?gene=APBB1
HDAC3	Histone Deacetylase 3	Protein Coding	48	GC05M141583	7.93331146240234	https://www.genecards.org/cgi-bin/carddisp.pl?gene=HDAC3
KIF12	Kinesin Family Member 12	Protein Coding	34	GC09M114086	7.93270301818848	https://www.genecards.org/cgi-bin/carddisp.pl?gene=KIF12
PROCR	Protein C Receptor	Protein Coding	40	GC20P035289	7.93114757537842	https://www.genecards.org/cgi-bin/carddisp.pl?gene=PROCR
FGF1	Fibroblast Growth Factor 1	Protein Coding	45	GC05M142555	7.92423343658447	https://www.genecards.org/cgi-bin/carddisp.pl?gene=FGF1
MCCC1	Methylcrotonyl-CoA Carboxylase Subunit 1	Protein Coding	42	GC03M183015	7.92316579818726	https://www.genecards.org/cgi-bin/carddisp.pl?gene=MCCC1
RASGRP1	RAS Guanyl Releasing Protein 1	Protein Coding	45	GC15M038488	7.92262268066406	https://www.genecards.org/cgi-bin/carddisp.pl?gene=RASGRP1
TLE1	TLE Family Member 1, Transcriptional Corepressor	Protein Coding	43	GC09M081583	7.91901922225952	https://www.genecards.org/cgi-bin/carddisp.pl?gene=TLE1
NUP205	Nucleoporin 205	Protein Coding	36	GC07P135557	7.91689014434814	https://www.genecards.org/cgi-bin/carddisp.pl?gene=NUP205
OSM	Oncostatin M	Protein Coding	40	GC22M030262	7.91336297988892	https://www.genecards.org/cgi-bin/carddisp.pl?gene=OSM
HRH2	Histamine Receptor H2	Protein Coding	43	GC05P175659	7.89909648895264	https://www.genecards.org/cgi-bin/carddisp.pl?gene=HRH2
STAG2	Stromal Antigen 2	Protein Coding	43	GC0XP123960	7.89463567733765	https://www.genecards.org/cgi-bin/carddisp.pl?gene=STAG2
MIR34C	MicroRNA 34c	RNA Gene	20	GC11P111591	7.892578125	https://www.genecards.org/cgi-bin/carddisp.pl?gene=MIR34C
FABP12	Fatty Acid Binding Protein 12	Protein Coding	30	GC08M081524	7.88734722137451	https://www.genecards.org/cgi-bin/carddisp.pl?gene=FABP12
PITX2	Paired Like Homeodomain 2	Protein Coding	45	GC04M110617	7.88468980789185	https://www.genecards.org/cgi-bin/carddisp.pl?gene=PITX2
PTGIS	Prostaglandin I2 Synthase	Protein Coding	46	GC20M049503	7.87912797927856	https://www.genecards.org/cgi-bin/carddisp.pl?gene=PTGIS
TFEB	Transcription Factor EB	Protein Coding	40	GC06M054395	7.87440347671509	https://www.genecards.org/cgi-bin/carddisp.pl?gene=TFEB
ROR2	Receptor Tyrosine Kinase Like Orphan Receptor 2	Protein Coding	47	GC09M091564	7.87438011169434	https://www.genecards.org/cgi-bin/carddisp.pl?gene=ROR2
EDN3	Endothelin 3	Protein Coding	44	GC20P059300	7.87377500534058	https://www.genecards.org/cgi-bin/carddisp.pl?gene=EDN3
SULT1A3	Sulfotransferase Family 1A Member 3	Protein Coding	36	GC16P030199	7.87354946136475	https://www.genecards.org/cgi-bin/carddisp.pl?gene=SULT1A3
MFSD2A	Major Facilitator Superfamily Domain Containing 2A	Protein Coding	37	GC01P039955	7.86842966079712	https://www.genecards.org/cgi-bin/carddisp.pl?gene=MFSD2A
ITPR1	Inositol 1,4,5-Trisphosphate Receptor Type 1	Protein Coding	47	GC03P004486	7.86674833297729	https://www.genecards.org/cgi-bin/carddisp.pl?gene=ITPR1
MIR124-1	MicroRNA 124-1	RNA Gene	21	GC08M009903	7.86007165908813	https://www.genecards.org/cgi-bin/carddisp.pl?gene=MIR124-1
GTF2I	General Transcription Factor IIi	Protein Coding	41	GC07P074658	7.85763931274414	https://www.genecards.org/cgi-bin/carddisp.pl?gene=GTF2I
ATF2	Activating Transcription Factor 2	Protein Coding	44	GC02M175072	7.85614633560181	https://www.genecards.org/cgi-bin/carddisp.pl?gene=ATF2
BNC2	Basonuclin 2	Protein Coding	37	GC09M016410	7.85511255264282	https://www.genecards.org/cgi-bin/carddisp.pl?gene=BNC2
ATRIP	ATR Interacting Protein	Protein Coding	40	GC03P048469	7.85462045669556	https://www.genecards.org/cgi-bin/carddisp.pl?gene=ATRIP
CFLAR	CASP8 And FADD Like Apoptosis Regulator	Protein Coding	44	GC02P201117	7.84819984436035	https://www.genecards.org/cgi-bin/carddisp.pl?gene=CFLAR
RAB8A	RAB8A, Member RAS Oncogene Family	Protein Coding	38	GC19P016111	7.8472146987915	https://www.genecards.org/cgi-bin/carddisp.pl?gene=RAB8A
DARS2	Aspartyl-TRNA Synthetase 2, Mitochondrial	Protein Coding	40	GC01P173824	7.83504486083984	https://www.genecards.org/cgi-bin/carddisp.pl?gene=DARS2
ARID2	AT-Rich Interaction Domain 2	Protein Coding	39	GC12P045729	7.83147239685059	https://www.genecards.org/cgi-bin/carddisp.pl?gene=ARID2
HOTAIRM1	HOXA Transcript Antisense RNA, Myeloid-Specific 1	RNA Gene	19	GC07P027095	7.82834482192993	https://www.genecards.org/cgi-bin/carddisp.pl?gene=HOTAIRM1
MIR184	MicroRNA 184	RNA Gene	23	GC15P079209	7.82833194732666	https://www.genecards.org/cgi-bin/carddisp.pl?gene=MIR184
CALB2	Calbindin 2	Protein Coding	39	GC16P071392	7.82754230499268	https://www.genecards.org/cgi-bin/carddisp.pl?gene=CALB2
ITGA3	Integrin Subunit Alpha 3	Protein Coding	45	GC17P050055	7.82446479797363	https://www.genecards.org/cgi-bin/carddisp.pl?gene=ITGA3
NLRP1	NLR Family Pyrin Domain Containing 1	Protein Coding	43	GC17M005499	7.8187313079834	https://www.genecards.org/cgi-bin/carddisp.pl?gene=NLRP1
GRIN2A	Glutamate Ionotropic Receptor NMDA Type Subunit 2A	Protein Coding	50	GC16M009753	7.81760215759277	https://www.genecards.org/cgi-bin/carddisp.pl?gene=GRIN2A
KLK1	Kallikrein 1	Protein Coding	43	GC19M050819	7.81529998779297	https://www.genecards.org/cgi-bin/carddisp.pl?gene=KLK1
CD69	CD69 Molecule	Protein Coding	39	GC12M017566	7.80757188796997	https://www.genecards.org/cgi-bin/carddisp.pl?gene=CD69
FPGS	Folylpolyglutamate Synthase	Protein Coding	41	GC09P127794	7.79344367980957	https://www.genecards.org/cgi-bin/carddisp.pl?gene=FPGS
IL17F	Interleukin 17F	Protein Coding	39	GC06M054559	7.78553867340088	https://www.genecards.org/cgi-bin/carddisp.pl?gene=IL17F
IRS2	Insulin Receptor Substrate 2	Protein Coding	43	GC13M109752	7.77824115753174	https://www.genecards.org/cgi-bin/carddisp.pl?gene=IRS2
RTN4IP1	Reticulon 4 Interacting Protein 1	Protein Coding	40	GC06M106571	7.77191829681396	https://www.genecards.org/cgi-bin/carddisp.pl?gene=RTN4IP1
ALDH1A1	Aldehyde Dehydrogenase 1 Family Member A1	Protein Coding	45	GC09M072900	7.76515769958496	https://www.genecards.org/cgi-bin/carddisp.pl?gene=ALDH1A1
PCSK2	Proprotein Convertase Subtilisin/Kexin Type 2	Protein Coding	40	GC20P017226	7.76448202133179	https://www.genecards.org/cgi-bin/carddisp.pl?gene=PCSK2
MIR30C1	MicroRNA 30c-1	RNA Gene	21	GC01P040757	7.76321744918823	https://www.genecards.org/cgi-bin/carddisp.pl?gene=MIR30C1
NR4A1	Nuclear Receptor Subfamily 4 Group A Member 1	Protein Coding	45	GC12P052022	7.76219797134399	https://www.genecards.org/cgi-bin/carddisp.pl?gene=NR4A1
ENO1	Enolase 1	Protein Coding	45	GC01M008861	7.75760269165039	https://www.genecards.org/cgi-bin/carddisp.pl?gene=ENO1
CCR7	C-C Motif Chemokine Receptor 7	Protein Coding	43	GC17M040556	7.75610160827637	https://www.genecards.org/cgi-bin/carddisp.pl?gene=CCR7
PRDX1	Peroxiredoxin 1	Protein Coding	47	GC01M045511	7.74516487121582	https://www.genecards.org/cgi-bin/carddisp.pl?gene=PRDX1
RASA1	RAS P21 Protein Activator 1	Protein Coding	45	GC05P087267	7.74049139022827	https://www.genecards.org/cgi-bin/carddisp.pl?gene=RASA1
HNMT	Histamine N-Methyltransferase	Protein Coding	43	GC02P137964	7.73523330688477	https://www.genecards.org/cgi-bin/carddisp.pl?gene=HNMT
GALC	Galactosylceramidase	Protein Coding	42	GC14M087837	7.73326206207275	https://www.genecards.org/cgi-bin/carddisp.pl?gene=GALC
SIK1	Salt Inducible Kinase 1	Protein Coding	45	GC21M043414	7.73004102706909	https://www.genecards.org/cgi-bin/carddisp.pl?gene=SIK1
NUP133	Nucleoporin 133	Protein Coding	39	GC01M229441	7.7197470664978	https://www.genecards.org/cgi-bin/carddisp.pl?gene=NUP133
CEP41	Centrosomal Protein 41	Protein Coding	37	GC07M130393	7.71559858322144	https://www.genecards.org/cgi-bin/carddisp.pl?gene=CEP41
FURIN	Furin, Paired Basic Amino Acid Cleaving Enzyme	Protein Coding	44	GC15P090868	7.70514106750488	https://www.genecards.org/cgi-bin/carddisp.pl?gene=FURIN
NAXE	NAD(P)HX Epimerase	Protein Coding	33	GC01P156591	7.70299339294434	https://www.genecards.org/cgi-bin/carddisp.pl?gene=NAXE
NCOA3	Nuclear Receptor Coactivator 3	Protein Coding	44	GC20P047501	7.70155906677246	https://www.genecards.org/cgi-bin/carddisp.pl?gene=NCOA3
LEPQTL1	Leptin, Serum Levels Of	Genetic Locus	2	GC02U903086	7.69565057754517	https://www.genecards.org/cgi-bin/carddisp.pl?gene=LEPQTL1
ACTA1	Actin Alpha 1, Skeletal Muscle	Protein Coding	46	GC01M229436	7.6952075958252	https://www.genecards.org/cgi-bin/carddisp.pl?gene=ACTA1
ASIC1	Acid Sensing Ion Channel Subunit 1	Protein Coding	41	GC12P050057	7.6904149055481	https://www.genecards.org/cgi-bin/carddisp.pl?gene=ASIC1
BHLHE40	Basic Helix-Loop-Helix Family Member E40	Protein Coding	40	GC03P004980	7.68216228485107	https://www.genecards.org/cgi-bin/carddisp.pl?gene=BHLHE40
DPP9	Dipeptidyl Peptidase 9	Protein Coding	40	GC19M004675	7.67742252349854	https://www.genecards.org/cgi-bin/carddisp.pl?gene=DPP9
MASP1	MBL Associated Serine Protease 1	Protein Coding	46	GC03M187216	7.67620277404785	https://www.genecards.org/cgi-bin/carddisp.pl?gene=MASP1
PTPN1	Protein Tyrosine Phosphatase Non-Receptor Type 1	Protein Coding	48	GC20P050510	7.67608833312988	https://www.genecards.org/cgi-bin/carddisp.pl?gene=PTPN1
TMPRSS2	Transmembrane Serine Protease 2	Protein Coding	43	GC21M041464	7.67453908920288	https://www.genecards.org/cgi-bin/carddisp.pl?gene=TMPRSS2
C1QA	Complement C1q A Chain	Protein Coding	45	GC01P022636	7.66436100006104	https://www.genecards.org/cgi-bin/carddisp.pl?gene=C1QA
PSTPIP1	Proline-Serine-Threonine Phosphatase Interacting Protein 1	Protein Coding	43	GC15P076993	7.6633939743042	https://www.genecards.org/cgi-bin/carddisp.pl?gene=PSTPIP1
CTDP1	CTD Phosphatase Subunit 1	Protein Coding	40	GC18P079679	7.66047239303589	https://www.genecards.org/cgi-bin/carddisp.pl?gene=CTDP1
NAT8	N-Acetyltransferase 8 (Putative)	Protein Coding	36	GC02M073640	7.65089416503906	https://www.genecards.org/cgi-bin/carddisp.pl?gene=NAT8
FKBP1A	FKBP Prolyl Isomerase 1A	Protein Coding	44	GC20M001369	7.65034198760986	https://www.genecards.org/cgi-bin/carddisp.pl?gene=FKBP1A
MAX	MYC Associated Factor X	Protein Coding	45	GC14M065013	7.64911651611328	https://www.genecards.org/cgi-bin/carddisp.pl?gene=MAX
PGR	Progesterone Receptor	Protein Coding	48	GC11M101030	7.64247512817383	https://www.genecards.org/cgi-bin/carddisp.pl?gene=PGR
MTRR	5-Methyltetrahydrofolate-Homocysteine Methyltransferase Reductase	Protein Coding	41	GC05P007851	7.63897895812988	https://www.genecards.org/cgi-bin/carddisp.pl?gene=MTRR
ADRB1	Adrenoceptor Beta 1	Protein Coding	47	GC10P114044	7.6354513168335	https://www.genecards.org/cgi-bin/carddisp.pl?gene=ADRB1
CA9	Carbonic Anhydrase 9	Protein Coding	43	GC09P035673	7.6343412399292	https://www.genecards.org/cgi-bin/carddisp.pl?gene=CA9
CRHR1	Corticotropin Releasing Hormone Receptor 1	Protein Coding	43	GC17P045784	7.63395404815674	https://www.genecards.org/cgi-bin/carddisp.pl?gene=CRHR1
SUMO1	Small Ubiquitin Like Modifier 1	Protein Coding	44	GC02M202206	7.63067674636841	https://www.genecards.org/cgi-bin/carddisp.pl?gene=SUMO1
STC1	Stanniocalcin 1	Protein Coding	39	GC08M023841	7.63036775588989	https://www.genecards.org/cgi-bin/carddisp.pl?gene=STC1
PDE4D	Phosphodiesterase 4D	Protein Coding	47	GC05M058969	7.62923717498779	https://www.genecards.org/cgi-bin/carddisp.pl?gene=PDE4D
PTK2B	Protein Tyrosine Kinase 2 Beta	Protein Coding	48	GC08P027311	7.62585067749023	https://www.genecards.org/cgi-bin/carddisp.pl?gene=PTK2B
KIF1B	Kinesin Family Member 1B	Protein Coding	43	GC01P010210	7.62583446502686	https://www.genecards.org/cgi-bin/carddisp.pl?gene=KIF1B
HFE-AS1	HFE Antisense RNA 1	RNA Gene	8	GC06M026085	7.62481355667114	https://www.genecards.org/cgi-bin/carddisp.pl?gene=HFE-AS1
ACADM	Acyl-CoA Dehydrogenase Medium Chain	Protein Coding	44	GC01P075724	7.62312412261963	https://www.genecards.org/cgi-bin/carddisp.pl?gene=ACADM
TNFSF12	TNF Superfamily Member 12	Protein Coding	38	GC17P009828	7.62173175811768	https://www.genecards.org/cgi-bin/carddisp.pl?gene=TNFSF12
NR1H4	Nuclear Receptor Subfamily 1 Group H Member 4	Protein Coding	47	GC12P100473	7.62131118774414	https://www.genecards.org/cgi-bin/carddisp.pl?gene=NR1H4
TCF20	Transcription Factor 20	Protein Coding	36	GC22M042160	7.61914014816284	https://www.genecards.org/cgi-bin/carddisp.pl?gene=TCF20
PTH1R	Parathyroid Hormone 1 Receptor	Protein Coding	48	GC03P046877	7.61624097824097	https://www.genecards.org/cgi-bin/carddisp.pl?gene=PTH1R
AIFM1	Apoptosis Inducing Factor Mitochondria Associated 1	Protein Coding	47	GC0XM130129	7.6158275604248	https://www.genecards.org/cgi-bin/carddisp.pl?gene=AIFM1
NTF3	Neurotrophin 3	Protein Coding	40	GC12P005432	7.61284065246582	https://www.genecards.org/cgi-bin/carddisp.pl?gene=NTF3
ILK	Integrin Linked Kinase	Protein Coding	45	GC11P006604	7.61247730255127	https://www.genecards.org/cgi-bin/carddisp.pl?gene=ILK
PLXNC1	Plexin C1	Protein Coding	37	GC12P094150	7.61090612411499	https://www.genecards.org/cgi-bin/carddisp.pl?gene=PLXNC1
TET1	Tet Methylcytosine Dioxygenase 1	Protein Coding	37	GC10P068560	7.589035987854	https://www.genecards.org/cgi-bin/carddisp.pl?gene=TET1
PDE4A	Phosphodiesterase 4A	Protein Coding	43	GC19P010416	7.58399868011475	https://www.genecards.org/cgi-bin/carddisp.pl?gene=PDE4A
NDUFA6	NADH:Ubiquinone Oxidoreductase Subunit A6	Protein Coding	43	GC22M042085	7.57470703125	https://www.genecards.org/cgi-bin/carddisp.pl?gene=NDUFA6
RBP1	Retinol Binding Protein 1	Protein Coding	38	GC03M139517	7.57430362701416	https://www.genecards.org/cgi-bin/carddisp.pl?gene=RBP1
F2R	Coagulation Factor II Thrombin Receptor	Protein Coding	45	GC05P076716	7.57258129119873	https://www.genecards.org/cgi-bin/carddisp.pl?gene=F2R
IGHV4-38-2	Immunoglobulin Heavy Variable 4-38-2	Protein Coding	7	GC14U901616	7.57209873199463	https://www.genecards.org/cgi-bin/carddisp.pl?gene=IGHV4-38-2
EVPL	Envoplakin	Protein Coding	35	GC17M076004	7.56683254241943	https://www.genecards.org/cgi-bin/carddisp.pl?gene=EVPL
PIK3CB	Phosphatidylinositol-4,5-Bisphosphate 3-Kinase Catalytic Subunit Beta	Protein Coding	47	GC03M138652	7.56407260894775	https://www.genecards.org/cgi-bin/carddisp.pl?gene=PIK3CB
OGA	O-GlcNAcase	Protein Coding	31	GC10M101785	7.55916213989258	https://www.genecards.org/cgi-bin/carddisp.pl?gene=OGA
DDC	Dopa Decarboxylase	Protein Coding	50	GC07M050458	7.5578465461731	https://www.genecards.org/cgi-bin/carddisp.pl?gene=DDC
MIR574	MicroRNA 574	RNA Gene	18	GC04P038896	7.55427598953247	https://www.genecards.org/cgi-bin/carddisp.pl?gene=MIR574
BCORL1	BCL6 Corepressor Like 1	Protein Coding	33	GC0XP129980	7.55246543884277	https://www.genecards.org/cgi-bin/carddisp.pl?gene=BCORL1
SLC17A1	Solute Carrier Family 17 Member 1	Protein Coding	38	GC06M025723	7.55161380767822	https://www.genecards.org/cgi-bin/carddisp.pl?gene=SLC17A1
MNX1	Motor Neuron And Pancreas Homeobox 1	Protein Coding	40	GC07M156994	7.54724740982056	https://www.genecards.org/cgi-bin/carddisp.pl?gene=MNX1
NEFL	Neurofilament Light Chain	Protein Coding	44	GC08M024950	7.5465521812439	https://www.genecards.org/cgi-bin/carddisp.pl?gene=NEFL
CRYAA	Crystallin Alpha A	Protein Coding	43	GC21P043169	7.54296398162842	https://www.genecards.org/cgi-bin/carddisp.pl?gene=CRYAA
TINAG	Tubulointerstitial Nephritis Antigen	Protein Coding	37	GC06P064481	7.54060173034668	https://www.genecards.org/cgi-bin/carddisp.pl?gene=TINAG
OLIG2	Oligodendrocyte Transcription Factor 2	Protein Coding	39	GC21P033025	7.53774976730347	https://www.genecards.org/cgi-bin/carddisp.pl?gene=OLIG2
PROC	Protein C, Inactivator Of Coagulation Factors Va And VIIIa	Protein Coding	47	GC02P127418	7.53664016723633	https://www.genecards.org/cgi-bin/carddisp.pl?gene=PROC
NLRP12	NLR Family Pyrin Domain Containing 12	Protein Coding	42	GC19M053793	7.52811431884766	https://www.genecards.org/cgi-bin/carddisp.pl?gene=NLRP12
WAC	WW Domain Containing Adaptor With Coiled-Coil	Protein Coding	39	GC10P028557	7.52772760391235	https://www.genecards.org/cgi-bin/carddisp.pl?gene=WAC
ERG	ETS Transcription Factor ERG	Protein Coding	44	GC21M038367	7.52383136749268	https://www.genecards.org/cgi-bin/carddisp.pl?gene=ERG
B3GLCT	Beta 3-Glucosyltransferase	Protein Coding	32	GC13P031200	7.51812744140625	https://www.genecards.org/cgi-bin/carddisp.pl?gene=B3GLCT
TYMP	Thymidine Phosphorylase	Protein Coding	44	GC22M050525	7.51689195632935	https://www.genecards.org/cgi-bin/carddisp.pl?gene=TYMP
NUP160	Nucleoporin 160	Protein Coding	38	GC11M076994	7.51273441314697	https://www.genecards.org/cgi-bin/carddisp.pl?gene=NUP160
IL1RL1	Interleukin 1 Receptor Like 1	Protein Coding	39	GC02P102294	7.50954914093018	https://www.genecards.org/cgi-bin/carddisp.pl?gene=IL1RL1
SHROOM3	Shroom Family Member 3	Protein Coding	35	GC04P076435	7.50297498703003	https://www.genecards.org/cgi-bin/carddisp.pl?gene=SHROOM3
BCL2L2	BCL2 Like 2	Protein Coding	42	GC14P028371	7.50189542770386	https://www.genecards.org/cgi-bin/carddisp.pl?gene=BCL2L2
BPI	Bactericidal Permeability Increasing Protein	Protein Coding	40	GC20P038304	7.49539804458618	https://www.genecards.org/cgi-bin/carddisp.pl?gene=BPI
GRP	Gastrin Releasing Peptide	Protein Coding	39	GC18P059220	7.49517774581909	https://www.genecards.org/cgi-bin/carddisp.pl?gene=GRP
MIR29C	MicroRNA 29c	RNA Gene	18	GC01M207802	7.49427795410156	https://www.genecards.org/cgi-bin/carddisp.pl?gene=MIR29C
ENPEP	Glutamyl Aminopeptidase	Protein Coding	43	GC04P110365	7.49362134933472	https://www.genecards.org/cgi-bin/carddisp.pl?gene=ENPEP
SLC4A2	Solute Carrier Family 4 Member 2	Protein Coding	42	GC07P151057	7.49166774749756	https://www.genecards.org/cgi-bin/carddisp.pl?gene=SLC4A2
AURKB	Aurora Kinase B	Protein Coding	48	GC17M009591	7.48911619186401	https://www.genecards.org/cgi-bin/carddisp.pl?gene=AURKB
CLEC4M	C-Type Lectin Domain Family 4 Member M	Protein Coding	39	GC19P007763	7.48258924484253	https://www.genecards.org/cgi-bin/carddisp.pl?gene=CLEC4M
CLDN1	Claudin 1	Protein Coding	45	GC03M190305	7.48016405105591	https://www.genecards.org/cgi-bin/carddisp.pl?gene=CLDN1
KIRREL3	Kirre Like Nephrin Family Adhesion Molecule 3	Protein Coding	41	GC11M126423	7.48013877868652	https://www.genecards.org/cgi-bin/carddisp.pl?gene=KIRREL3
CHN1	Chimerin 1	Protein Coding	46	GC02M174799	7.47927236557007	https://www.genecards.org/cgi-bin/carddisp.pl?gene=CHN1
CFL1	Cofilin 1	Protein Coding	44	GC11M065823	7.47674560546875	https://www.genecards.org/cgi-bin/carddisp.pl?gene=CFL1
SERPINB2	Serpin Family B Member 2	Protein Coding	41	GC18P063871	7.47064447402954	https://www.genecards.org/cgi-bin/carddisp.pl?gene=SERPINB2
GLUD1	Glutamate Dehydrogenase 1	Protein Coding	48	GC10M087050	7.47014141082764	https://www.genecards.org/cgi-bin/carddisp.pl?gene=GLUD1
CD68	CD68 Molecule	Protein Coding	37	GC17P007579	7.45684814453125	https://www.genecards.org/cgi-bin/carddisp.pl?gene=CD68
CX3CL1	C-X3-C Motif Chemokine Ligand 1	Protein Coding	40	GC16P057372	7.45188999176025	https://www.genecards.org/cgi-bin/carddisp.pl?gene=CX3CL1
IL12A	Interleukin 12A	Protein Coding	41	GC03P159988	7.44988107681274	https://www.genecards.org/cgi-bin/carddisp.pl?gene=IL12A
CA2	Carbonic Anhydrase 2	Protein Coding	49	GC08P085463	7.44734954833984	https://www.genecards.org/cgi-bin/carddisp.pl?gene=CA2
CXCL16	C-X-C Motif Chemokine Ligand 16	Protein Coding	37	GC17M004733	7.44434547424316	https://www.genecards.org/cgi-bin/carddisp.pl?gene=CXCL16
SMARCE1	SWI/SNF Related, Matrix Associated, Actin Dependent Regulator Of Chromatin, Subfamily E, Member 1	Protein Coding	44	GC17M040624	7.44011116027832	https://www.genecards.org/cgi-bin/carddisp.pl?gene=SMARCE1
COL2A1	Collagen Type II Alpha 1 Chain	Protein Coding	47	GC12M047972	7.43602085113525	https://www.genecards.org/cgi-bin/carddisp.pl?gene=COL2A1
MAPKAPK2	MAPK Activated Protein Kinase 2	Protein Coding	47	GC01P206684	7.42681217193604	https://www.genecards.org/cgi-bin/carddisp.pl?gene=MAPKAPK2
MYOG	Myogenin	Protein Coding	39	GC01M203083	7.42465734481812	https://www.genecards.org/cgi-bin/carddisp.pl?gene=MYOG
NUDC	Nuclear Distribution C, Dynein Complex Regulator	Protein Coding	41	GC01P027023	7.42440843582153	https://www.genecards.org/cgi-bin/carddisp.pl?gene=NUDC
GLUL	Glutamate-Ammonia Ligase	Protein Coding	47	GC01M182378	7.4201922416687	https://www.genecards.org/cgi-bin/carddisp.pl?gene=GLUL
BLNK	B Cell Linker	Protein Coding	45	GC10M096225	7.4188928604126	https://www.genecards.org/cgi-bin/carddisp.pl?gene=BLNK
STRA6	Signaling Receptor And Transporter Of Retinol STRA6	Protein Coding	40	GC15M074179	7.41149234771729	https://www.genecards.org/cgi-bin/carddisp.pl?gene=STRA6
FOXC2	Forkhead Box C2	Protein Coding	43	GC16P086577	7.39602136611938	https://www.genecards.org/cgi-bin/carddisp.pl?gene=FOXC2
SCARB1	Scavenger Receptor Class B Member 1	Protein Coding	43	GC12M124776	7.39415550231934	https://www.genecards.org/cgi-bin/carddisp.pl?gene=SCARB1
CTRC	Chymotrypsin C	Protein Coding	43	GC01P015438	7.39331722259521	https://www.genecards.org/cgi-bin/carddisp.pl?gene=CTRC
HOXB7	Homeobox B7	Protein Coding	40	GC17M048607	7.39312124252319	https://www.genecards.org/cgi-bin/carddisp.pl?gene=HOXB7
STS	Steroid Sulfatase	Protein Coding	43	GC0XP007146	7.39224195480347	https://www.genecards.org/cgi-bin/carddisp.pl?gene=STS
SH2B1	SH2B Adaptor Protein 1	Protein Coding	41	GC16P036806	7.39116859436035	https://www.genecards.org/cgi-bin/carddisp.pl?gene=SH2B1
FHL2	Four And A Half LIM Domains 2	Protein Coding	44	GC02M105357	7.38974380493164	https://www.genecards.org/cgi-bin/carddisp.pl?gene=FHL2
SLC25A22	Solute Carrier Family 25 Member 22	Protein Coding	39	GC11M001801	7.38844060897827	https://www.genecards.org/cgi-bin/carddisp.pl?gene=SLC25A22
CABIN1	Calcineurin Binding Protein 1	Protein Coding	40	GC22P024011	7.37669849395752	https://www.genecards.org/cgi-bin/carddisp.pl?gene=CABIN1
FTH1	Ferritin Heavy Chain 1	Protein Coding	48	GC11M061959	7.37203502655029	https://www.genecards.org/cgi-bin/carddisp.pl?gene=FTH1
YARS1	Tyrosyl-TRNA Synthetase 1	Protein Coding	35	GC01M032776	7.36932373046875	https://www.genecards.org/cgi-bin/carddisp.pl?gene=YARS1
PTPN2	Protein Tyrosine Phosphatase Non-Receptor Type 2	Protein Coding	45	GC18M020978	7.36632776260376	https://www.genecards.org/cgi-bin/carddisp.pl?gene=PTPN2
NR5A2	Nuclear Receptor Subfamily 5 Group A Member 2	Protein Coding	44	GC01P199996	7.35999011993408	https://www.genecards.org/cgi-bin/carddisp.pl?gene=NR5A2
NDUFS1	NADH:Ubiquinone Oxidoreductase Core Subunit S1	Protein Coding	44	GC02M206114	7.35829782485962	https://www.genecards.org/cgi-bin/carddisp.pl?gene=NDUFS1
TCF21	Transcription Factor 21	Protein Coding	35	GC06P133889	7.35005855560303	https://www.genecards.org/cgi-bin/carddisp.pl?gene=TCF21
SCN1A-AS1	SCN1A And SCN9A Antisense RNA 1	RNA Gene	12	GC02P165959	7.34919166564941	https://www.genecards.org/cgi-bin/carddisp.pl?gene=SCN1A-AS1
SUOX	Sulfite Oxidase	Protein Coding	43	GC12P055997	7.34915256500244	https://www.genecards.org/cgi-bin/carddisp.pl?gene=SUOX
GPHN	Gephyrin	Protein Coding	46	GC14P066507	7.34700107574463	https://www.genecards.org/cgi-bin/carddisp.pl?gene=GPHN
HGD	Homogentisate 1,2-Dioxygenase	Protein Coding	43	GC03M120628	7.3460898399353	https://www.genecards.org/cgi-bin/carddisp.pl?gene=HGD
CHIT1	Chitinase 1	Protein Coding	41	GC01M203181	7.33566665649414	https://www.genecards.org/cgi-bin/carddisp.pl?gene=CHIT1
DDR1	Discoidin Domain Receptor Tyrosine Kinase 1	Protein Coding	45	GC06P064118	7.333251953125	https://www.genecards.org/cgi-bin/carddisp.pl?gene=DDR1
RBM8A	RNA Binding Motif Protein 8A	Protein Coding	39	GC01M145921	7.33277797698975	https://www.genecards.org/cgi-bin/carddisp.pl?gene=RBM8A
DPF2	Double PHD Fingers 2	Protein Coding	40	GC11P067473	7.32802152633667	https://www.genecards.org/cgi-bin/carddisp.pl?gene=DPF2
NR1I3	Nuclear Receptor Subfamily 1 Group I Member 3	Protein Coding	43	GC01M161229	7.32627820968628	https://www.genecards.org/cgi-bin/carddisp.pl?gene=NR1I3
SH2D1A	SH2 Domain Containing 1A	Protein Coding	44	GC0XP124227	7.32183074951172	https://www.genecards.org/cgi-bin/carddisp.pl?gene=SH2D1A
MIR99A	MicroRNA 99a	RNA Gene	21	GC21P016539	7.3212628364563	https://www.genecards.org/cgi-bin/carddisp.pl?gene=MIR99A
TIRAP	TIR Domain Containing Adaptor Protein	Protein Coding	41	GC11P126284	7.31630563735962	https://www.genecards.org/cgi-bin/carddisp.pl?gene=TIRAP
IL16	Interleukin 16	Protein Coding	40	GC15P081159	7.31533241271973	https://www.genecards.org/cgi-bin/carddisp.pl?gene=IL16
KEAP1	Kelch Like ECH Associated Protein 1	Protein Coding	46	GC19M010486	7.31428480148315	https://www.genecards.org/cgi-bin/carddisp.pl?gene=KEAP1
KLRC1	Killer Cell Lectin Like Receptor C1	Protein Coding	39	GC12M017578	7.31358671188354	https://www.genecards.org/cgi-bin/carddisp.pl?gene=KLRC1
PEX2	Peroxisomal Biogenesis Factor 2	Protein Coding	42	GC08M076980	7.30861902236938	https://www.genecards.org/cgi-bin/carddisp.pl?gene=PEX2
TERF1	Telomeric Repeat Binding Factor 1	Protein Coding	41	GC08P073003	7.30334901809692	https://www.genecards.org/cgi-bin/carddisp.pl?gene=TERF1
MIR455	MicroRNA 455	RNA Gene	18	GC09P114209	7.29819631576538	https://www.genecards.org/cgi-bin/carddisp.pl?gene=MIR455
KRT5	Keratin 5	Protein Coding	45	GC12M052514	7.29765367507935	https://www.genecards.org/cgi-bin/carddisp.pl?gene=KRT5
AOC3	Amine Oxidase Copper Containing 3	Protein Coding	42	GC17P042851	7.29571676254272	https://www.genecards.org/cgi-bin/carddisp.pl?gene=AOC3
SLC26A4	Solute Carrier Family 26 Member 4	Protein Coding	41	GC07P107660	7.28584671020508	https://www.genecards.org/cgi-bin/carddisp.pl?gene=SLC26A4
SLC29A3	Solute Carrier Family 29 Member 3	Protein Coding	42	GC10P071320	7.28523349761963	https://www.genecards.org/cgi-bin/carddisp.pl?gene=SLC29A3
WRAP53	WD Repeat Containing Antisense To TP53	Protein Coding	40	GC17P009838	7.28522634506226	https://www.genecards.org/cgi-bin/carddisp.pl?gene=WRAP53
PVALB	Parvalbumin	Protein Coding	37	GC22M036800	7.28456878662109	https://www.genecards.org/cgi-bin/carddisp.pl?gene=PVALB
TACR1	Tachykinin Receptor 1	Protein Coding	44	GC02M075010	7.28176307678223	https://www.genecards.org/cgi-bin/carddisp.pl?gene=TACR1
MIR326	MicroRNA 326	RNA Gene	20	GC11M075335	7.2706298828125	https://www.genecards.org/cgi-bin/carddisp.pl?gene=MIR326
RFC2	Replication Factor C Subunit 2	Protein Coding	43	GC07M074231	7.26052045822144	https://www.genecards.org/cgi-bin/carddisp.pl?gene=RFC2
VPS33B	VPS33B Late Endosome And Lysosome Associated	Protein Coding	40	GC15M090998	7.25986337661743	https://www.genecards.org/cgi-bin/carddisp.pl?gene=VPS33B
STARD3	StAR Related Lipid Transfer Domain Containing 3	Protein Coding	38	GC17P039637	7.25584745407104	https://www.genecards.org/cgi-bin/carddisp.pl?gene=STARD3
VKORC1	Vitamin K Epoxide Reductase Complex Subunit 1	Protein Coding	45	GC16M032977	7.25390529632568	https://www.genecards.org/cgi-bin/carddisp.pl?gene=VKORC1
PI3	Peptidase Inhibitor 3	Protein Coding	37	GC20P045174	7.25366687774658	https://www.genecards.org/cgi-bin/carddisp.pl?gene=PI3
NRG1	Neuregulin 1	Protein Coding	44	GC08P031639	7.25262641906738	https://www.genecards.org/cgi-bin/carddisp.pl?gene=NRG1
MIR338	MicroRNA 338	RNA Gene	17	GC17M081126	7.25043535232544	https://www.genecards.org/cgi-bin/carddisp.pl?gene=MIR338
NDUFS8	NADH:Ubiquinone Oxidoreductase Core Subunit S8	Protein Coding	44	GC11P068030	7.24976921081543	https://www.genecards.org/cgi-bin/carddisp.pl?gene=NDUFS8
CALCRL	Calcitonin Receptor Like Receptor	Protein Coding	43	GC02M187341	7.24409294128418	https://www.genecards.org/cgi-bin/carddisp.pl?gene=CALCRL
MAP2K2	Mitogen-Activated Protein Kinase Kinase 2	Protein Coding	51	GC19M004090	7.24211645126343	https://www.genecards.org/cgi-bin/carddisp.pl?gene=MAP2K2
DYSF	Dysferlin	Protein Coding	43	GC02P071453	7.24126815795898	https://www.genecards.org/cgi-bin/carddisp.pl?gene=DYSF
TIMP3	TIMP Metallopeptidase Inhibitor 3	Protein Coding	44	GC22P032800	7.23445844650269	https://www.genecards.org/cgi-bin/carddisp.pl?gene=TIMP3
ADAM17	ADAM Metallopeptidase Domain 17	Protein Coding	49	GC02M009488	7.22914886474609	https://www.genecards.org/cgi-bin/carddisp.pl?gene=ADAM17
SI	Sucrase-Isomaltase	Protein Coding	42	GC03M164978	7.22691011428833	https://www.genecards.org/cgi-bin/carddisp.pl?gene=SI
NAA10	N-Alpha-Acetyltransferase 10, NatA Catalytic Subunit	Protein Coding	41	GC0XM153929	7.21660995483398	https://www.genecards.org/cgi-bin/carddisp.pl?gene=NAA10
DPEP1	Dipeptidase 1	Protein Coding	41	GC16P089613	7.20865917205811	https://www.genecards.org/cgi-bin/carddisp.pl?gene=DPEP1
MIR134	MicroRNA 134	RNA Gene	19	GC14P107716	7.20694208145142	https://www.genecards.org/cgi-bin/carddisp.pl?gene=MIR134
ALDH5A1	Aldehyde Dehydrogenase 5 Family Member A1	Protein Coding	44	GC06P024494	7.20212316513062	https://www.genecards.org/cgi-bin/carddisp.pl?gene=ALDH5A1
TET3	Tet Methylcytosine Dioxygenase 3	Protein Coding	39	GC02P073986	7.19540643692017	https://www.genecards.org/cgi-bin/carddisp.pl?gene=TET3
IVD	Isovaleryl-CoA Dehydrogenase	Protein Coding	43	GC15P040405	7.19301223754883	https://www.genecards.org/cgi-bin/carddisp.pl?gene=IVD
BTD	Biotinidase	Protein Coding	42	GC03P016364	7.19064569473267	https://www.genecards.org/cgi-bin/carddisp.pl?gene=BTD
IL23A	Interleukin 23 Subunit Alpha	Protein Coding	37	GC12P056805	7.18847179412842	https://www.genecards.org/cgi-bin/carddisp.pl?gene=IL23A
NDUFS3	NADH:Ubiquinone Oxidoreductase Core Subunit S3	Protein Coding	45	GC11P047567	7.18846988677979	https://www.genecards.org/cgi-bin/carddisp.pl?gene=NDUFS3
CYLD	CYLD Lysine 63 Deubiquitinase	Protein Coding	47	GC16P050742	7.18770790100098	https://www.genecards.org/cgi-bin/carddisp.pl?gene=CYLD
GAD1	Glutamate Decarboxylase 1	Protein Coding	48	GC02P170813	7.18762683868408	https://www.genecards.org/cgi-bin/carddisp.pl?gene=GAD1
IARS2	Isoleucyl-TRNA Synthetase 2, Mitochondrial	Protein Coding	40	GC01P220094	7.18721055984497	https://www.genecards.org/cgi-bin/carddisp.pl?gene=IARS2
SS18	SS18 Subunit Of BAF Chromatin Remodeling Complex	Protein Coding	39	GC18M026016	7.18651866912842	https://www.genecards.org/cgi-bin/carddisp.pl?gene=SS18
MIRLET7A1	MicroRNA Let-7a-1	RNA Gene	21	GC09P094175	7.18363666534424	https://www.genecards.org/cgi-bin/carddisp.pl?gene=MIRLET7A1
CADM1	Cell Adhesion Molecule 1	Protein Coding	40	GC11M115169	7.18302536010742	https://www.genecards.org/cgi-bin/carddisp.pl?gene=CADM1
IFI27	Interferon Alpha Inducible Protein 27	Protein Coding	37	GC14P094104	7.17687082290649	https://www.genecards.org/cgi-bin/carddisp.pl?gene=IFI27
SOX18	SRY-Box Transcription Factor 18	Protein Coding	39	GC20M064047	7.16739368438721	https://www.genecards.org/cgi-bin/carddisp.pl?gene=SOX18
GNA11	G Protein Subunit Alpha 11	Protein Coding	46	GC19P003094	7.16300964355469	https://www.genecards.org/cgi-bin/carddisp.pl?gene=GNA11
SMAD7	SMAD Family Member 7	Protein Coding	41	GC18M048919	7.16130256652832	https://www.genecards.org/cgi-bin/carddisp.pl?gene=SMAD7
CNTF	Ciliary Neurotrophic Factor	Protein Coding	39	GC11P058622	7.15272235870361	https://www.genecards.org/cgi-bin/carddisp.pl?gene=CNTF
H4C8	H4 Clustered Histone 8	Protein Coding	28	GC06M054673	7.15000104904175	https://www.genecards.org/cgi-bin/carddisp.pl?gene=H4C8
H4C4	H4 Clustered Histone 4	Protein Coding	25	GC06M054671	7.15000104904175	https://www.genecards.org/cgi-bin/carddisp.pl?gene=H4C4
PEX1	Peroxisomal Biogenesis Factor 1	Protein Coding	43	GC07M092487	7.14975500106812	https://www.genecards.org/cgi-bin/carddisp.pl?gene=PEX1
COL17A1	Collagen Type XVII Alpha 1 Chain	Protein Coding	43	GC10M104031	7.14974594116211	https://www.genecards.org/cgi-bin/carddisp.pl?gene=COL17A1
HSPB2	Heat Shock Protein Family B (Small) Member 2	Protein Coding	38	GC11P111913	7.13656139373779	https://www.genecards.org/cgi-bin/carddisp.pl?gene=HSPB2
SLC8A1	Solute Carrier Family 8 Member A1	Protein Coding	43	GC02M040078	7.13468027114868	https://www.genecards.org/cgi-bin/carddisp.pl?gene=SLC8A1
CD200	CD200 Molecule	Protein Coding	37	GC03P112332	7.12791538238525	https://www.genecards.org/cgi-bin/carddisp.pl?gene=CD200
EPHB2	EPH Receptor B2	Protein Coding	49	GC01P022710	7.12392425537109	https://www.genecards.org/cgi-bin/carddisp.pl?gene=EPHB2
AGXT2	Alanine--Glyoxylate Aminotransferase 2	Protein Coding	39	GC05M034998	7.1196665763855	https://www.genecards.org/cgi-bin/carddisp.pl?gene=AGXT2
WASF1	WASP Family Member 1	Protein Coding	44	GC06M110099	7.11554622650146	https://www.genecards.org/cgi-bin/carddisp.pl?gene=WASF1
TAP2	Transporter 2, ATP Binding Cassette Subfamily B Member	Protein Coding	43	GC06M032821	7.11318635940552	https://www.genecards.org/cgi-bin/carddisp.pl?gene=TAP2
SPTLC1	Serine Palmitoyltransferase Long Chain Base Subunit 1	Protein Coding	45	GC09M092002	7.1126184463501	https://www.genecards.org/cgi-bin/carddisp.pl?gene=SPTLC1
FBN2	Fibrillin 2	Protein Coding	40	GC05M128257	7.11126232147217	https://www.genecards.org/cgi-bin/carddisp.pl?gene=FBN2
PDE5A	Phosphodiesterase 5A	Protein Coding	43	GC04M119494	7.11111545562744	https://www.genecards.org/cgi-bin/carddisp.pl?gene=PDE5A
DOCK8	Dedicator Of Cytokinesis 8	Protein Coding	41	GC09P000214	7.10776424407959	https://www.genecards.org/cgi-bin/carddisp.pl?gene=DOCK8
MIR590	MicroRNA 590	RNA Gene	18	GC07P074191	7.10611867904663	https://www.genecards.org/cgi-bin/carddisp.pl?gene=MIR590
MDH2	Malate Dehydrogenase 2	Protein Coding	46	GC07P076048	7.10590934753418	https://www.genecards.org/cgi-bin/carddisp.pl?gene=MDH2
SEMA3E	Semaphorin 3E	Protein Coding	41	GC07M083363	7.10344648361206	https://www.genecards.org/cgi-bin/carddisp.pl?gene=SEMA3E
RAB11A	RAB11A, Member RAS Oncogene Family	Protein Coding	45	GC15P082231	7.10055828094482	https://www.genecards.org/cgi-bin/carddisp.pl?gene=RAB11A
GOT2	Glutamic-Oxaloacetic Transaminase 2	Protein Coding	44	GC16M058707	7.09912538528442	https://www.genecards.org/cgi-bin/carddisp.pl?gene=GOT2
TRPC1	Transient Receptor Potential Cation Channel Subfamily C Member 1	Protein Coding	41	GC03P142724	7.09863710403442	https://www.genecards.org/cgi-bin/carddisp.pl?gene=TRPC1
CSNK2B	Casein Kinase 2 Beta	Protein Coding	47	GC06P064138	7.09595108032227	https://www.genecards.org/cgi-bin/carddisp.pl?gene=CSNK2B
HNRNPU	Heterogeneous Nuclear Ribonucleoprotein U	Protein Coding	41	GC01M244844	7.09393978118896	https://www.genecards.org/cgi-bin/carddisp.pl?gene=HNRNPU
KLK3	Kallikrein Related Peptidase 3	Protein Coding	44	GC19P050854	7.09250450134277	https://www.genecards.org/cgi-bin/carddisp.pl?gene=KLK3
SLC26A6	Solute Carrier Family 26 Member 6	Protein Coding	37	GC03M048625	7.09198379516602	https://www.genecards.org/cgi-bin/carddisp.pl?gene=SLC26A6
PTPN3	Protein Tyrosine Phosphatase Non-Receptor Type 3	Protein Coding	43	GC09M109375	7.08998775482178	https://www.genecards.org/cgi-bin/carddisp.pl?gene=PTPN3
MAPK9	Mitogen-Activated Protein Kinase 9	Protein Coding	46	GC05M180240	7.08817625045776	https://www.genecards.org/cgi-bin/carddisp.pl?gene=MAPK9
STXBP2	Syntaxin Binding Protein 2	Protein Coding	44	GC19P007689	7.08625411987305	https://www.genecards.org/cgi-bin/carddisp.pl?gene=STXBP2
TAP1	Transporter 1, ATP Binding Cassette Subfamily B Member	Protein Coding	45	GC06M054243	7.07856798171997	https://www.genecards.org/cgi-bin/carddisp.pl?gene=TAP1
NDUFAF5	NADH:Ubiquinone Oxidoreductase Complex Assembly Factor 5	Protein Coding	35	GC20P013843	7.07677745819092	https://www.genecards.org/cgi-bin/carddisp.pl?gene=NDUFAF5
HOXA5	Homeobox A5	Protein Coding	40	GC07M027142	7.07168006896973	https://www.genecards.org/cgi-bin/carddisp.pl?gene=HOXA5
DKK1	Dickkopf WNT Signaling Pathway Inhibitor 1	Protein Coding	43	GC10P052314	7.06724786758423	https://www.genecards.org/cgi-bin/carddisp.pl?gene=DKK1
MED13L	Mediator Complex Subunit 13L	Protein Coding	37	GC12M115953	7.0655312538147	https://www.genecards.org/cgi-bin/carddisp.pl?gene=MED13L
BCAR1	BCAR1 Scaffold Protein, Cas Family Member	Protein Coding	43	GC16M075228	7.06293678283691	https://www.genecards.org/cgi-bin/carddisp.pl?gene=BCAR1
UBE2L3	Ubiquitin Conjugating Enzyme E2 L3	Protein Coding	43	GC22P021549	7.05885601043701	https://www.genecards.org/cgi-bin/carddisp.pl?gene=UBE2L3
KCNMA1	Potassium Calcium-Activated Channel Subfamily M Alpha 1	Protein Coding	48	GC10M076869	7.0581226348877	https://www.genecards.org/cgi-bin/carddisp.pl?gene=KCNMA1
SSTR3	Somatostatin Receptor 3	Protein Coding	44	GC22M037204	7.05628395080566	https://www.genecards.org/cgi-bin/carddisp.pl?gene=SSTR3
CCNC	Cyclin C	Protein Coding	39	GC06M099542	7.05471611022949	https://www.genecards.org/cgi-bin/carddisp.pl?gene=CCNC
KMT2E	Lysine Methyltransferase 2E (Inactive)	Protein Coding	38	GC07P104950	7.05438947677612	https://www.genecards.org/cgi-bin/carddisp.pl?gene=KMT2E
PXDN	Peroxidasin	Protein Coding	40	GC02M001635	7.05281639099121	https://www.genecards.org/cgi-bin/carddisp.pl?gene=PXDN
POLG2	DNA Polymerase Gamma 2, Accessory Subunit	Protein Coding	40	GC17M064477	7.04468965530396	https://www.genecards.org/cgi-bin/carddisp.pl?gene=POLG2
ALAS1	5'-Aminolevulinate Synthase 1	Protein Coding	43	GC03P052198	7.04258108139038	https://www.genecards.org/cgi-bin/carddisp.pl?gene=ALAS1
TLR1	Toll Like Receptor 1	Protein Coding	45	GC04M038793	7.04171657562256	https://www.genecards.org/cgi-bin/carddisp.pl?gene=TLR1
RPS6KA1	Ribosomal Protein S6 Kinase A1	Protein Coding	48	GC01P026540	7.04116058349609	https://www.genecards.org/cgi-bin/carddisp.pl?gene=RPS6KA1
HELLPAR	HELLP Associated Long Non-Coding RNA	RNA Gene	14	GC12P102197	7.03462219238281	https://www.genecards.org/cgi-bin/carddisp.pl?gene=HELLPAR
GRN	Granulin Precursor	Protein Coding	45	GC17P044345	7.03194332122803	https://www.genecards.org/cgi-bin/carddisp.pl?gene=GRN
CTSH	Cathepsin H	Protein Coding	45	GC15M078925	7.03173065185547	https://www.genecards.org/cgi-bin/carddisp.pl?gene=CTSH
NPNT	Nephronectin	Protein Coding	36	GC04P105894	7.02733135223389	https://www.genecards.org/cgi-bin/carddisp.pl?gene=NPNT
H4C11	H4 Clustered Histone 11	Protein Coding	27	GC06P063987	7.02461242675781	https://www.genecards.org/cgi-bin/carddisp.pl?gene=H4C11
H4C12	H4 Clustered Histone 12	Protein Coding	27	GC06M054669	7.02461242675781	https://www.genecards.org/cgi-bin/carddisp.pl?gene=H4C12
H4C15	H4 Clustered Histone 15	Protein Coding	24	GC01M150371	7.02461242675781	https://www.genecards.org/cgi-bin/carddisp.pl?gene=H4C15
ARSA	Arylsulfatase A	Protein Coding	44	GC22M050622	7.02152633666992	https://www.genecards.org/cgi-bin/carddisp.pl?gene=ARSA
ALOX12	Arachidonate 12-Lipoxygenase, 12S Type	Protein Coding	42	GC17P006995	7.0197868347168	https://www.genecards.org/cgi-bin/carddisp.pl?gene=ALOX12
MIOX	Myo-Inositol Oxygenase	Protein Coding	36	GC22P050487	7.01862335205078	https://www.genecards.org/cgi-bin/carddisp.pl?gene=MIOX
MLN	Motilin	Protein Coding	33	GC06M033794	7.01725101470947	https://www.genecards.org/cgi-bin/carddisp.pl?gene=MLN
H4C2	H4 Clustered Histone 2	Protein Coding	29	GC06M026026	7.01371002197266	https://www.genecards.org/cgi-bin/carddisp.pl?gene=H4C2
H4C3	H4 Clustered Histone 3	Protein Coding	28	GC06P063922	7.01371002197266	https://www.genecards.org/cgi-bin/carddisp.pl?gene=H4C3
H4C14	H4 Clustered Histone 14	Protein Coding	27	GC01P149832	7.01320171356201	https://www.genecards.org/cgi-bin/carddisp.pl?gene=H4C14
FUS	FUS RNA Binding Protein	Protein Coding	43	GC16P031180	7.01187562942505	https://www.genecards.org/cgi-bin/carddisp.pl?gene=FUS
ELAVL1	ELAV Like RNA Binding Protein 1	Protein Coding	40	GC19M007958	6.99115991592407	https://www.genecards.org/cgi-bin/carddisp.pl?gene=ELAVL1
NCL	Nucleolin	Protein Coding	40	GC02M231453	6.99031782150269	https://www.genecards.org/cgi-bin/carddisp.pl?gene=NCL
MAGEL2	MAGE Family Member L2	Protein Coding	36	GC15M023643	6.98854160308838	https://www.genecards.org/cgi-bin/carddisp.pl?gene=MAGEL2
CPA1	Carboxypeptidase A1	Protein Coding	43	GC07P130380	6.97843074798584	https://www.genecards.org/cgi-bin/carddisp.pl?gene=CPA1
COX5A	Cytochrome C Oxidase Subunit 5A	Protein Coding	42	GC15M074919	6.97700166702271	https://www.genecards.org/cgi-bin/carddisp.pl?gene=COX5A
TYR	Tyrosinase	Protein Coding	45	GC11P089177	6.97439432144165	https://www.genecards.org/cgi-bin/carddisp.pl?gene=TYR
MT-TS1	Mitochondrially Encoded TRNA-Ser (UCN) 1	RNA Gene	14	GCMTM007447	6.9711651802063	https://www.genecards.org/cgi-bin/carddisp.pl?gene=MT-TS1
COL1A2	Collagen Type I Alpha 2 Chain	Protein Coding	45	GC07P094394	6.96593856811523	https://www.genecards.org/cgi-bin/carddisp.pl?gene=COL1A2
ARFGEF1	ADP Ribosylation Factor Guanine Nucleotide Exchange Factor 1	Protein Coding	37	GC08M067173	6.96528053283691	https://www.genecards.org/cgi-bin/carddisp.pl?gene=ARFGEF1
UCP1	Uncoupling Protein 1	Protein Coding	43	GC04M140559	6.96417808532715	https://www.genecards.org/cgi-bin/carddisp.pl?gene=UCP1
PHGDH	Phosphoglycerate Dehydrogenase	Protein Coding	48	GC01P119660	6.96365594863892	https://www.genecards.org/cgi-bin/carddisp.pl?gene=PHGDH
[truncated: 5,454 more rows]
