# Supplementary material for: Nephroprotective mechanisms of Rhizoma Chuanxiong and Radix et Rhizoma Rhei against acute renal injury and renal fibrosis based on network pharmacology and experimental validation
Source: Front Pharmacol. 2023 May 9;14:1154743. doi: 10.3389/fphar.2023.1154743 (PMC10203597; doi:10.3389/fphar.2023.1154743)
Supplement: Supplementary file 20 [file DataSheet2.CSV]

Gene Symbol	Description	Category	Gifts	GC Id	Relevance score	GeneCards Link
CFTR	CF Transmembrane Conductance Regulator	Protein Coding	49	GC07P117287	152.522506713867	https://www.genecards.org/cgi-bin/carddisp.pl?gene=CFTR
TERT	Telomerase Reverse Transcriptase	Protein Coding	49	GC05M001253	104.567260742188	https://www.genecards.org/cgi-bin/carddisp.pl?gene=TERT
MET	MET Proto-Oncogene, Receptor Tyrosine Kinase	Protein Coding	51	GC07P116672	94.9668884277344	https://www.genecards.org/cgi-bin/carddisp.pl?gene=MET
RTEL1	Regulator Of Telomere Elongation Helicase 1	Protein Coding	40	GC20P063658	85.8052520751953	https://www.genecards.org/cgi-bin/carddisp.pl?gene=RTEL1
HNF1B	HNF1 Homeobox B	Protein Coding	41	GC17M037686	79.7697372436523	https://www.genecards.org/cgi-bin/carddisp.pl?gene=HNF1B
ACE	Angiotensin I Converting Enzyme	Protein Coding	49	GC17P063477	66.0786056518555	https://www.genecards.org/cgi-bin/carddisp.pl?gene=ACE
NPHP3	Nephrocystin 3	Protein Coding	38	GC03M132683	62.4587860107422	https://www.genecards.org/cgi-bin/carddisp.pl?gene=NPHP3
PAX2	Paired Box 2	Protein Coding	45	GC10P100735	61.6230506896973	https://www.genecards.org/cgi-bin/carddisp.pl?gene=PAX2
TGFB1	Transforming Growth Factor Beta 1	Protein Coding	49	GC19M041301	61.2481651306152	https://www.genecards.org/cgi-bin/carddisp.pl?gene=TGFB1
VHL	Von Hippel-Lindau Tumor Suppressor	Protein Coding	44	GC03P012458	60.2556457519531	https://www.genecards.org/cgi-bin/carddisp.pl?gene=VHL
PARN	Poly(A)-Specific Ribonuclease	Protein Coding	44	GC16M014435	55.9352073669434	https://www.genecards.org/cgi-bin/carddisp.pl?gene=PARN
REN	Renin	Protein Coding	47	GC01M204154	55.864128112793	https://www.genecards.org/cgi-bin/carddisp.pl?gene=REN
SLC4A1	Solute Carrier Family 4 Member 1 (Diego Blood Group)	Protein Coding	47	GC17M044913	52.7185974121094	https://www.genecards.org/cgi-bin/carddisp.pl?gene=SLC4A1
NPHP1	Nephrocystin 1	Protein Coding	42	GC02M110122	52.5159034729004	https://www.genecards.org/cgi-bin/carddisp.pl?gene=NPHP1
ATP6V1B1	ATPase H+ Transporting V1 Subunit B1	Protein Coding	43	GC02P070935	52.4116096496582	https://www.genecards.org/cgi-bin/carddisp.pl?gene=ATP6V1B1
CEP290	Centrosomal Protein 290	Protein Coding	40	GC12M088049	52.2085762023926	https://www.genecards.org/cgi-bin/carddisp.pl?gene=CEP290
CLCN5	Chloride Voltage-Gated Channel 5	Protein Coding	42	GC0XP049922	50.7149963378906	https://www.genecards.org/cgi-bin/carddisp.pl?gene=CLCN5
TMEM67	Transmembrane Protein 67	Protein Coding	37	GC08P093754	50.0115547180176	https://www.genecards.org/cgi-bin/carddisp.pl?gene=TMEM67
PKD1	Polycystin 1, Transient Receptor Potential Channel Interacting	Protein Coding	45	GC16M007106	49.7390289306641	https://www.genecards.org/cgi-bin/carddisp.pl?gene=PKD1
RET	Ret Proto-Oncogene	Protein Coding	51	GC10P043182	49.4296035766602	https://www.genecards.org/cgi-bin/carddisp.pl?gene=RET
KIF21A	Kinesin Family Member 21A	Protein Coding	40	GC12M039293	49.149959564209	https://www.genecards.org/cgi-bin/carddisp.pl?gene=KIF21A
LOC111674472	DNase I Hypersensitive Sites In Introns 16 And 17a Of CFTR	Biological Region	3	GC07P117607	48.8530769348145	https://www.genecards.org/cgi-bin/carddisp.pl?gene=LOC111674472
FH	Fumarate Hydratase	Protein Coding	45	GC01M241499	48.4262771606445	https://www.genecards.org/cgi-bin/carddisp.pl?gene=FH
AGT	Angiotensinogen	Protein Coding	47	GC01M230702	48.0315704345703	https://www.genecards.org/cgi-bin/carddisp.pl?gene=AGT
MTOR	Mechanistic Target Of Rapamycin Kinase	Protein Coding	51	GC01M011106	45.1816024780273	https://www.genecards.org/cgi-bin/carddisp.pl?gene=MTOR
PKHD1	PKHD1 Ciliary IPT Domain Containing Fibrocystin/Polyductin	Protein Coding	37	GC06M066305	44.8666076660156	https://www.genecards.org/cgi-bin/carddisp.pl?gene=PKHD1
RPGRIP1L	RPGRIP1 Like	Protein Coding	38	GC16M053597	44.695930480957	https://www.genecards.org/cgi-bin/carddisp.pl?gene=RPGRIP1L
CC2D2A	Coiled-Coil And C2 Domain Containing 2A	Protein Coding	38	GC04P018185	44.5263557434082	https://www.genecards.org/cgi-bin/carddisp.pl?gene=CC2D2A
SLC4A4	Solute Carrier Family 4 Member 4	Protein Coding	45	GC04P071063	44.1760482788086	https://www.genecards.org/cgi-bin/carddisp.pl?gene=SLC4A4
AGTR1	Angiotensin II Receptor Type 1	Protein Coding	48	GC03P148697	44.1074676513672	https://www.genecards.org/cgi-bin/carddisp.pl?gene=AGTR1
LOC110806263	TERT 5' Regulatory Region	Biological Region	3	GC05P001294	44.001953125	https://www.genecards.org/cgi-bin/carddisp.pl?gene=LOC110806263
EGF	Epidermal Growth Factor	Protein Coding	49	GC04P109912	43.3387603759766	https://www.genecards.org/cgi-bin/carddisp.pl?gene=EGF
NPHP4	Nephrocystin 4	Protein Coding	39	GC01M006197	43.1525421142578	https://www.genecards.org/cgi-bin/carddisp.pl?gene=NPHP4
FLCN	Folliculin	Protein Coding	41	GC17M017212	42.8788375854492	https://www.genecards.org/cgi-bin/carddisp.pl?gene=FLCN
SFTPC	Surfactant Protein C	Protein Coding	41	GC08P022156	40.5201568603516	https://www.genecards.org/cgi-bin/carddisp.pl?gene=SFTPC
ATP6V0A4	ATPase H+ Transporting V0 Subunit A4	Protein Coding	42	GC07M138710	40.2027320861816	https://www.genecards.org/cgi-bin/carddisp.pl?gene=ATP6V0A4
TERC	Telomerase RNA Component	RNA Gene	29	GC03M169765	40.1890907287598	https://www.genecards.org/cgi-bin/carddisp.pl?gene=TERC
SLC2A9	Solute Carrier Family 2 Member 9	Protein Coding	44	GC04M009772	40.1575469970703	https://www.genecards.org/cgi-bin/carddisp.pl?gene=SLC2A9
MUC1	Mucin 1, Cell Surface Associated	Protein Coding	47	GC01M155185	40.0814971923828	https://www.genecards.org/cgi-bin/carddisp.pl?gene=MUC1
GATA3	GATA Binding Protein 3	Protein Coding	47	GC10P008045	39.1621131896973	https://www.genecards.org/cgi-bin/carddisp.pl?gene=GATA3
HNF1A	HNF1 Homeobox A	Protein Coding	44	GC12P120978	38.8913993835449	https://www.genecards.org/cgi-bin/carddisp.pl?gene=HNF1A
PKD2	Polycystin 2, Transient Receptor Potential Cation Channel	Protein Coding	46	GC04P088007	38.4228439331055	https://www.genecards.org/cgi-bin/carddisp.pl?gene=PKD2
NPHP3-ACAD11	NPHP3-ACAD11 Readthrough (NMD Candidate)	RNA Gene	13	GC03M132558	37.9932975769043	https://www.genecards.org/cgi-bin/carddisp.pl?gene=NPHP3-ACAD11
LOC111674475	CFTR Intron 11 Enhancer	Biological Region	3	GC07P117587	37.7472229003906	https://www.genecards.org/cgi-bin/carddisp.pl?gene=LOC111674475
TP53	Tumor Protein P53	Protein Coding	50	GC17M007661	37.4923439025879	https://www.genecards.org/cgi-bin/carddisp.pl?gene=TP53
WDR19	WD Repeat Domain 19	Protein Coding	37	GC04P039184	37.3775024414063	https://www.genecards.org/cgi-bin/carddisp.pl?gene=WDR19
SLC22A12	Solute Carrier Family 22 Member 12	Protein Coding	43	GC11P064609	36.9540367126465	https://www.genecards.org/cgi-bin/carddisp.pl?gene=SLC22A12
NEK8	NIMA Related Kinase 8	Protein Coding	40	GC17P028725	36.3348083496094	https://www.genecards.org/cgi-bin/carddisp.pl?gene=NEK8
SLC22A5	Solute Carrier Family 22 Member 5	Protein Coding	46	GC05P132369	36.0470733642578	https://www.genecards.org/cgi-bin/carddisp.pl?gene=SLC22A5
HMOX1	Heme Oxygenase 1	Protein Coding	49	GC22P035380	35.8314437866211	https://www.genecards.org/cgi-bin/carddisp.pl?gene=HMOX1
SETD2	SET Domain Containing 2, Histone Lysine Methyltransferase	Protein Coding	45	GC03M047033	35.7663803100586	https://www.genecards.org/cgi-bin/carddisp.pl?gene=SETD2
ATM	ATM Serine/Threonine Kinase	Protein Coding	50	GC11P108222	35.7110900878906	https://www.genecards.org/cgi-bin/carddisp.pl?gene=ATM
INVS	Inversin	Protein Coding	43	GC09P100099	35.4311027526855	https://www.genecards.org/cgi-bin/carddisp.pl?gene=INVS
TTC21B	Tetratricopeptide Repeat Domain 21B	Protein Coding	37	GC02M165905	35.2826271057129	https://www.genecards.org/cgi-bin/carddisp.pl?gene=TTC21B
UMOD	Uromodulin	Protein Coding	42	GC16M020344	35.2383651733398	https://www.genecards.org/cgi-bin/carddisp.pl?gene=UMOD
SLC5A2	Solute Carrier Family 5 Member 2	Protein Coding	45	GC16P041147	35.1320991516113	https://www.genecards.org/cgi-bin/carddisp.pl?gene=SLC5A2
VPS33B	VPS33B Late Endosome And Lysosome Associated	Protein Coding	41	GC15M090998	34.7836456298828	https://www.genecards.org/cgi-bin/carddisp.pl?gene=VPS33B
CCN2	Cellular Communication Network Factor 2	Protein Coding	37	GC06M131948	34.4545555114746	https://www.genecards.org/cgi-bin/carddisp.pl?gene=CCN2
IFNG	Interferon Gamma	Protein Coding	46	GC12M068154	34.2901000976563	https://www.genecards.org/cgi-bin/carddisp.pl?gene=IFNG
TNF	Tumor Necrosis Factor	Protein Coding	49	GC06P083695	34.1042747497559	https://www.genecards.org/cgi-bin/carddisp.pl?gene=TNF
WT1	WT1 Transcription Factor	Protein Coding	47	GC11M032365	34.0292282104492	https://www.genecards.org/cgi-bin/carddisp.pl?gene=WT1
VEGFA	Vascular Endothelial Growth Factor A	Protein Coding	46	GC06P043770	33.1343269348145	https://www.genecards.org/cgi-bin/carddisp.pl?gene=VEGFA
ALB	Albumin	Protein Coding	48	GC04P073397	32.9563827514648	https://www.genecards.org/cgi-bin/carddisp.pl?gene=ALB
HFE	Homeostatic Iron Regulator	Protein Coding	44	GC06P026087	32.893985748291	https://www.genecards.org/cgi-bin/carddisp.pl?gene=HFE
TUBB3	Tubulin Beta 3 Class III	Protein Coding	46	GC16P091332	32.7851142883301	https://www.genecards.org/cgi-bin/carddisp.pl?gene=TUBB3
IFT140	Intraflagellar Transport 140	Protein Coding	40	GC16M007076	32.5261001586914	https://www.genecards.org/cgi-bin/carddisp.pl?gene=IFT140
IQCB1	IQ Motif Containing B1	Protein Coding	41	GC03M121769	32.3596115112305	https://www.genecards.org/cgi-bin/carddisp.pl?gene=IQCB1
TMEM216	Transmembrane Protein 216	Protein Coding	33	GC11P061391	32.3264198303223	https://www.genecards.org/cgi-bin/carddisp.pl?gene=TMEM216
IL6	Interleukin 6	Protein Coding	47	GC07P022725	32.2960777282715	https://www.genecards.org/cgi-bin/carddisp.pl?gene=IL6
CLDN16	Claudin 16	Protein Coding	41	GC03P190290	32.139591217041	https://www.genecards.org/cgi-bin/carddisp.pl?gene=CLDN16
MKS1	MKS Transition Zone Complex Subunit 1	Protein Coding	39	GC17M058205	31.9176998138428	https://www.genecards.org/cgi-bin/carddisp.pl?gene=MKS1
INPP5E	Inositol Polyphosphate-5-Phosphatase E	Protein Coding	40	GC09M136428	31.8345184326172	https://www.genecards.org/cgi-bin/carddisp.pl?gene=INPP5E
PHOX2A	Paired Like Homeobox 2A	Protein Coding	41	GC11M072239	31.4836349487305	https://www.genecards.org/cgi-bin/carddisp.pl?gene=PHOX2A
B2M	Beta-2-Microglobulin	Protein Coding	46	GC15P044711	31.0787582397461	https://www.genecards.org/cgi-bin/carddisp.pl?gene=B2M
TFE3	Transcription Factor Binding To IGHM Enhancer 3	Protein Coding	42	GC0XM049028	31.031177520752	https://www.genecards.org/cgi-bin/carddisp.pl?gene=TFE3
CLDN19	Claudin 19	Protein Coding	41	GC01M042742	30.9787082672119	https://www.genecards.org/cgi-bin/carddisp.pl?gene=CLDN19
SDCCAG8	SHH Signaling And Ciliogenesis Regulator SDCCAG8	Protein Coding	41	GC01P243255	30.7758941650391	https://www.genecards.org/cgi-bin/carddisp.pl?gene=SDCCAG8
LOC113664106	CFTR Intron 2 DNase I Hypersensitive Site	Biological Region	3	GC07P117508	30.5335788726807	https://www.genecards.org/cgi-bin/carddisp.pl?gene=LOC113664106
ITGA8	Integrin Subunit Alpha 8	Protein Coding	42	GC10M015513	30.3164710998535	https://www.genecards.org/cgi-bin/carddisp.pl?gene=ITGA8
IFT172	Intraflagellar Transport 172	Protein Coding	38	GC02M028146	30.2657051086426	https://www.genecards.org/cgi-bin/carddisp.pl?gene=IFT172
C11orf65	Chromosome 11 Open Reading Frame 65	Protein Coding	30	GC11M108308	30.0352249145508	https://www.genecards.org/cgi-bin/carddisp.pl?gene=C11orf65
FRAS1	Fraser Extracellular Matrix Complex Subunit 1	Protein Coding	38	GC04P078057	29.9394454956055	https://www.genecards.org/cgi-bin/carddisp.pl?gene=FRAS1
SERPINA1	Serpin Family A Member 1	Protein Coding	47	GC14M094376	29.8257942199707	https://www.genecards.org/cgi-bin/carddisp.pl?gene=SERPINA1
FHIT	Fragile Histidine Triad Diadenosine Triphosphatase	Protein Coding	42	GC03M059747	29.800220489502	https://www.genecards.org/cgi-bin/carddisp.pl?gene=FHIT
ABCA3	ATP Binding Cassette Subfamily A Member 3	Protein Coding	48	GC16M002275	29.6908397674561	https://www.genecards.org/cgi-bin/carddisp.pl?gene=ABCA3
AQP2	Aquaporin 2	Protein Coding	45	GC12P049950	29.2157802581787	https://www.genecards.org/cgi-bin/carddisp.pl?gene=AQP2
CTNNB1	Catenin Beta 1	Protein Coding	50	GC03P041236	28.9945507049561	https://www.genecards.org/cgi-bin/carddisp.pl?gene=CTNNB1
EDNRA	Endothelin Receptor Type A	Protein Coding	47	GC04P147480	28.9493312835693	https://www.genecards.org/cgi-bin/carddisp.pl?gene=EDNRA
SLC9A3	Solute Carrier Family 9 Member A3	Protein Coding	46	GC05M000472	28.6746406555176	https://www.genecards.org/cgi-bin/carddisp.pl?gene=SLC9A3
FXYD2	FXYD Domain Containing Ion Transport Regulator 2	Protein Coding	41	GC11M117800	28.6340503692627	https://www.genecards.org/cgi-bin/carddisp.pl?gene=FXYD2
WDR72	WD Repeat Domain 72	Protein Coding	37	GC15M117264	28.5394535064697	https://www.genecards.org/cgi-bin/carddisp.pl?gene=WDR72
CAV1	Caveolin 1	Protein Coding	46	GC07P116524	28.4812679290771	https://www.genecards.org/cgi-bin/carddisp.pl?gene=CAV1
TSC2	TSC Complex Subunit 2	Protein Coding	48	GC16P011696	28.4744091033936	https://www.genecards.org/cgi-bin/carddisp.pl?gene=TSC2
FN1	Fibronectin 1	Protein Coding	48	GC02M215360	28.339729309082	https://www.genecards.org/cgi-bin/carddisp.pl?gene=FN1
VIPAS39	VPS33B Interacting Protein, Apical-Basolateral Polarity Regulator, Spe-39 Homolog	Protein Coding	37	GC14M077426	28.2471675872803	https://www.genecards.org/cgi-bin/carddisp.pl?gene=VIPAS39
CA2	Carbonic Anhydrase 2	Protein Coding	49	GC08P085463	28.163143157959	https://www.genecards.org/cgi-bin/carddisp.pl?gene=CA2
OGG1	8-Oxoguanine DNA Glycosylase	Protein Coding	45	GC03P012414	28.027738571167	https://www.genecards.org/cgi-bin/carddisp.pl?gene=OGG1
AHI1	Abelson Helper Integration Site 1	Protein Coding	41	GC06M135283	27.8528251647949	https://www.genecards.org/cgi-bin/carddisp.pl?gene=AHI1
DSP	Desmoplakin	Protein Coding	48	GC06P007541	27.7908344268799	https://www.genecards.org/cgi-bin/carddisp.pl?gene=DSP
SLC34A1	Solute Carrier Family 34 Member 1	Protein Coding	42	GC05P177500	27.7816066741943	https://www.genecards.org/cgi-bin/carddisp.pl?gene=SLC34A1
MITF	Melanocyte Inducing Transcription Factor	Protein Coding	46	GC03P069788	27.7635383605957	https://www.genecards.org/cgi-bin/carddisp.pl?gene=MITF
BSND	Barttin CLCNK Type Accessory Subunit Beta	Protein Coding	40	GC01P054998	27.6939716339111	https://www.genecards.org/cgi-bin/carddisp.pl?gene=BSND
TMEM231	Transmembrane Protein 231	Protein Coding	37	GC16M075536	27.6598052978516	https://www.genecards.org/cgi-bin/carddisp.pl?gene=TMEM231
FCGR2A	Fc Gamma Receptor IIa	Protein Coding	45	GC01P161505	27.5726661682129	https://www.genecards.org/cgi-bin/carddisp.pl?gene=FCGR2A
UPK3A	Uroplakin 3A	Protein Coding	36	GC22P045284	27.2870254516602	https://www.genecards.org/cgi-bin/carddisp.pl?gene=UPK3A
PTEN	Phosphatase And Tensin Homolog	Protein Coding	50	GC10P092487	27.1145362854004	https://www.genecards.org/cgi-bin/carddisp.pl?gene=PTEN
HIF1A	Hypoxia Inducible Factor 1 Subunit Alpha	Protein Coding	45	GC14P061695	27.0983409881592	https://www.genecards.org/cgi-bin/carddisp.pl?gene=HIF1A
TSC1	TSC Complex Subunit 1	Protein Coding	45	GC09M132891	27.0277500152588	https://www.genecards.org/cgi-bin/carddisp.pl?gene=TSC1
INS	Insulin	Protein Coding	45	GC11M002159	26.9395961761475	https://www.genecards.org/cgi-bin/carddisp.pl?gene=INS
TMEM237	Transmembrane Protein 237	Protein Coding	36	GC02M201620	26.9098777770996	https://www.genecards.org/cgi-bin/carddisp.pl?gene=TMEM237
FGF23	Fibroblast Growth Factor 23	Protein Coding	44	GC12M004368	26.8343620300293	https://www.genecards.org/cgi-bin/carddisp.pl?gene=FGF23
CLCNKB	Chloride Voltage-Gated Channel Kb	Protein Coding	42	GC01P016045	26.7911815643311	https://www.genecards.org/cgi-bin/carddisp.pl?gene=CLCNKB
NPHS1	NPHS1 Adhesion Molecule, Nephrin	Protein Coding	44	GC19M035825	26.7374477386475	https://www.genecards.org/cgi-bin/carddisp.pl?gene=NPHS1
COL4A5	Collagen Type IV Alpha 5 Chain	Protein Coding	43	GC0XP108439	26.0475101470947	https://www.genecards.org/cgi-bin/carddisp.pl?gene=COL4A5
SCARB2	Scavenger Receptor Class B Member 2	Protein Coding	43	GC04M076158	25.8741340637207	https://www.genecards.org/cgi-bin/carddisp.pl?gene=SCARB2
SCNN1G	Sodium Channel Epithelial 1 Subunit Gamma	Protein Coding	46	GC16P023182	25.7724800109863	https://www.genecards.org/cgi-bin/carddisp.pl?gene=SCNN1G
BICC1	BicC Family RNA Binding Protein 1	Protein Coding	37	GC10P058513	25.6401805877686	https://www.genecards.org/cgi-bin/carddisp.pl?gene=BICC1
IL10	Interleukin 10	Protein Coding	45	GC01M206767	25.4729309082031	https://www.genecards.org/cgi-bin/carddisp.pl?gene=IL10
MIR21	MicroRNA 21	RNA Gene	24	GC17P059841	25.4456977844238	https://www.genecards.org/cgi-bin/carddisp.pl?gene=MIR21
COL4A4	Collagen Type IV Alpha 4 Chain	Protein Coding	43	GC02M226973	25.4448280334473	https://www.genecards.org/cgi-bin/carddisp.pl?gene=COL4A4
STN1	STN1 Subunit Of CST Complex	Protein Coding	32	GC10M103926	25.2886638641357	https://www.genecards.org/cgi-bin/carddisp.pl?gene=STN1
TCTN2	Tectonic Family Member 2	Protein Coding	38	GC12P123671	25.0257911682129	https://www.genecards.org/cgi-bin/carddisp.pl?gene=TCTN2
EDN1	Endothelin 1	Protein Coding	46	GC06P012256	24.9929351806641	https://www.genecards.org/cgi-bin/carddisp.pl?gene=EDN1
B9D2	B9 Domain Containing 2	Protein Coding	37	GC19M041354	24.9385681152344	https://www.genecards.org/cgi-bin/carddisp.pl?gene=B9D2
HLA-DRB1	Major Histocompatibility Complex, Class II, DR Beta 1	Protein Coding	46	GC06M066007	24.8981857299805	https://www.genecards.org/cgi-bin/carddisp.pl?gene=HLA-DRB1
STX1A	Syntaxin 1A	Protein Coding	45	GC07M073700	24.8203544616699	https://www.genecards.org/cgi-bin/carddisp.pl?gene=STX1A
FBN1	Fibrillin 1	Protein Coding	45	GC15M048408	24.7887172698975	https://www.genecards.org/cgi-bin/carddisp.pl?gene=FBN1
CRP	C-Reactive Protein	Protein Coding	44	GC01M159727	24.7523403167725	https://www.genecards.org/cgi-bin/carddisp.pl?gene=CRP
SIX1	SIX Homeobox 1	Protein Coding	41	GC14M060643	24.701078414917	https://www.genecards.org/cgi-bin/carddisp.pl?gene=SIX1
OFD1	OFD1 Centriole And Centriolar Satellite Protein	Protein Coding	41	GC0XP013714	24.6836433410645	https://www.genecards.org/cgi-bin/carddisp.pl?gene=OFD1
MIF	Macrophage Migration Inhibitory Factor	Protein Coding	46	GC22P023894	24.4948978424072	https://www.genecards.org/cgi-bin/carddisp.pl?gene=MIF
MIR141	MicroRNA 141	RNA Gene	22	GC12P021095	24.4536304473877	https://www.genecards.org/cgi-bin/carddisp.pl?gene=MIR141
B9D1	B9 Domain Containing 1	Protein Coding	35	GC17M019334	24.3971824645996	https://www.genecards.org/cgi-bin/carddisp.pl?gene=B9D1
EPO	Erythropoietin	Protein Coding	40	GC07P100720	24.3854999542236	https://www.genecards.org/cgi-bin/carddisp.pl?gene=EPO
MIR200C	MicroRNA 200c	RNA Gene	21	GC12P021094	24.3131828308105	https://www.genecards.org/cgi-bin/carddisp.pl?gene=MIR200C
CCL2	C-C Motif Chemokine Ligand 2	Protein Coding	46	GC17P034255	24.2835388183594	https://www.genecards.org/cgi-bin/carddisp.pl?gene=CCL2
CSPP1	Centrosome And Spindle Pole Associated Protein 1	Protein Coding	38	GC08P067062	24.2148323059082	https://www.genecards.org/cgi-bin/carddisp.pl?gene=CSPP1
DYNC2H1	Dynein Cytoplasmic 2 Heavy Chain 1	Protein Coding	38	GC11P103109	24.2094593048096	https://www.genecards.org/cgi-bin/carddisp.pl?gene=DYNC2H1
APOA1	Apolipoprotein A1	Protein Coding	46	GC11M116835	24.080114364624	https://www.genecards.org/cgi-bin/carddisp.pl?gene=APOA1
OCRL	OCRL Inositol Polyphosphate-5-Phosphatase	Protein Coding	43	GC0XP129539	24.0641345977783	https://www.genecards.org/cgi-bin/carddisp.pl?gene=OCRL
SCNN1A	Sodium Channel Epithelial 1 Subunit Alpha	Protein Coding	46	GC12M006346	23.9134407043457	https://www.genecards.org/cgi-bin/carddisp.pl?gene=SCNN1A
CDH1	Cadherin 1	Protein Coding	48	GC16P068737	23.8846321105957	https://www.genecards.org/cgi-bin/carddisp.pl?gene=CDH1
TRAF3IP1	TRAF3 Interacting Protein 1	Protein Coding	37	GC02P238320	23.8311996459961	https://www.genecards.org/cgi-bin/carddisp.pl?gene=TRAF3IP1
PIK3CA	Phosphatidylinositol-4,5-Bisphosphate 3-Kinase Catalytic Subunit Alpha	Protein Coding	50	GC03P179148	23.8170127868652	https://www.genecards.org/cgi-bin/carddisp.pl?gene=PIK3CA
CXCL8	C-X-C Motif Chemokine Ligand 8	Protein Coding	38	GC04P073740	23.8126068115234	https://www.genecards.org/cgi-bin/carddisp.pl?gene=CXCL8
SERPINE1	Serpin Family E Member 1	Protein Coding	48	GC07P101127	23.7822380065918	https://www.genecards.org/cgi-bin/carddisp.pl?gene=SERPINE1
SCNN1B	Sodium Channel Epithelial 1 Subunit Beta	Protein Coding	48	GC16P023278	23.7420768737793	https://www.genecards.org/cgi-bin/carddisp.pl?gene=SCNN1B
TCTN3	Tectonic Family Member 3	Protein Coding	39	GC10M095663	23.7333526611328	https://www.genecards.org/cgi-bin/carddisp.pl?gene=TCTN3
SPP1	Secreted Phosphoprotein 1	Protein Coding	44	GC04P087975	23.7212581634521	https://www.genecards.org/cgi-bin/carddisp.pl?gene=SPP1
DCDC2	Doublecortin Domain Containing 2	Protein Coding	38	GC06M024171	23.6631946563721	https://www.genecards.org/cgi-bin/carddisp.pl?gene=DCDC2
MMP9	Matrix Metallopeptidase 9	Protein Coding	52	GC20P046008	23.5756378173828	https://www.genecards.org/cgi-bin/carddisp.pl?gene=MMP9
FGFR3	Fibroblast Growth Factor Receptor 3	Protein Coding	52	GC04P001795	23.4648380279541	https://www.genecards.org/cgi-bin/carddisp.pl?gene=FGFR3
TFEB	Transcription Factor EB	Protein Coding	40	GC06M066171	23.447452545166	https://www.genecards.org/cgi-bin/carddisp.pl?gene=TFEB
KCNN4	Potassium Calcium-Activated Channel Subfamily N Member 4	Protein Coding	47	GC19M065881	23.3157119750977	https://www.genecards.org/cgi-bin/carddisp.pl?gene=KCNN4
EGFR	Epidermal Growth Factor Receptor	Protein Coding	51	GC07P055019	23.1726951599121	https://www.genecards.org/cgi-bin/carddisp.pl?gene=EGFR
HGF	Hepatocyte Growth Factor	Protein Coding	49	GC07M081699	23.1455192565918	https://www.genecards.org/cgi-bin/carddisp.pl?gene=HGF
TMCO1	Transmembrane And Coiled-Coil Domains 1	Protein Coding	38	GC01M165724	22.9743976593018	https://www.genecards.org/cgi-bin/carddisp.pl?gene=TMCO1
DPP9	Dipeptidyl Peptidase 9	Protein Coding	41	GC19M004675	22.9346809387207	https://www.genecards.org/cgi-bin/carddisp.pl?gene=DPP9
FAM13A	Family With Sequence Similarity 13 Member A	Protein Coding	37	GC04M088725	22.8465232849121	https://www.genecards.org/cgi-bin/carddisp.pl?gene=FAM13A
CEACAM3	CEA Cell Adhesion Molecule 3	Protein Coding	41	GC19P041796	22.8266143798828	https://www.genecards.org/cgi-bin/carddisp.pl?gene=CEACAM3
COL4A3	Collagen Type IV Alpha 3 Chain	Protein Coding	44	GC02P227164	22.8118152618408	https://www.genecards.org/cgi-bin/carddisp.pl?gene=COL4A3
WDR35	WD Repeat Domain 35	Protein Coding	38	GC02M019910	22.6536178588867	https://www.genecards.org/cgi-bin/carddisp.pl?gene=WDR35
AKT1	AKT Serine/Threonine Kinase 1	Protein Coding	50	GC14M104769	22.5837783813477	https://www.genecards.org/cgi-bin/carddisp.pl?gene=AKT1
LMX1B	LIM Homeobox Transcription Factor 1 Beta	Protein Coding	43	GC09P126614	22.5481491088867	https://www.genecards.org/cgi-bin/carddisp.pl?gene=LMX1B
TCTN1	Tectonic Family Member 1	Protein Coding	37	GC12P110614	22.3233489990234	https://www.genecards.org/cgi-bin/carddisp.pl?gene=TCTN1
STAT3	Signal Transducer And Activator Of Transcription 3	Protein Coding	50	GC17M042313	22.3163566589355	https://www.genecards.org/cgi-bin/carddisp.pl?gene=STAT3
IL1B	Interleukin 1 Beta	Protein Coding	45	GC02M112829	22.2663822174072	https://www.genecards.org/cgi-bin/carddisp.pl?gene=IL1B
SARS2	Seryl-TRNA Synthetase 2, Mitochondrial	Protein Coding	42	GC19M065751	22.2464447021484	https://www.genecards.org/cgi-bin/carddisp.pl?gene=SARS2
NPPA	Natriuretic Peptide A	Protein Coding	44	GC01M011846	22.1586894989014	https://www.genecards.org/cgi-bin/carddisp.pl?gene=NPPA
BMP4	Bone Morphogenetic Protein 4	Protein Coding	46	GC14M053949	22.1228504180908	https://www.genecards.org/cgi-bin/carddisp.pl?gene=BMP4
KCNJ1	Potassium Inwardly Rectifying Channel Subfamily J Member 1	Protein Coding	47	GC11M128741	22.0461273193359	https://www.genecards.org/cgi-bin/carddisp.pl?gene=KCNJ1
IL2	Interleukin 2	Protein Coding	43	GC04M122451	22.0006103515625	https://www.genecards.org/cgi-bin/carddisp.pl?gene=IL2
LYZ	Lysozyme	Protein Coding	45	GC12P069348	21.9822120666504	https://www.genecards.org/cgi-bin/carddisp.pl?gene=LYZ
RFH1	Renal Failure, Progressive, With Hypertension	Genetic Locus	2	GC01U990346	21.9534225463867	https://www.genecards.org/cgi-bin/carddisp.pl?gene=RFH1
SLC26A9	Solute Carrier Family 26 Member 9	Protein Coding	40	GC01M205883	21.751184463501	https://www.genecards.org/cgi-bin/carddisp.pl?gene=SLC26A9
DSTYK	Dual Serine/Threonine And Tyrosine Protein Kinase	Protein Coding	40	GC01M205111	21.6569881439209	https://www.genecards.org/cgi-bin/carddisp.pl?gene=DSTYK
CASR	Calcium Sensing Receptor	Protein Coding	49	GC03P122183	21.5042915344238	https://www.genecards.org/cgi-bin/carddisp.pl?gene=CASR
IL4	Interleukin 4	Protein Coding	44	GC05P132673	21.5042705535889	https://www.genecards.org/cgi-bin/carddisp.pl?gene=IL4
MMP2	Matrix Metallopeptidase 2	Protein Coding	50	GC16P055390	21.4850578308105	https://www.genecards.org/cgi-bin/carddisp.pl?gene=MMP2
IFT122	Intraflagellar Transport 122	Protein Coding	38	GC03P134214	21.4156036376953	https://www.genecards.org/cgi-bin/carddisp.pl?gene=IFT122
CCND1	Cyclin D1	Protein Coding	49	GC11P069641	21.3551063537598	https://www.genecards.org/cgi-bin/carddisp.pl?gene=CCND1
SLC6A14	Solute Carrier Family 6 Member 14	Protein Coding	40	GC0XP116436	21.3439102172852	https://www.genecards.org/cgi-bin/carddisp.pl?gene=SLC6A14
RRM2B	Ribonucleotide Reductase Regulatory TP53 Inducible Subunit M2B	Protein Coding	47	GC08M102204	21.1630439758301	https://www.genecards.org/cgi-bin/carddisp.pl?gene=RRM2B
SDHB	Succinate Dehydrogenase Complex Iron Sulfur Subunit B	Protein Coding	46	GC01M018063	21.104679107666	https://www.genecards.org/cgi-bin/carddisp.pl?gene=SDHB
THBD	Thrombomodulin	Protein Coding	44	GC20M023026	20.9174957275391	https://www.genecards.org/cgi-bin/carddisp.pl?gene=THBD
GSTM3	Glutathione S-Transferase Mu 3	Protein Coding	45	GC01M109733	20.903564453125	https://www.genecards.org/cgi-bin/carddisp.pl?gene=GSTM3
FOXI1	Forkhead Box I1	Protein Coding	37	GC05P170105	20.8692169189453	https://www.genecards.org/cgi-bin/carddisp.pl?gene=FOXI1
CEP164	Centrosomal Protein 164	Protein Coding	40	GC11P117314	20.7580642700195	https://www.genecards.org/cgi-bin/carddisp.pl?gene=CEP164
SLC12A3	Solute Carrier Family 12 Member 3	Protein Coding	46	GC16P056865	20.722599029541	https://www.genecards.org/cgi-bin/carddisp.pl?gene=SLC12A3
DNAJB11	DnaJ Heat Shock Protein Family (Hsp40) Member B11	Protein Coding	39	GC03P186567	20.7133522033691	https://www.genecards.org/cgi-bin/carddisp.pl?gene=DNAJB11
NR3C2	Nuclear Receptor Subfamily 3 Group C Member 2	Protein Coding	45	GC04M148078	20.6888523101807	https://www.genecards.org/cgi-bin/carddisp.pl?gene=NR3C2
APOL1	Apolipoprotein L1	Protein Coding	43	GC22P036253	20.6615543365479	https://www.genecards.org/cgi-bin/carddisp.pl?gene=APOL1
AVPR2	Arginine Vasopressin Receptor 2	Protein Coding	45	GC0XP153902	20.5089225769043	https://www.genecards.org/cgi-bin/carddisp.pl?gene=AVPR2
IL1RN	Interleukin 1 Receptor Antagonist	Protein Coding	46	GC02P122460	20.4064235687256	https://www.genecards.org/cgi-bin/carddisp.pl?gene=IL1RN
NDUFAF6	NADH:Ubiquinone Oxidoreductase Complex Assembly Factor 6	Protein Coding	33	GC08P094895	20.4040985107422	https://www.genecards.org/cgi-bin/carddisp.pl?gene=NDUFAF6
SLC9A3R1	SLC9A3 Regulator 1	Protein Coding	44	GC17P074749	20.3976001739502	https://www.genecards.org/cgi-bin/carddisp.pl?gene=SLC9A3R1
CCR6	C-C Motif Chemokine Receptor 6	Protein Coding	42	GC06P167111	20.355073928833	https://www.genecards.org/cgi-bin/carddisp.pl?gene=CCR6
GSN	Gelsolin	Protein Coding	46	GC09P121201	20.3406620025635	https://www.genecards.org/cgi-bin/carddisp.pl?gene=GSN
SLC11A1	Solute Carrier Family 11 Member 1	Protein Coding	45	GC02P218382	20.2719497680664	https://www.genecards.org/cgi-bin/carddisp.pl?gene=SLC11A1
C3	Complement C3	Protein Coding	46	GC19M006677	20.2028560638428	https://www.genecards.org/cgi-bin/carddisp.pl?gene=C3
TTC26	Tetratricopeptide Repeat Domain 26	Protein Coding	36	GC07P139135	20.1785945892334	https://www.genecards.org/cgi-bin/carddisp.pl?gene=TTC26
KL	Klotho	Protein Coding	45	GC13P033016	20.0830821990967	https://www.genecards.org/cgi-bin/carddisp.pl?gene=KL
TMEM138	Transmembrane Protein 138	Protein Coding	37	GC11P061381	20.0571441650391	https://www.genecards.org/cgi-bin/carddisp.pl?gene=TMEM138
HPS1	HPS1 Biogenesis Of Lysosomal Organelles Complex 3 Subunit 1	Protein Coding	41	GC10M098416	20.029317855835	https://www.genecards.org/cgi-bin/carddisp.pl?gene=HPS1
TIMP1	TIMP Metallopeptidase Inhibitor 1	Protein Coding	42	GC0XP047596	20.0292186737061	https://www.genecards.org/cgi-bin/carddisp.pl?gene=TIMP1
HPS5	HPS5 Biogenesis Of Lysosomal Organelles Complex 2 Subunit 2	Protein Coding	38	GC11M018278	20.0061874389648	https://www.genecards.org/cgi-bin/carddisp.pl?gene=HPS5
GCLC	Glutamate-Cysteine Ligase Catalytic Subunit	Protein Coding	43	GC06M053497	19.9329624176025	https://www.genecards.org/cgi-bin/carddisp.pl?gene=GCLC
IFT80	Intraflagellar Transport 80	Protein Coding	36	GC03M160256	19.8082809448242	https://www.genecards.org/cgi-bin/carddisp.pl?gene=IFT80
MME	Membrane Metalloendopeptidase	Protein Coding	48	GC03P155024	19.8000297546387	https://www.genecards.org/cgi-bin/carddisp.pl?gene=MME
NPHS2	NPHS2 Stomatin Family Member, Podocin	Protein Coding	41	GC01M179519	19.7967281341553	https://www.genecards.org/cgi-bin/carddisp.pl?gene=NPHS2
HPS6	HPS6 Biogenesis Of Lysosomal Organelles Complex 2 Subunit 3	Protein Coding	39	GC10P102065	19.7178440093994	https://www.genecards.org/cgi-bin/carddisp.pl?gene=HPS6
WNT9B	Wnt Family Member 9B	Protein Coding	41	GC17P046833	19.6733665466309	https://www.genecards.org/cgi-bin/carddisp.pl?gene=WNT9B
ARL3	ADP Ribosylation Factor Like GTPase 3	Protein Coding	44	GC10M102673	19.6629104614258	https://www.genecards.org/cgi-bin/carddisp.pl?gene=ARL3
NHLRC2	NHL Repeat Containing 2	Protein Coding	36	GC10P113854	19.6505012512207	https://www.genecards.org/cgi-bin/carddisp.pl?gene=NHLRC2
CFH	Complement Factor H	Protein Coding	45	GC01P196621	19.6430644989014	https://www.genecards.org/cgi-bin/carddisp.pl?gene=CFH
HS2ST1	Heparan Sulfate 2-O-Sulfotransferase 1	Protein Coding	41	GC01P086914	19.6370525360107	https://www.genecards.org/cgi-bin/carddisp.pl?gene=HS2ST1
NONO	Non-POU Domain Containing Octamer Binding	Protein Coding	43	GC0XP071255	19.6204738616943	https://www.genecards.org/cgi-bin/carddisp.pl?gene=NONO
MKKS	MKKS Centrosomal Shuttling Protein	Protein Coding	38	GC20M010424	19.5679206848145	https://www.genecards.org/cgi-bin/carddisp.pl?gene=MKKS
BRAF	B-Raf Proto-Oncogene, Serine/Threonine Kinase	Protein Coding	50	GC07M140737	19.380880355835	https://www.genecards.org/cgi-bin/carddisp.pl?gene=BRAF
ABCB1	ATP Binding Cassette Subfamily B Member 1	Protein Coding	49	GC07M087504	19.261302947998	https://www.genecards.org/cgi-bin/carddisp.pl?gene=ABCB1
SLC12A1	Solute Carrier Family 12 Member 1	Protein Coding	46	GC15P048191	19.2450218200684	https://www.genecards.org/cgi-bin/carddisp.pl?gene=SLC12A1
KIAA0586	KIAA0586	Protein Coding	35	GC14P058427	19.2277526855469	https://www.genecards.org/cgi-bin/carddisp.pl?gene=KIAA0586
CEACAM6	CEA Cell Adhesion Molecule 6	Protein Coding	41	GC19P041750	19.2195339202881	https://www.genecards.org/cgi-bin/carddisp.pl?gene=CEACAM6
GLIS2	GLIS Family Zinc Finger 2	Protein Coding	40	GC16P011774	19.2051239013672	https://www.genecards.org/cgi-bin/carddisp.pl?gene=GLIS2
NLRP3	NLR Family Pyrin Domain Containing 3	Protein Coding	45	GC01P247415	19.2014541625977	https://www.genecards.org/cgi-bin/carddisp.pl?gene=NLRP3
SMAD4	SMAD Family Member 4	Protein Coding	48	GC18P051028	19.0908737182617	https://www.genecards.org/cgi-bin/carddisp.pl?gene=SMAD4
CLCA4	Chloride Channel Accessory 4	Protein Coding	37	GC01P086547	19.0826816558838	https://www.genecards.org/cgi-bin/carddisp.pl?gene=CLCA4
BBS10	Bardet-Biedl Syndrome 10	Protein Coding	40	GC12M076344	19.0708274841309	https://www.genecards.org/cgi-bin/carddisp.pl?gene=BBS10
CEP120	Centrosomal Protein 120	Protein Coding	38	GC05M123344	18.9507026672363	https://www.genecards.org/cgi-bin/carddisp.pl?gene=CEP120
CLCNKA	Chloride Voltage-Gated Channel Ka	Protein Coding	39	GC01P016018	18.9435157775879	https://www.genecards.org/cgi-bin/carddisp.pl?gene=CLCNKA
ICAM1	Intercellular Adhesion Molecule 1	Protein Coding	48	GC19P010466	18.9046821594238	https://www.genecards.org/cgi-bin/carddisp.pl?gene=ICAM1
GFRA1	GDNF Family Receptor Alpha 1	Protein Coding	44	GC10M116056	18.8952598571777	https://www.genecards.org/cgi-bin/carddisp.pl?gene=GFRA1
TTC21B-AS1	TTC21B Antisense RNA 1	RNA Gene	14	GC02P165933	18.8729839324951	https://www.genecards.org/cgi-bin/carddisp.pl?gene=TTC21B-AS1
LOC105371046	Uncharacterized LOC105371046	RNA Gene	9	GC16P011651	18.8613967895508	https://www.genecards.org/cgi-bin/carddisp.pl?gene=LOC105371046
NOS3	Nitric Oxide Synthase 3	Protein Coding	49	GC07P150990	18.8595790863037	https://www.genecards.org/cgi-bin/carddisp.pl?gene=NOS3
FGA	Fibrinogen Alpha Chain	Protein Coding	46	GC04M154583	18.8464660644531	https://www.genecards.org/cgi-bin/carddisp.pl?gene=FGA
C12orf29	Chromosome 12 Open Reading Frame 29	Protein Coding	33	GC12P088033	18.8441734313965	https://www.genecards.org/cgi-bin/carddisp.pl?gene=C12orf29
CTNS	Cystinosin, Lysosomal Cystine Transporter	Protein Coding	44	GC17P003636	18.7889709472656	https://www.genecards.org/cgi-bin/carddisp.pl?gene=CTNS
ELN	Elastin	Protein Coding	43	GC07P074027	18.733829498291	https://www.genecards.org/cgi-bin/carddisp.pl?gene=ELN
BMP6	Bone Morphogenetic Protein 6	Protein Coding	42	GC06P007726	18.6936111450195	https://www.genecards.org/cgi-bin/carddisp.pl?gene=BMP6
IGF1	Insulin Like Growth Factor 1	Protein Coding	46	GC12M102395	18.6310348510742	https://www.genecards.org/cgi-bin/carddisp.pl?gene=IGF1
FAS	Fas Cell Surface Death Receptor	Protein Coding	48	GC10P092502	18.6186046600342	https://www.genecards.org/cgi-bin/carddisp.pl?gene=FAS
LDHA	Lactate Dehydrogenase A	Protein Coding	49	GC11P018394	18.5800476074219	https://www.genecards.org/cgi-bin/carddisp.pl?gene=LDHA
NFE2L2	NFE2 Like BZIP Transcription Factor 2	Protein Coding	48	GC02M177227	18.5419521331787	https://www.genecards.org/cgi-bin/carddisp.pl?gene=NFE2L2
GATM	Glycine Amidinotransferase	Protein Coding	44	GC15M045361	18.5245380401611	https://www.genecards.org/cgi-bin/carddisp.pl?gene=GATM
TLR4	Toll Like Receptor 4	Protein Coding	49	GC09P117704	18.3381576538086	https://www.genecards.org/cgi-bin/carddisp.pl?gene=TLR4
CP	Ceruloplasmin	Protein Coding	48	GC03M149162	18.3343086242676	https://www.genecards.org/cgi-bin/carddisp.pl?gene=CP
ENG	Endoglin	Protein Coding	46	GC09M127815	18.3116626739502	https://www.genecards.org/cgi-bin/carddisp.pl?gene=ENG
LRP2	LDL Receptor Related Protein 2	Protein Coding	47	GC02M169127	18.3033351898193	https://www.genecards.org/cgi-bin/carddisp.pl?gene=LRP2
NPHP3-AS1	NPHP3 Antisense RNA 1	RNA Gene	15	GC03P132721	18.21608543396	https://www.genecards.org/cgi-bin/carddisp.pl?gene=NPHP3-AS1
KRT7	Keratin 7	Protein Coding	41	GC12P052232	18.1872730255127	https://www.genecards.org/cgi-bin/carddisp.pl?gene=KRT7
MMP1	Matrix Metallopeptidase 1	Protein Coding	49	GC11M102810	18.1864566802979	https://www.genecards.org/cgi-bin/carddisp.pl?gene=MMP1
FASLG	Fas Ligand	Protein Coding	45	GC01P172628	18.1690711975098	https://www.genecards.org/cgi-bin/carddisp.pl?gene=FASLG
TMEM260	Transmembrane Protein 260	Protein Coding	33	GC14P056488	18.0721035003662	https://www.genecards.org/cgi-bin/carddisp.pl?gene=TMEM260
IFT43	Intraflagellar Transport 43	Protein Coding	36	GC14P075902	18.0686931610107	https://www.genecards.org/cgi-bin/carddisp.pl?gene=IFT43
VIM	Vimentin	Protein Coding	48	GC10P017227	17.982795715332	https://www.genecards.org/cgi-bin/carddisp.pl?gene=VIM
ANKS6	Ankyrin Repeat And Sterile Alpha Motif Domain Containing 6	Protein Coding	37	GC09M098731	17.9471683502197	https://www.genecards.org/cgi-bin/carddisp.pl?gene=ANKS6
LHX1	LIM Homeobox 1	Protein Coding	41	GC17P055323	17.8985919952393	https://www.genecards.org/cgi-bin/carddisp.pl?gene=LHX1
DZIP1L	DAZ Interacting Zinc Finger Protein 1 Like	Protein Coding	35	GC03M138061	17.8542175292969	https://www.genecards.org/cgi-bin/carddisp.pl?gene=DZIP1L
SMAD3	SMAD Family Member 3	Protein Coding	48	GC15P067063	17.7689476013184	https://www.genecards.org/cgi-bin/carddisp.pl?gene=SMAD3
ARL13B	ADP Ribosylation Factor Like GTPase 13B	Protein Coding	36	GC03P093980	17.760368347168	https://www.genecards.org/cgi-bin/carddisp.pl?gene=ARL13B
PDGFRA	Platelet Derived Growth Factor Receptor Alpha	Protein Coding	51	GC04P054229	17.6907939910889	https://www.genecards.org/cgi-bin/carddisp.pl?gene=PDGFRA
APOE	Apolipoprotein E	Protein Coding	48	GC19P066879	17.6852016448975	https://www.genecards.org/cgi-bin/carddisp.pl?gene=APOE
PPARG	Peroxisome Proliferator Activated Receptor Gamma	Protein Coding	50	GC03P012287	17.6778831481934	https://www.genecards.org/cgi-bin/carddisp.pl?gene=PPARG
LCN2	Lipocalin 2	Protein Coding	43	GC09P128149	17.6201877593994	https://www.genecards.org/cgi-bin/carddisp.pl?gene=LCN2
STAT1	Signal Transducer And Activator Of Transcription 1	Protein Coding	50	GC02M190908	17.6118774414063	https://www.genecards.org/cgi-bin/carddisp.pl?gene=STAT1
DNASE1	Deoxyribonuclease 1	Protein Coding	42	GC16P003611	17.6030673980713	https://www.genecards.org/cgi-bin/carddisp.pl?gene=DNASE1
KRT18	Keratin 18	Protein Coding	46	GC12P052948	17.5826759338379	https://www.genecards.org/cgi-bin/carddisp.pl?gene=KRT18
XPNPEP3	X-Prolyl Aminopeptidase 3	Protein Coding	41	GC22P040857	17.5765380859375	https://www.genecards.org/cgi-bin/carddisp.pl?gene=XPNPEP3
IL13	Interleukin 13	Protein Coding	41	GC05P132656	17.5653476715088	https://www.genecards.org/cgi-bin/carddisp.pl?gene=IL13
CLTC	Clathrin Heavy Chain	Protein Coding	45	GC17P059619	17.4471054077148	https://www.genecards.org/cgi-bin/carddisp.pl?gene=CLTC
ALMS1	ALMS1 Centrosome And Basal Body Associated Protein	Protein Coding	41	GC02P073385	17.4393539428711	https://www.genecards.org/cgi-bin/carddisp.pl?gene=ALMS1
CD2AP	CD2 Associated Protein	Protein Coding	41	GC06P083950	17.4044628143311	https://www.genecards.org/cgi-bin/carddisp.pl?gene=CD2AP
ZNF423	Zinc Finger Protein 423	Protein Coding	39	GC16M049487	17.3769378662109	https://www.genecards.org/cgi-bin/carddisp.pl?gene=ZNF423
NAGLU	N-Acetyl-Alpha-Glucosaminidase	Protein Coding	41	GC17P055669	17.3533725738525	https://www.genecards.org/cgi-bin/carddisp.pl?gene=NAGLU
FGF2	Fibroblast Growth Factor 2	Protein Coding	44	GC04P122826	17.3530693054199	https://www.genecards.org/cgi-bin/carddisp.pl?gene=FGF2
CD36	CD36 Molecule	Protein Coding	46	GC07P080369	17.3101692199707	https://www.genecards.org/cgi-bin/carddisp.pl?gene=CD36
PBX1	PBX Homeobox 1	Protein Coding	47	GC01P164524	17.1738815307617	https://www.genecards.org/cgi-bin/carddisp.pl?gene=PBX1
HNF4A	Hepatocyte Nuclear Factor 4 Alpha	Protein Coding	48	GC20P044355	17.081916809082	https://www.genecards.org/cgi-bin/carddisp.pl?gene=HNF4A
PDGFRB	Platelet Derived Growth Factor Receptor Beta	Protein Coding	52	GC05M150113	17.0545616149902	https://www.genecards.org/cgi-bin/carddisp.pl?gene=PDGFRB
TULP3	TUB Like Protein 3	Protein Coding	40	GC12P002877	17.0130290985107	https://www.genecards.org/cgi-bin/carddisp.pl?gene=TULP3
ABCB4	ATP Binding Cassette Subfamily B Member 4	Protein Coding	46	GC07M087365	16.9887218475342	https://www.genecards.org/cgi-bin/carddisp.pl?gene=ABCB4
BBS1	Bardet-Biedl Syndrome 1	Protein Coding	37	GC11P070089	16.9690704345703	https://www.genecards.org/cgi-bin/carddisp.pl?gene=BBS1
CEP83	Centrosomal Protein 83	Protein Coding	35	GC12M094265	16.9648857116699	https://www.genecards.org/cgi-bin/carddisp.pl?gene=CEP83
ACTN4	Actinin Alpha 4	Protein Coding	45	GC19P038647	16.9338150024414	https://www.genecards.org/cgi-bin/carddisp.pl?gene=ACTN4
SEC61A1	SEC61 Translocon Subunit Alpha 1	Protein Coding	41	GC03P128051	16.8676128387451	https://www.genecards.org/cgi-bin/carddisp.pl?gene=SEC61A1
CXCR3	C-X-C Motif Chemokine Receptor 3	Protein Coding	42	GC0XM071615	16.8526363372803	https://www.genecards.org/cgi-bin/carddisp.pl?gene=CXCR3
IFNA1	Interferon Alpha 1	Protein Coding	38	GC09P021593	16.8466472625732	https://www.genecards.org/cgi-bin/carddisp.pl?gene=IFNA1
POLE	DNA Polymerase Epsilon, Catalytic Subunit	Protein Coding	47	GC12M132689	16.8212394714355	https://www.genecards.org/cgi-bin/carddisp.pl?gene=POLE
IGF2	Insulin Like Growth Factor 2	Protein Coding	46	GC11M003294	16.7997512817383	https://www.genecards.org/cgi-bin/carddisp.pl?gene=IGF2
KYNU	Kynureninase	Protein Coding	45	GC02P142877	16.7908630371094	https://www.genecards.org/cgi-bin/carddisp.pl?gene=KYNU
CSF2	Colony Stimulating Factor 2	Protein Coding	41	GC05P132073	16.7671432495117	https://www.genecards.org/cgi-bin/carddisp.pl?gene=CSF2
NEK1	NIMA Related Kinase 1	Protein Coding	43	GC04M169393	16.7497863769531	https://www.genecards.org/cgi-bin/carddisp.pl?gene=NEK1
RMND1	Required For Meiotic Nuclear Division 1 Homolog	Protein Coding	36	GC06M151404	16.7431869506836	https://www.genecards.org/cgi-bin/carddisp.pl?gene=RMND1
MPO	Myeloperoxidase	Protein Coding	49	GC17M058269	16.7417640686035	https://www.genecards.org/cgi-bin/carddisp.pl?gene=MPO
INF2	Inverted Formin 2	Protein Coding	39	GC14P109729	16.6782073974609	https://www.genecards.org/cgi-bin/carddisp.pl?gene=INF2
FGFR1	Fibroblast Growth Factor Receptor 1	Protein Coding	52	GC08M038400	16.5256652832031	https://www.genecards.org/cgi-bin/carddisp.pl?gene=FGFR1
BRCA2	BRCA2 DNA Repair Associated	Protein Coding	46	GC13P032315	16.3869457244873	https://www.genecards.org/cgi-bin/carddisp.pl?gene=BRCA2
BBS4	Bardet-Biedl Syndrome 4	Protein Coding	41	GC15P072686	16.3722534179688	https://www.genecards.org/cgi-bin/carddisp.pl?gene=BBS4
HPS3	HPS3 Biogenesis Of Lysosomal Organelles Complex 2 Subunit 1	Protein Coding	39	GC03P149129	16.3509635925293	https://www.genecards.org/cgi-bin/carddisp.pl?gene=HPS3
KIF7	Kinesin Family Member 7	Protein Coding	38	GC15M089608	16.2448768615723	https://www.genecards.org/cgi-bin/carddisp.pl?gene=KIF7
CST3	Cystatin C	Protein Coding	42	GC20M023667	16.2353477478027	https://www.genecards.org/cgi-bin/carddisp.pl?gene=CST3
SALL4	Spalt Like Transcription Factor 4	Protein Coding	42	GC20M051784	16.2312469482422	https://www.genecards.org/cgi-bin/carddisp.pl?gene=SALL4
CEP41	Centrosomal Protein 41	Protein Coding	38	GC07M130393	16.1105442047119	https://www.genecards.org/cgi-bin/carddisp.pl?gene=CEP41
IL18	Interleukin 18	Protein Coding	41	GC11M112143	16.1012382507324	https://www.genecards.org/cgi-bin/carddisp.pl?gene=IL18
NPPB	Natriuretic Peptide B	Protein Coding	42	GC01M011858	16.0156478881836	https://www.genecards.org/cgi-bin/carddisp.pl?gene=NPPB
CDKN2A	Cyclin Dependent Kinase Inhibitor 2A	Protein Coding	48	GC09M021967	15.9607286453247	https://www.genecards.org/cgi-bin/carddisp.pl?gene=CDKN2A
JUN	Jun Proto-Oncogene, AP-1 Transcription Factor Subunit	Protein Coding	46	GC01M058780	15.9563694000244	https://www.genecards.org/cgi-bin/carddisp.pl?gene=JUN
CPLANE1	Ciliogenesis And Planar Polarity Effector Complex Subunit 1	Protein Coding	28	GC05M037313	15.947639465332	https://www.genecards.org/cgi-bin/carddisp.pl?gene=CPLANE1
GLA	Galactosidase Alpha	Protein Coding	47	GC0XM101393	15.8796300888062	https://www.genecards.org/cgi-bin/carddisp.pl?gene=GLA
PHEX	Phosphate Regulating Endopeptidase Homolog X-Linked	Protein Coding	42	GC0XP022032	15.857946395874	https://www.genecards.org/cgi-bin/carddisp.pl?gene=PHEX
BGLAP	Bone Gamma-Carboxyglutamate Protein	Protein Coding	38	GC01P156242	15.8314361572266	https://www.genecards.org/cgi-bin/carddisp.pl?gene=BGLAP
CTLA4	Cytotoxic T-Lymphocyte Associated Protein 4	Protein Coding	44	GC02P203854	15.7952318191528	https://www.genecards.org/cgi-bin/carddisp.pl?gene=CTLA4
AQP1	Aquaporin 1 (Colton Blood Group)	Protein Coding	45	GC07P030911	15.7870216369629	https://www.genecards.org/cgi-bin/carddisp.pl?gene=AQP1
BBS2	Bardet-Biedl Syndrome 2	Protein Coding	41	GC16M056467	15.7758388519287	https://www.genecards.org/cgi-bin/carddisp.pl?gene=BBS2
VDR	Vitamin D Receptor	Protein Coding	49	GC12M047841	15.7661647796631	https://www.genecards.org/cgi-bin/carddisp.pl?gene=VDR
PRTN3	Proteinase 3	Protein Coding	44	GC19P000840	15.7117900848389	https://www.genecards.org/cgi-bin/carddisp.pl?gene=PRTN3
H19	H19 Imprinted Maternally Expressed Transcript	RNA Gene	28	GC11M001995	15.6524991989136	https://www.genecards.org/cgi-bin/carddisp.pl?gene=H19
TMEM107	Transmembrane Protein 107	Protein Coding	36	GC17M010442	15.6110525131226	https://www.genecards.org/cgi-bin/carddisp.pl?gene=TMEM107
JAG1	Jagged Canonical Notch Ligand 1	Protein Coding	48	GC20M010637	15.6049890518188	https://www.genecards.org/cgi-bin/carddisp.pl?gene=JAG1
BMP7	Bone Morphogenetic Protein 7	Protein Coding	44	GC20M057168	15.5880565643311	https://www.genecards.org/cgi-bin/carddisp.pl?gene=BMP7
EHHADH	Enoyl-CoA Hydratase And 3-Hydroxyacyl CoA Dehydrogenase	Protein Coding	42	GC03M185190	15.5145301818848	https://www.genecards.org/cgi-bin/carddisp.pl?gene=EHHADH
SUFU	SUFU Negative Regulator Of Hedgehog Signaling	Protein Coding	41	GC10P102503	15.4869298934937	https://www.genecards.org/cgi-bin/carddisp.pl?gene=SUFU
IRF5	Interferon Regulatory Factor 5	Protein Coding	45	GC07P128937	15.4269666671753	https://www.genecards.org/cgi-bin/carddisp.pl?gene=IRF5
CUBN	Cubilin	Protein Coding	45	GC10M016824	15.4078702926636	https://www.genecards.org/cgi-bin/carddisp.pl?gene=CUBN
PRKAR1A	Protein Kinase CAMP-Dependent Type I Regulatory Subunit Alpha	Protein Coding	49	GC17P069076	15.4064064025879	https://www.genecards.org/cgi-bin/carddisp.pl?gene=PRKAR1A
MMP7	Matrix Metallopeptidase 7	Protein Coding	46	GC11M102425	15.3911628723145	https://www.genecards.org/cgi-bin/carddisp.pl?gene=MMP7
NHP2	NHP2 Ribonucleoprotein	Protein Coding	42	GC05M178149	15.3877897262573	https://www.genecards.org/cgi-bin/carddisp.pl?gene=NHP2
GEMIN4	Gem Nuclear Organelle Associated Protein 4	Protein Coding	38	GC17M000744	15.3855886459351	https://www.genecards.org/cgi-bin/carddisp.pl?gene=GEMIN4
GNAS	GNAS Complex Locus	Protein Coding	49	GC20P058839	15.3807725906372	https://www.genecards.org/cgi-bin/carddisp.pl?gene=GNAS
SOX18	SRY-Box Transcription Factor 18	Protein Coding	40	GC20M064047	15.3679838180542	https://www.genecards.org/cgi-bin/carddisp.pl?gene=SOX18
ELANE	Elastase, Neutrophil Expressed	Protein Coding	47	GC19P002810	15.3637990951538	https://www.genecards.org/cgi-bin/carddisp.pl?gene=ELANE
IGFBP3	Insulin Like Growth Factor Binding Protein 3	Protein Coding	44	GC07M045912	15.3575096130371	https://www.genecards.org/cgi-bin/carddisp.pl?gene=IGFBP3
HPS4	HPS4 Biogenesis Of Lysosomal Organelles Complex 3 Subunit 2	Protein Coding	38	GC22M026443	15.3334493637085	https://www.genecards.org/cgi-bin/carddisp.pl?gene=HPS4
DIRC1	Disrupted In Renal Carcinoma 1	RNA Gene	24	GC02M188733	15.326605796814	https://www.genecards.org/cgi-bin/carddisp.pl?gene=DIRC1
PTGS2	Prostaglandin-Endoperoxide Synthase 2	Protein Coding	47	GC01M186640	15.3261203765869	https://www.genecards.org/cgi-bin/carddisp.pl?gene=PTGS2
CA9	Carbonic Anhydrase 9	Protein Coding	45	GC09P035673	15.2783451080322	https://www.genecards.org/cgi-bin/carddisp.pl?gene=CA9
MDM2	MDM2 Proto-Oncogene	Protein Coding	51	GC12P068808	15.2738189697266	https://www.genecards.org/cgi-bin/carddisp.pl?gene=MDM2
SRC	SRC Proto-Oncogene, Non-Receptor Tyrosine Kinase	Protein Coding	49	GC20P037344	15.2145881652832	https://www.genecards.org/cgi-bin/carddisp.pl?gene=SRC
PTPRO	Protein Tyrosine Phosphatase Receptor Type O	Protein Coding	45	GC12P021415	15.1556549072266	https://www.genecards.org/cgi-bin/carddisp.pl?gene=PTPRO
TTR	Transthyretin	Protein Coding	46	GC18P031557	15.1555480957031	https://www.genecards.org/cgi-bin/carddisp.pl?gene=TTR
KIT	KIT Proto-Oncogene, Receptor Tyrosine Kinase	Protein Coding	50	GC04P054657	15.1037254333496	https://www.genecards.org/cgi-bin/carddisp.pl?gene=KIT
RPGRIP1	RPGR Interacting Protein 1	Protein Coding	38	GC14P032523	15.0961856842041	https://www.genecards.org/cgi-bin/carddisp.pl?gene=RPGRIP1
CXCR4	C-X-C Motif Chemokine Receptor 4	Protein Coding	49	GC02M136114	15.0718116760254	https://www.genecards.org/cgi-bin/carddisp.pl?gene=CXCR4
PAX8	Paired Box 8	Protein Coding	44	GC02M113215	15.0688457489014	https://www.genecards.org/cgi-bin/carddisp.pl?gene=PAX8
EBF3	EBF Transcription Factor 3	Protein Coding	38	GC10M129835	15.0298547744751	https://www.genecards.org/cgi-bin/carddisp.pl?gene=EBF3
TUBA1A	Tubulin Alpha 1a	Protein Coding	46	GC12M049184	15.0119638442993	https://www.genecards.org/cgi-bin/carddisp.pl?gene=TUBA1A
SLC34A3	Solute Carrier Family 34 Member 3	Protein Coding	41	GC09P137230	14.9825353622437	https://www.genecards.org/cgi-bin/carddisp.pl?gene=SLC34A3
CALR	Calreticulin	Protein Coding	49	GC19P012938	14.9601879119873	https://www.genecards.org/cgi-bin/carddisp.pl?gene=CALR
HRAS	HRas Proto-Oncogene, GTPase	Protein Coding	50	GC11M003189	14.9272050857544	https://www.genecards.org/cgi-bin/carddisp.pl?gene=HRAS
COL4A1	Collagen Type IV Alpha 1 Chain	Protein Coding	46	GC13M110148	14.9068965911865	https://www.genecards.org/cgi-bin/carddisp.pl?gene=COL4A1
ZMYM2	Zinc Finger MYM-Type Containing 2	Protein Coding	40	GC13P020087	14.8659324645996	https://www.genecards.org/cgi-bin/carddisp.pl?gene=ZMYM2
MYH9	Myosin Heavy Chain 9	Protein Coding	47	GC22M036281	14.8282775878906	https://www.genecards.org/cgi-bin/carddisp.pl?gene=MYH9
VPS45	Vacuolar Protein Sorting 45 Homolog	Protein Coding	38	GC01P150252	14.8173818588257	https://www.genecards.org/cgi-bin/carddisp.pl?gene=VPS45
TXNDC15	Thioredoxin Domain Containing 15	Protein Coding	37	GC05P134873	14.8060960769653	https://www.genecards.org/cgi-bin/carddisp.pl?gene=TXNDC15
APC	APC Regulator Of WNT Signaling Pathway	Protein Coding	46	GC05P112707	14.7990798950195	https://www.genecards.org/cgi-bin/carddisp.pl?gene=APC
TUBB2B	Tubulin Beta 2B Class IIb	Protein Coding	42	GC06M003224	14.7710437774658	https://www.genecards.org/cgi-bin/carddisp.pl?gene=TUBB2B
SMAD2	SMAD Family Member 2	Protein Coding	48	GC18M047809	14.7646837234497	https://www.genecards.org/cgi-bin/carddisp.pl?gene=SMAD2
NUP107	Nucleoporin 107	Protein Coding	42	GC12P068686	14.7521924972534	https://www.genecards.org/cgi-bin/carddisp.pl?gene=NUP107
SLC7A7	Solute Carrier Family 7 Member 7	Protein Coding	45	GC14M022773	14.730676651001	https://www.genecards.org/cgi-bin/carddisp.pl?gene=SLC7A7
BCS1L	BCS1 Homolog, Ubiquinol-Cytochrome C Reductase Complex Chaperone	Protein Coding	44	GC02P218658	14.6890277862549	https://www.genecards.org/cgi-bin/carddisp.pl?gene=BCS1L
MEFV	MEFV Innate Immuity Regulator, Pyrin	Protein Coding	42	GC16M007269	14.6613645553589	https://www.genecards.org/cgi-bin/carddisp.pl?gene=MEFV
LOX	Lysyl Oxidase	Protein Coding	45	GC05M122063	14.6564826965332	https://www.genecards.org/cgi-bin/carddisp.pl?gene=LOX
RBP4	Retinol Binding Protein 4	Protein Coding	44	GC10M093591	14.6517295837402	https://www.genecards.org/cgi-bin/carddisp.pl?gene=RBP4
CDC73	Cell Division Cycle 73	Protein Coding	44	GC01P193121	14.6352519989014	https://www.genecards.org/cgi-bin/carddisp.pl?gene=CDC73
TRPC6	Transient Receptor Potential Cation Channel Subfamily C Member 6	Protein Coding	47	GC11M101451	14.6086769104004	https://www.genecards.org/cgi-bin/carddisp.pl?gene=TRPC6
TINF2	TERF1 Interacting Nuclear Factor 2	Protein Coding	41	GC14M024271	14.60387134552	https://www.genecards.org/cgi-bin/carddisp.pl?gene=TINF2
AGTR2	Angiotensin II Receptor Type 2	Protein Coding	42	GC0XP116170	14.5375595092773	https://www.genecards.org/cgi-bin/carddisp.pl?gene=AGTR2
CCL5	C-C Motif Chemokine Ligand 5	Protein Coding	41	GC17M035871	14.5082883834839	https://www.genecards.org/cgi-bin/carddisp.pl?gene=CCL5
IL17A	Interleukin 17A	Protein Coding	40	GC06P052186	14.4990901947021	https://www.genecards.org/cgi-bin/carddisp.pl?gene=IL17A
MAPKBP1	Mitogen-Activated Protein Kinase Binding Protein 1	Protein Coding	38	GC15P042820	14.4838829040527	https://www.genecards.org/cgi-bin/carddisp.pl?gene=MAPKBP1
GREM1	Gremlin 1, DAN Family BMP Antagonist	Protein Coding	41	GC15P042276	14.4706478118896	https://www.genecards.org/cgi-bin/carddisp.pl?gene=GREM1
BBS9	Bardet-Biedl Syndrome 9	Protein Coding	38	GC07P033255	14.4471759796143	https://www.genecards.org/cgi-bin/carddisp.pl?gene=BBS9
MIR199A1	MicroRNA 199a-1	RNA Gene	20	GC19M010817	14.411789894104	https://www.genecards.org/cgi-bin/carddisp.pl?gene=MIR199A1
CLCN1	Chloride Voltage-Gated Channel 1	Protein Coding	44	GC07P143316	14.4009389877319	https://www.genecards.org/cgi-bin/carddisp.pl?gene=CLCN1
GSTP1	Glutathione S-Transferase Pi 1	Protein Coding	48	GC11P067583	14.3988313674927	https://www.genecards.org/cgi-bin/carddisp.pl?gene=GSTP1
HLA-B	Major Histocompatibility Complex, Class I, B	Protein Coding	45	GC06M065915	14.395191192627	https://www.genecards.org/cgi-bin/carddisp.pl?gene=HLA-B
EPAS1	Endothelial PAS Domain Protein 1	Protein Coding	48	GC02P046293	14.3856811523438	https://www.genecards.org/cgi-bin/carddisp.pl?gene=EPAS1
GPC3	Glypican 3	Protein Coding	44	GC0XM133535	14.328311920166	https://www.genecards.org/cgi-bin/carddisp.pl?gene=GPC3
SMAD7	SMAD Family Member 7	Protein Coding	42	GC18M048919	14.320484161377	https://www.genecards.org/cgi-bin/carddisp.pl?gene=SMAD7
AGXT	Alanine--Glyoxylate And Serine--Pyruvate Aminotransferase	Protein Coding	44	GC02P240868	14.319073677063	https://www.genecards.org/cgi-bin/carddisp.pl?gene=AGXT
ACTB	Actin Beta	Protein Coding	47	GC07M005527	14.3115615844727	https://www.genecards.org/cgi-bin/carddisp.pl?gene=ACTB
APRT	Adenine Phosphoribosyltransferase	Protein Coding	45	GC16M088810	14.302788734436	https://www.genecards.org/cgi-bin/carddisp.pl?gene=APRT
SLC41A1	Solute Carrier Family 41 Member 1	Protein Coding	40	GC01M205789	14.2863216400146	https://www.genecards.org/cgi-bin/carddisp.pl?gene=SLC41A1
IL2RA	Interleukin 2 Receptor Subunit Alpha	Protein Coding	48	GC10M006010	14.2777280807495	https://www.genecards.org/cgi-bin/carddisp.pl?gene=IL2RA
FGFR2	Fibroblast Growth Factor Receptor 2	Protein Coding	52	GC10M121478	14.2660179138184	https://www.genecards.org/cgi-bin/carddisp.pl?gene=FGFR2
BAP1	BRCA1 Associated Protein 1	Protein Coding	46	GC03M052401	14.2417964935303	https://www.genecards.org/cgi-bin/carddisp.pl?gene=BAP1
BBS5	Bardet-Biedl Syndrome 5	Protein Coding	38	GC02P169480	14.2317390441895	https://www.genecards.org/cgi-bin/carddisp.pl?gene=BBS5
KCNJ10	Potassium Inwardly Rectifying Channel Subfamily J Member 10	Protein Coding	44	GC01M159998	14.2294006347656	https://www.genecards.org/cgi-bin/carddisp.pl?gene=KCNJ10
CXCL10	C-X-C Motif Chemokine Ligand 10	Protein Coding	42	GC04M076021	14.2214622497559	https://www.genecards.org/cgi-bin/carddisp.pl?gene=CXCL10
SLC2A2	Solute Carrier Family 2 Member 2	Protein Coding	47	GC03M170996	14.1962041854858	https://www.genecards.org/cgi-bin/carddisp.pl?gene=SLC2A2
GGT1	Gamma-Glutamyltransferase 1	Protein Coding	48	GC22P024583	14.1938972473145	https://www.genecards.org/cgi-bin/carddisp.pl?gene=GGT1
KAT6B	Lysine Acetyltransferase 6B	Protein Coding	43	GC10P074868	14.1832704544067	https://www.genecards.org/cgi-bin/carddisp.pl?gene=KAT6B
LGALS3	Galectin 3	Protein Coding	43	GC14P055124	14.176417350769	https://www.genecards.org/cgi-bin/carddisp.pl?gene=LGALS3
ABCB11	ATP Binding Cassette Subfamily B Member 11	Protein Coding	46	GC02M168922	14.1563301086426	https://www.genecards.org/cgi-bin/carddisp.pl?gene=ABCB11
TMEM127	Transmembrane Protein 127	Protein Coding	38	GC02M096248	14.1272954940796	https://www.genecards.org/cgi-bin/carddisp.pl?gene=TMEM127
S100A1	S100 Calcium Binding Protein A1	Protein Coding	40	GC01P153627	14.1234350204468	https://www.genecards.org/cgi-bin/carddisp.pl?gene=S100A1
HSP90AA1	Heat Shock Protein 90 Alpha Family Class A Member 1	Protein Coding	46	GC14M102080	14.1223163604736	https://www.genecards.org/cgi-bin/carddisp.pl?gene=HSP90AA1
DYNC2I1	Dynein 2 Intermediate Chain 1	Protein Coding	29	GC07P158839	14.0989532470703	https://www.genecards.org/cgi-bin/carddisp.pl?gene=DYNC2I1
KIAA0753	KIAA0753	Protein Coding	33	GC17M006578	14.0734157562256	https://www.genecards.org/cgi-bin/carddisp.pl?gene=KIAA0753
WNT4	Wnt Family Member 4	Protein Coding	45	GC01M022190	14.059398651123	https://www.genecards.org/cgi-bin/carddisp.pl?gene=WNT4
PTH	Parathyroid Hormone	Protein Coding	44	GC11M013492	14.0552387237549	https://www.genecards.org/cgi-bin/carddisp.pl?gene=PTH
CD4	CD4 Molecule	Protein Coding	48	GC12P006786	14.0392570495605	https://www.genecards.org/cgi-bin/carddisp.pl?gene=CD4
TMEM218	Transmembrane Protein 218	Protein Coding	31	GC11M125094	14.0157470703125	https://www.genecards.org/cgi-bin/carddisp.pl?gene=TMEM218
CDKN1B	Cyclin Dependent Kinase Inhibitor 1B	Protein Coding	45	GC12P021339	14.0073223114014	https://www.genecards.org/cgi-bin/carddisp.pl?gene=CDKN1B
F2	Coagulation Factor II, Thrombin	Protein Coding	48	GC11P046720	14.0030193328857	https://www.genecards.org/cgi-bin/carddisp.pl?gene=F2
CFHR5	Complement Factor H Related 5	Protein Coding	40	GC01P196977	14.0006580352783	https://www.genecards.org/cgi-bin/carddisp.pl?gene=CFHR5
BBS12	Bardet-Biedl Syndrome 12	Protein Coding	34	GC04P122702	13.9263763427734	https://www.genecards.org/cgi-bin/carddisp.pl?gene=BBS12
TBX18	T-Box Transcription Factor 18	Protein Coding	41	GC06M084687	13.9255247116089	https://www.genecards.org/cgi-bin/carddisp.pl?gene=TBX18
MBL2	Mannose Binding Lectin 2	Protein Coding	45	GC10M052760	13.9036293029785	https://www.genecards.org/cgi-bin/carddisp.pl?gene=MBL2
CEP104	Centrosomal Protein 104	Protein Coding	34	GC01M003812	13.9033985137939	https://www.genecards.org/cgi-bin/carddisp.pl?gene=CEP104
HPRT1	Hypoxanthine Phosphoribosyltransferase 1	Protein Coding	45	GC0XP134460	13.8897657394409	https://www.genecards.org/cgi-bin/carddisp.pl?gene=HPRT1
NOS2	Nitric Oxide Synthase 2	Protein Coding	47	GC17M027756	13.8315658569336	https://www.genecards.org/cgi-bin/carddisp.pl?gene=NOS2
DIS3L2	DIS3 Like 3'-5' Exoribonuclease 2	Protein Coding	41	GC02P231961	13.8145418167114	https://www.genecards.org/cgi-bin/carddisp.pl?gene=DIS3L2
MYO5B	Myosin VB	Protein Coding	43	GC18M049822	13.7907619476318	https://www.genecards.org/cgi-bin/carddisp.pl?gene=MYO5B
KCNJ11	Potassium Inwardly Rectifying Channel Subfamily J Member 11	Protein Coding	46	GC11M017592	13.790454864502	https://www.genecards.org/cgi-bin/carddisp.pl?gene=KCNJ11
SGK1	Serum/Glucocorticoid Regulated Kinase 1	Protein Coding	46	GC06M134169	13.7494297027588	https://www.genecards.org/cgi-bin/carddisp.pl?gene=SGK1
NOTCH2	Notch Receptor 2	Protein Coding	48	GC01M119911	13.7278699874878	https://www.genecards.org/cgi-bin/carddisp.pl?gene=NOTCH2
SPINK1	Serine Peptidase Inhibitor Kazal Type 1	Protein Coding	42	GC05M147825	13.7226486206055	https://www.genecards.org/cgi-bin/carddisp.pl?gene=SPINK1
FAN1	FANCD2 And FANCI Associated Nuclease 1	Protein Coding	36	GC15P042139	13.6926193237305	https://www.genecards.org/cgi-bin/carddisp.pl?gene=FAN1
NOX4	NADPH Oxidase 4	Protein Coding	41	GC11M089324	13.6528148651123	https://www.genecards.org/cgi-bin/carddisp.pl?gene=NOX4
SOX17	SRY-Box Transcription Factor 17	Protein Coding	41	GC08P054457	13.6502695083618	https://www.genecards.org/cgi-bin/carddisp.pl?gene=SOX17
IL1A	Interleukin 1 Alpha	Protein Coding	42	GC02M112773	13.6494083404541	https://www.genecards.org/cgi-bin/carddisp.pl?gene=IL1A
KDR	Kinase Insert Domain Receptor	Protein Coding	51	GC04M055078	13.6358060836792	https://www.genecards.org/cgi-bin/carddisp.pl?gene=KDR
ALG9	ALG9 Alpha-1,2-Mannosyltransferase	Protein Coding	40	GC11M112437	13.6242389678955	https://www.genecards.org/cgi-bin/carddisp.pl?gene=ALG9
PDGFB	Platelet Derived Growth Factor Subunit B	Protein Coding	47	GC22M058085	13.6158599853516	https://www.genecards.org/cgi-bin/carddisp.pl?gene=PDGFB
EVC2	EvC Ciliary Complex Subunit 2	Protein Coding	39	GC04M005534	13.6057624816895	https://www.genecards.org/cgi-bin/carddisp.pl?gene=EVC2
ENPP1	Ectonucleotide Pyrophosphatase/Phosphodiesterase 1	Protein Coding	47	GC06P131808	13.5928363800049	https://www.genecards.org/cgi-bin/carddisp.pl?gene=ENPP1
RPA1	Replication Protein A1	Protein Coding	45	GC17P001829	13.5773649215698	https://www.genecards.org/cgi-bin/carddisp.pl?gene=RPA1
MT-TL1	Mitochondrially Encoded TRNA-Leu (UUA/G) 1	RNA Gene	16	GCMTP003232	13.572717666626	https://www.genecards.org/cgi-bin/carddisp.pl?gene=MT-TL1
AMBP	Alpha-1-Microglobulin/Bikunin Precursor	Protein Coding	42	GC09M114060	13.5714635848999	https://www.genecards.org/cgi-bin/carddisp.pl?gene=AMBP
C2CD3	C2 Domain Containing 3 Centriole Elongation Regulator	Protein Coding	39	GC11M074012	13.5592355728149	https://www.genecards.org/cgi-bin/carddisp.pl?gene=C2CD3
IFNA2	Interferon Alpha 2	Protein Coding	41	GC09M021384	13.5308790206909	https://www.genecards.org/cgi-bin/carddisp.pl?gene=IFNA2
IFT27	Intraflagellar Transport 27	Protein Coding	36	GC22M057351	13.5281925201416	https://www.genecards.org/cgi-bin/carddisp.pl?gene=IFT27
SFTPD	Surfactant Protein D	Protein Coding	42	GC10M079937	13.5224561691284	https://www.genecards.org/cgi-bin/carddisp.pl?gene=SFTPD
IL5	Interleukin 5	Protein Coding	43	GC05M132541	13.5019550323486	https://www.genecards.org/cgi-bin/carddisp.pl?gene=IL5
SLPI	Secretory Leukocyte Peptidase Inhibitor	Protein Coding	39	GC20M045252	13.4872264862061	https://www.genecards.org/cgi-bin/carddisp.pl?gene=SLPI
TTC8	Tetratricopeptide Repeat Domain 8	Protein Coding	39	GC14P090174	13.450855255127	https://www.genecards.org/cgi-bin/carddisp.pl?gene=TTC8
GLIS3	GLIS Family Zinc Finger 3	Protein Coding	38	GC09M003816	13.4082632064819	https://www.genecards.org/cgi-bin/carddisp.pl?gene=GLIS3
APOB	Apolipoprotein B	Protein Coding	45	GC02M020956	13.4052438735962	https://www.genecards.org/cgi-bin/carddisp.pl?gene=APOB
ADIPOQ	Adiponectin, C1Q And Collagen Domain Containing	Protein Coding	44	GC03P186842	13.3876256942749	https://www.genecards.org/cgi-bin/carddisp.pl?gene=ADIPOQ
DYNC2I2	Dynein 2 Intermediate Chain 2	Protein Coding	30	GC09M128636	13.3682250976563	https://www.genecards.org/cgi-bin/carddisp.pl?gene=DYNC2I2
TLR2	Toll Like Receptor 2	Protein Coding	49	GC04P153684	13.323579788208	https://www.genecards.org/cgi-bin/carddisp.pl?gene=TLR2
GPT	Glutamic--Pyruvic Transaminase	Protein Coding	40	GC08P144502	13.3234157562256	https://www.genecards.org/cgi-bin/carddisp.pl?gene=GPT
GLI3	GLI Family Zinc Finger 3	Protein Coding	46	GC07M041960	13.3144960403442	https://www.genecards.org/cgi-bin/carddisp.pl?gene=GLI3
TF	Transferrin	Protein Coding	48	GC03P134296	13.2941217422485	https://www.genecards.org/cgi-bin/carddisp.pl?gene=TF
ITGA3	Integrin Subunit Alpha 3	Protein Coding	46	GC17P050055	13.292308807373	https://www.genecards.org/cgi-bin/carddisp.pl?gene=ITGA3
CHD7	Chromodomain Helicase DNA Binding Protein 7	Protein Coding	44	GC08P060678	13.2838382720947	https://www.genecards.org/cgi-bin/carddisp.pl?gene=CHD7
KRT19	Keratin 19	Protein Coding	43	GC17M041523	13.2550058364868	https://www.genecards.org/cgi-bin/carddisp.pl?gene=KRT19
ERBB2	Erb-B2 Receptor Tyrosine Kinase 2	Protein Coding	52	GC17P039687	13.2373247146606	https://www.genecards.org/cgi-bin/carddisp.pl?gene=ERBB2
SHH	Sonic Hedgehog Signaling Molecule	Protein Coding	48	GC07M155799	13.2147884368896	https://www.genecards.org/cgi-bin/carddisp.pl?gene=SHH
NOP10	NOP10 Ribonucleoprotein	Protein Coding	40	GC15M034341	13.2022905349731	https://www.genecards.org/cgi-bin/carddisp.pl?gene=NOP10
FANCD2	FA Complementation Group D2	Protein Coding	45	GC03P010026	13.2017679214478	https://www.genecards.org/cgi-bin/carddisp.pl?gene=FANCD2
JAK2	Janus Kinase 2	Protein Coding	50	GC09P004985	13.1667108535767	https://www.genecards.org/cgi-bin/carddisp.pl?gene=JAK2
SNAI1	Snail Family Transcriptional Repressor 1	Protein Coding	42	GC20P049982	13.1662578582764	https://www.genecards.org/cgi-bin/carddisp.pl?gene=SNAI1
SLC2A1	Solute Carrier Family 2 Member 1	Protein Coding	50	GC01M042925	13.1595039367676	https://www.genecards.org/cgi-bin/carddisp.pl?gene=SLC2A1
DKC1	Dyskerin Pseudouridine Synthase 1	Protein Coding	45	GC0XP154762	13.136773109436	https://www.genecards.org/cgi-bin/carddisp.pl?gene=DKC1
DEFB1	Defensin Beta 1	Protein Coding	38	GC08M006870	13.1312942504883	https://www.genecards.org/cgi-bin/carddisp.pl?gene=DEFB1
HP	Haptoglobin	Protein Coding	44	GC16P072086	13.0941314697266	https://www.genecards.org/cgi-bin/carddisp.pl?gene=HP
XDH	Xanthine Dehydrogenase	Protein Coding	45	GC02M031334	13.0543365478516	https://www.genecards.org/cgi-bin/carddisp.pl?gene=XDH
COL1A1	Collagen Type I Alpha 1 Chain	Protein Coding	48	GC17M050183	13.0124320983887	https://www.genecards.org/cgi-bin/carddisp.pl?gene=COL1A1
LMNA	Lamin A/C	Protein Coding	48	GC01P156082	13.0029325485229	https://www.genecards.org/cgi-bin/carddisp.pl?gene=LMNA
NUP133	Nucleoporin 133	Protein Coding	40	GC01M229520	12.9677028656006	https://www.genecards.org/cgi-bin/carddisp.pl?gene=NUP133
BBS7	Bardet-Biedl Syndrome 7	Protein Coding	37	GC04M121824	12.9380807876587	https://www.genecards.org/cgi-bin/carddisp.pl?gene=BBS7
VCAM1	Vascular Cell Adhesion Molecule 1	Protein Coding	44	GC01P100719	12.9168548583984	https://www.genecards.org/cgi-bin/carddisp.pl?gene=VCAM1
ATP8B1	ATPase Phospholipid Transporting 8B1	Protein Coding	40	GC18M057646	12.900050163269	https://www.genecards.org/cgi-bin/carddisp.pl?gene=ATP8B1
CRB2	Crumbs Cell Polarity Complex Component 2	Protein Coding	41	GC09P123356	12.8938283920288	https://www.genecards.org/cgi-bin/carddisp.pl?gene=CRB2
CCL3	C-C Motif Chemokine Ligand 3	Protein Coding	37	GC17M036088	12.8346786499023	https://www.genecards.org/cgi-bin/carddisp.pl?gene=CCL3
NRAS	NRAS Proto-Oncogene, GTPase	Protein Coding	47	GC01M114704	12.8307819366455	https://www.genecards.org/cgi-bin/carddisp.pl?gene=NRAS
LAMB2	Laminin Subunit Beta 2	Protein Coding	45	GC03M049121	12.804744720459	https://www.genecards.org/cgi-bin/carddisp.pl?gene=LAMB2
CFI	Complement Factor I	Protein Coding	45	GC04M109732	12.8009948730469	https://www.genecards.org/cgi-bin/carddisp.pl?gene=CFI
SLC22A6	Solute Carrier Family 22 Member 6	Protein Coding	44	GC11M089658	12.7924852371216	https://www.genecards.org/cgi-bin/carddisp.pl?gene=SLC22A6
GANAB	Glucosidase II Alpha Subunit	Protein Coding	45	GC11M089627	12.7638893127441	https://www.genecards.org/cgi-bin/carddisp.pl?gene=GANAB
LEP	Leptin	Protein Coding	45	GC07P128241	12.7488307952881	https://www.genecards.org/cgi-bin/carddisp.pl?gene=LEP
COQ8B	Coenzyme Q8B	Protein Coding	32	GC19M065779	12.7382555007935	https://www.genecards.org/cgi-bin/carddisp.pl?gene=COQ8B
MIR30A	MicroRNA 30a	RNA Gene	20	GC06M071403	12.7229557037354	https://www.genecards.org/cgi-bin/carddisp.pl?gene=MIR30A
BCL2	BCL2 Apoptosis Regulator	Protein Coding	48	GC18M063123	12.6986103057861	https://www.genecards.org/cgi-bin/carddisp.pl?gene=BCL2
GRHPR	Glyoxylate And Hydroxypyruvate Reductase	Protein Coding	45	GC09P047213	12.6682834625244	https://www.genecards.org/cgi-bin/carddisp.pl?gene=GRHPR
SDHC	Succinate Dehydrogenase Complex Subunit C	Protein Coding	43	GC01P161314	12.665246963501	https://www.genecards.org/cgi-bin/carddisp.pl?gene=SDHC
TGFB2	Transforming Growth Factor Beta 2	Protein Coding	49	GC01P218345	12.6568756103516	https://www.genecards.org/cgi-bin/carddisp.pl?gene=TGFB2
SLSN3	Senior-Loken Syndrome 3	Genetic Locus	2	GC03U990254	12.6492862701416	https://www.genecards.org/cgi-bin/carddisp.pl?gene=SLSN3
STAR	Steroidogenic Acute Regulatory Protein	Protein Coding	44	GC08M038145	12.6352863311768	https://www.genecards.org/cgi-bin/carddisp.pl?gene=STAR
MIR155	MicroRNA 155	RNA Gene	21	GC21P025573	12.6130561828613	https://www.genecards.org/cgi-bin/carddisp.pl?gene=MIR155
KNG1	Kininogen 1	Protein Coding	45	GC03P186717	12.5762557983398	https://www.genecards.org/cgi-bin/carddisp.pl?gene=KNG1
S100A8	S100 Calcium Binding Protein A8	Protein Coding	41	GC01M153391	12.5603809356689	https://www.genecards.org/cgi-bin/carddisp.pl?gene=S100A8
ACP5	Acid Phosphatase 5, Tartrate Resistant	Protein Coding	45	GC19M011574	12.4909572601318	https://www.genecards.org/cgi-bin/carddisp.pl?gene=ACP5
ELOC	Elongin C	Protein Coding	32	GC08M073939	12.4810123443604	https://www.genecards.org/cgi-bin/carddisp.pl?gene=ELOC
SLC3A1	Solute Carrier Family 3 Member 1	Protein Coding	46	GC02P044275	12.4704475402832	https://www.genecards.org/cgi-bin/carddisp.pl?gene=SLC3A1
CASP3	Caspase 3	Protein Coding	47	GC04M184627	12.4617519378662	https://www.genecards.org/cgi-bin/carddisp.pl?gene=CASP3
CD40	CD40 Molecule	Protein Coding	46	GC20P046118	12.4318523406982	https://www.genecards.org/cgi-bin/carddisp.pl?gene=CD40
TGFA	Transforming Growth Factor Alpha	Protein Coding	44	GC02M070447	12.4184474945068	https://www.genecards.org/cgi-bin/carddisp.pl?gene=TGFA
NKX2-1	NK2 Homeobox 1	Protein Coding	44	GC14M036516	12.3890762329102	https://www.genecards.org/cgi-bin/carddisp.pl?gene=NKX2-1
IL1R1	Interleukin 1 Receptor Type 1	Protein Coding	44	GC02P102136	12.3582897186279	https://www.genecards.org/cgi-bin/carddisp.pl?gene=IL1R1
MAPK1	Mitogen-Activated Protein Kinase 1	Protein Coding	49	GC22M021759	12.3182134628296	https://www.genecards.org/cgi-bin/carddisp.pl?gene=MAPK1
C12orf60	Chromosome 12 Open Reading Frame 60	Protein Coding	30	GC12P021405	12.289587020874	https://www.genecards.org/cgi-bin/carddisp.pl?gene=C12orf60
TRPV4	Transient Receptor Potential Cation Channel Subfamily V Member 4	Protein Coding	48	GC12M109783	12.272180557251	https://www.genecards.org/cgi-bin/carddisp.pl?gene=TRPV4
SMARCAL1	SWI/SNF Related, Matrix Associated, Actin Dependent Regulator Of Chromatin, Subfamily A Like 1	Protein Coding	42	GC02P216412	12.2661552429199	https://www.genecards.org/cgi-bin/carddisp.pl?gene=SMARCAL1
CD274	CD274 Molecule	Protein Coding	42	GC09P005450	12.2653141021729	https://www.genecards.org/cgi-bin/carddisp.pl?gene=CD274
PIK3C2A	Phosphatidylinositol-4-Phosphate 3-Kinase Catalytic Subunit Type 2 Alpha	Protein Coding	45	GC11M017580	12.1747999191284	https://www.genecards.org/cgi-bin/carddisp.pl?gene=PIK3C2A
CD80	CD80 Molecule	Protein Coding	40	GC03M119524	12.1256017684937	https://www.genecards.org/cgi-bin/carddisp.pl?gene=CD80
AGER	Advanced Glycosylation End-Product Specific Receptor	Protein Coding	44	GC06M032180	12.1230726242065	https://www.genecards.org/cgi-bin/carddisp.pl?gene=AGER
IGFBP5	Insulin Like Growth Factor Binding Protein 5	Protein Coding	41	GC02M216672	12.1137619018555	https://www.genecards.org/cgi-bin/carddisp.pl?gene=IGFBP5
CXCL9	C-X-C Motif Chemokine Ligand 9	Protein Coding	37	GC04M076001	12.1024522781372	https://www.genecards.org/cgi-bin/carddisp.pl?gene=CXCL9
PDPN	Podoplanin	Protein Coding	40	GC01P013583	12.1007099151611	https://www.genecards.org/cgi-bin/carddisp.pl?gene=PDPN
GSTM1	Glutathione S-Transferase Mu 1	Protein Coding	40	GC01P109687	12.0795488357544	https://www.genecards.org/cgi-bin/carddisp.pl?gene=GSTM1
CPT2	Carnitine Palmitoyltransferase 2	Protein Coding	48	GC01P053196	12.0764102935791	https://www.genecards.org/cgi-bin/carddisp.pl?gene=CPT2
HLA-A	Major Histocompatibility Complex, Class I, A	Protein Coding	45	GC06P083654	12.0637645721436	https://www.genecards.org/cgi-bin/carddisp.pl?gene=HLA-A
ARL6	ADP Ribosylation Factor Like GTPase 6	Protein Coding	41	GC03P097764	12.0207920074463	https://www.genecards.org/cgi-bin/carddisp.pl?gene=ARL6
HAMP	Hepcidin Antimicrobial Peptide	Protein Coding	42	GC19P066535	11.9774074554443	https://www.genecards.org/cgi-bin/carddisp.pl?gene=HAMP
PDCD1	Programmed Cell Death 1	Protein Coding	45	GC02M241849	11.9723834991455	https://www.genecards.org/cgi-bin/carddisp.pl?gene=PDCD1
PRKCD	Protein Kinase C Delta	Protein Coding	50	GC03P053156	11.9661560058594	https://www.genecards.org/cgi-bin/carddisp.pl?gene=PRKCD
FGF10	Fibroblast Growth Factor 10	Protein Coding	45	GC05M044340	11.946647644043	https://www.genecards.org/cgi-bin/carddisp.pl?gene=FGF10
SHOC2	SHOC2 Leucine Rich Repeat Scaffold Protein	Protein Coding	40	GC10P110919	11.922158241272	https://www.genecards.org/cgi-bin/carddisp.pl?gene=SHOC2
EPCAM	Epithelial Cell Adhesion Molecule	Protein Coding	46	GC02P047345	11.9107103347778	https://www.genecards.org/cgi-bin/carddisp.pl?gene=EPCAM
PIBF1	Progesterone Immunomodulatory Binding Factor 1	Protein Coding	40	GC13P072782	11.8700151443481	https://www.genecards.org/cgi-bin/carddisp.pl?gene=PIBF1
HSPG2	Heparan Sulfate Proteoglycan 2	Protein Coding	46	GC01M021822	11.8579845428467	https://www.genecards.org/cgi-bin/carddisp.pl?gene=HSPG2
PRMT7	Protein Arginine Methyltransferase 7	Protein Coding	43	GC16P068495	11.8265886306763	https://www.genecards.org/cgi-bin/carddisp.pl?gene=PRMT7
CA12	Carbonic Anhydrase 12	Protein Coding	47	GC15M063321	11.8241195678711	https://www.genecards.org/cgi-bin/carddisp.pl?gene=CA12
F3	Coagulation Factor III, Tissue Factor	Protein Coding	44	GC01M094590	11.8209981918335	https://www.genecards.org/cgi-bin/carddisp.pl?gene=F3
GAPDH	Glyceraldehyde-3-Phosphate Dehydrogenase	Protein Coding	47	GC12P021056	11.8150119781494	https://www.genecards.org/cgi-bin/carddisp.pl?gene=GAPDH
CD46	CD46 Molecule	Protein Coding	45	GC01P207752	11.8147964477539	https://www.genecards.org/cgi-bin/carddisp.pl?gene=CD46
MAPK8	Mitogen-Activated Protein Kinase 8	Protein Coding	47	GC10P048306	11.809497833252	https://www.genecards.org/cgi-bin/carddisp.pl?gene=MAPK8
PLG	Plasminogen	Protein Coding	48	GC06P160702	11.8061513900757	https://www.genecards.org/cgi-bin/carddisp.pl?gene=PLG
HBB	Hemoglobin Subunit Beta	Protein Coding	44	GC11M006446	11.7969226837158	https://www.genecards.org/cgi-bin/carddisp.pl?gene=HBB
TNFRSF1A	TNF Receptor Superfamily Member 1A	Protein Coding	46	GC12M006328	11.7956600189209	https://www.genecards.org/cgi-bin/carddisp.pl?gene=TNFRSF1A
IFT74	Intraflagellar Transport 74	Protein Coding	37	GC09P026947	11.7721719741821	https://www.genecards.org/cgi-bin/carddisp.pl?gene=IFT74
KRT8	Keratin 8	Protein Coding	45	GC12M052897	11.7465143203735	https://www.genecards.org/cgi-bin/carddisp.pl?gene=KRT8
KCNQ1	Potassium Voltage-Gated Channel Subfamily Q Member 1	Protein Coding	48	GC11P002444	11.7461414337158	https://www.genecards.org/cgi-bin/carddisp.pl?gene=KCNQ1
NRIP1	Nuclear Receptor Interacting Protein 1	Protein Coding	42	GC21M014961	11.7357425689697	https://www.genecards.org/cgi-bin/carddisp.pl?gene=NRIP1
APOA1-AS	APOA1 Antisense RNA	RNA Gene	14	GC11P116836	11.734356880188	https://www.genecards.org/cgi-bin/carddisp.pl?gene=APOA1-AS
CSF3	Colony Stimulating Factor 3	Protein Coding	38	GC17P040015	11.7096014022827	https://www.genecards.org/cgi-bin/carddisp.pl?gene=CSF3
KRAS	KRAS Proto-Oncogene, GTPase	Protein Coding	49	GC12M025204	11.6994600296021	https://www.genecards.org/cgi-bin/carddisp.pl?gene=KRAS
LCAT	Lecithin-Cholesterol Acyltransferase	Protein Coding	46	GC16M067939	11.6904315948486	https://www.genecards.org/cgi-bin/carddisp.pl?gene=LCAT
VPS33A	VPS33A Core Subunit Of CORVET And HOPS Complexes	Protein Coding	40	GC12M122229	11.6885643005371	https://www.genecards.org/cgi-bin/carddisp.pl?gene=VPS33A
SOX9	SRY-Box Transcription Factor 9	Protein Coding	44	GC17P072121	11.6848363876343	https://www.genecards.org/cgi-bin/carddisp.pl?gene=SOX9
HMGB1	High Mobility Group Box 1	Protein Coding	44	GC13M030456	11.6837520599365	https://www.genecards.org/cgi-bin/carddisp.pl?gene=HMGB1
MAPK3	Mitogen-Activated Protein Kinase 3	Protein Coding	46	GC16M037120	11.6834754943848	https://www.genecards.org/cgi-bin/carddisp.pl?gene=MAPK3
TOGARAM1	TOG Array Regulator Of Axonemal Microtubules 1	Protein Coding	25	GC14P044963	11.6756229400635	https://www.genecards.org/cgi-bin/carddisp.pl?gene=TOGARAM1
TGFBR1	Transforming Growth Factor Beta Receptor 1	Protein Coding	50	GC09P099104	11.6682901382446	https://www.genecards.org/cgi-bin/carddisp.pl?gene=TGFBR1
ADCY10	Adenylate Cyclase 10	Protein Coding	43	GC01M167809	11.6586542129517	https://www.genecards.org/cgi-bin/carddisp.pl?gene=ADCY10
DTNBP1	Dystrobrevin Binding Protein 1	Protein Coding	41	GC06M015523	11.6179695129395	https://www.genecards.org/cgi-bin/carddisp.pl?gene=DTNBP1
CCL11	C-C Motif Chemokine Ligand 11	Protein Coding	41	GC17P034285	11.5774383544922	https://www.genecards.org/cgi-bin/carddisp.pl?gene=CCL11
SLIT2	Slit Guidance Ligand 2	Protein Coding	44	GC04P020287	11.555326461792	https://www.genecards.org/cgi-bin/carddisp.pl?gene=SLIT2
LOC107548112	REN Promoter And Enhancer Region	Biological Region	3	GC01P204162	11.5546236038208	https://www.genecards.org/cgi-bin/carddisp.pl?gene=LOC107548112
MYC	MYC Proto-Oncogene, BHLH Transcription Factor	Protein Coding	49	GC08P127735	11.4956579208374	https://www.genecards.org/cgi-bin/carddisp.pl?gene=MYC
MFF-DT	MFF Divergent Transcript	RNA Gene	13	GC02M227223	11.4809713363647	https://www.genecards.org/cgi-bin/carddisp.pl?gene=MFF-DT
TJP2	Tight Junction Protein 2	Protein Coding	44	GC09P069121	11.4685039520264	https://www.genecards.org/cgi-bin/carddisp.pl?gene=TJP2
TP63	Tumor Protein P63	Protein Coding	46	GC03P189598	11.4564666748047	https://www.genecards.org/cgi-bin/carddisp.pl?gene=TP63
PEX1	Peroxisomal Biogenesis Factor 1	Protein Coding	44	GC07M092487	11.4550218582153	https://www.genecards.org/cgi-bin/carddisp.pl?gene=PEX1
FLT1	Fms Related Receptor Tyrosine Kinase 1	Protein Coding	49	GC13M028300	11.4470691680908	https://www.genecards.org/cgi-bin/carddisp.pl?gene=FLT1
FGF8	Fibroblast Growth Factor 8	Protein Coding	45	GC10M101770	11.4192762374878	https://www.genecards.org/cgi-bin/carddisp.pl?gene=FGF8
HOGA1	4-Hydroxy-2-Oxoglutarate Aldolase 1	Protein Coding	37	GC10P097586	11.3948907852173	https://www.genecards.org/cgi-bin/carddisp.pl?gene=HOGA1
SERPINH1	Serpin Family H Member 1	Protein Coding	44	GC11P075562	11.3889617919922	https://www.genecards.org/cgi-bin/carddisp.pl?gene=SERPINH1
PTCH1	Patched 1	Protein Coding	48	GC09M095442	11.3194351196289	https://www.genecards.org/cgi-bin/carddisp.pl?gene=PTCH1
MIR126	MicroRNA 126	RNA Gene	22	GC09P136670	11.3111457824707	https://www.genecards.org/cgi-bin/carddisp.pl?gene=MIR126
FOXP3	Forkhead Box P3	Protein Coding	45	GC0XM049250	11.3091773986816	https://www.genecards.org/cgi-bin/carddisp.pl?gene=FOXP3
S100A9	S100 Calcium Binding Protein A9	Protein Coding	41	GC01P153357	11.2903308868408	https://www.genecards.org/cgi-bin/carddisp.pl?gene=S100A9
CHI3L1	Chitinase 3 Like 1	Protein Coding	44	GC01M203148	11.2857761383057	https://www.genecards.org/cgi-bin/carddisp.pl?gene=CHI3L1
CDH16	Cadherin 16	Protein Coding	40	GC16M066908	11.2778167724609	https://www.genecards.org/cgi-bin/carddisp.pl?gene=CDH16
NOTCH1	Notch Receptor 1	Protein Coding	49	GC09M137524	11.2611217498779	https://www.genecards.org/cgi-bin/carddisp.pl?gene=NOTCH1
NF1	Neurofibromin 1	Protein Coding	46	GC17P031094	11.2600927352905	https://www.genecards.org/cgi-bin/carddisp.pl?gene=NF1
TIMP2	TIMP Metallopeptidase Inhibitor 2	Protein Coding	41	GC17M078852	11.2464399337769	https://www.genecards.org/cgi-bin/carddisp.pl?gene=TIMP2
ADRB2	Adrenoceptor Beta 2	Protein Coding	47	GC05P148825	11.236349105835	https://www.genecards.org/cgi-bin/carddisp.pl?gene=ADRB2
SF3B2	Splicing Factor 3b Subunit 2	Protein Coding	40	GC11P066050	11.2268781661987	https://www.genecards.org/cgi-bin/carddisp.pl?gene=SF3B2
MIR140	MicroRNA 140	RNA Gene	24	GC16P069934	11.1890659332275	https://www.genecards.org/cgi-bin/carddisp.pl?gene=MIR140
NF2	NF2, Moesin-Ezrin-Radixin Like (MERLIN) Tumor Suppressor	Protein Coding	46	GC22P029603	11.1840953826904	https://www.genecards.org/cgi-bin/carddisp.pl?gene=NF2
CA4	Carbonic Anhydrase 4	Protein Coding	45	GC17P060149	11.1747512817383	https://www.genecards.org/cgi-bin/carddisp.pl?gene=CA4
TRIM8	Tripartite Motif Containing 8	Protein Coding	38	GC10P102643	11.1692762374878	https://www.genecards.org/cgi-bin/carddisp.pl?gene=TRIM8
KATNIP	Katanin Interacting Protein	Protein Coding	26	GC16P027997	11.168493270874	https://www.genecards.org/cgi-bin/carddisp.pl?gene=KATNIP
IFT52	Intraflagellar Transport 52	Protein Coding	34	GC20P043590	11.1568870544434	https://www.genecards.org/cgi-bin/carddisp.pl?gene=IFT52
PMM2	Phosphomannomutase 2	Protein Coding	45	GC16P008788	11.1318302154541	https://www.genecards.org/cgi-bin/carddisp.pl?gene=PMM2
MAGI2	Membrane Associated Guanylate Kinase, WW And PDZ Domain Containing 2	Protein Coding	42	GC07M078017	11.1264114379883	https://www.genecards.org/cgi-bin/carddisp.pl?gene=MAGI2
NUP93	Nucleoporin 93	Protein Coding	40	GC16P057060	11.1203498840332	https://www.genecards.org/cgi-bin/carddisp.pl?gene=NUP93
HSD11B2	Hydroxysteroid 11-Beta Dehydrogenase 2	Protein Coding	45	GC16P067433	11.1158142089844	https://www.genecards.org/cgi-bin/carddisp.pl?gene=HSD11B2
SDHD	Succinate Dehydrogenase Complex Subunit D	Protein Coding	42	GC11P112087	11.110767364502	https://www.genecards.org/cgi-bin/carddisp.pl?gene=SDHD
SLC17A5	Solute Carrier Family 17 Member 5	Protein Coding	42	GC06M073593	11.0850563049316	https://www.genecards.org/cgi-bin/carddisp.pl?gene=SLC17A5
ANXA2	Annexin A2	Protein Coding	46	GC15M060347	11.0606994628906	https://www.genecards.org/cgi-bin/carddisp.pl?gene=ANXA2
SDHA	Succinate Dehydrogenase Complex Flavoprotein Subunit A	Protein Coding	46	GC05P000208	11.0282745361328	https://www.genecards.org/cgi-bin/carddisp.pl?gene=SDHA
MMP3	Matrix Metallopeptidase 3	Protein Coding	48	GC11M102835	11.0171051025391	https://www.genecards.org/cgi-bin/carddisp.pl?gene=MMP3
AQP3	Aquaporin 3 (Gill Blood Group)	Protein Coding	44	GC09M033431	11.0065650939941	https://www.genecards.org/cgi-bin/carddisp.pl?gene=AQP3
FAH	Fumarylacetoacetate Hydrolase	Protein Coding	45	GC15P080152	11.0055751800537	https://www.genecards.org/cgi-bin/carddisp.pl?gene=FAH
COQ2	Coenzyme Q2, Polyprenyltransferase	Protein Coding	40	GC04M083261	11.0029430389404	https://www.genecards.org/cgi-bin/carddisp.pl?gene=COQ2
PMS2	PMS1 Homolog 2, Mismatch Repair System Component	Protein Coding	46	GC07M005973	10.9961223602295	https://www.genecards.org/cgi-bin/carddisp.pl?gene=PMS2
PON1	Paraoxonase 1	Protein Coding	46	GC07M095297	10.9944095611572	https://www.genecards.org/cgi-bin/carddisp.pl?gene=PON1
SLC6A19	Solute Carrier Family 6 Member 19	Protein Coding	43	GC05P001201	10.9771928787231	https://www.genecards.org/cgi-bin/carddisp.pl?gene=SLC6A19
CYP11B2	Cytochrome P450 Family 11 Subfamily B Member 2	Protein Coding	46	GC08M142910	10.9709806442261	https://www.genecards.org/cgi-bin/carddisp.pl?gene=CYP11B2
MTHFR	Methylenetetrahydrofolate Reductase	Protein Coding	46	GC01M011785	10.9703664779663	https://www.genecards.org/cgi-bin/carddisp.pl?gene=MTHFR
CD34	CD34 Molecule	Protein Coding	42	GC01M207880	10.9417457580566	https://www.genecards.org/cgi-bin/carddisp.pl?gene=CD34
MT-ATP6	Mitochondrially Encoded ATP Synthase Membrane Subunit 6	Protein Coding	33	GCMTP008531	10.9295511245728	https://www.genecards.org/cgi-bin/carddisp.pl?gene=MT-ATP6
PDE6D	Phosphodiesterase 6D	Protein Coding	44	GC02M231732	10.923412322998	https://www.genecards.org/cgi-bin/carddisp.pl?gene=PDE6D
SEC63	SEC63 Homolog, Protein Translocation Regulator	Protein Coding	42	GC06M107867	10.9135856628418	https://www.genecards.org/cgi-bin/carddisp.pl?gene=SEC63
MUC5AC	Mucin 5AC, Oligomeric Mucus/Gel-Forming	Protein Coding	40	GC11P001810	10.9062519073486	https://www.genecards.org/cgi-bin/carddisp.pl?gene=MUC5AC
PAX6	Paired Box 6	Protein Coding	46	GC11M031784	10.8964385986328	https://www.genecards.org/cgi-bin/carddisp.pl?gene=PAX6
MYO1E	Myosin IE	Protein Coding	42	GC15M059132	10.8597555160522	https://www.genecards.org/cgi-bin/carddisp.pl?gene=MYO1E
PRKCSH	Protein Kinase C Substrate 80K-H	Protein Coding	43	GC19P011435	10.85520362854	https://www.genecards.org/cgi-bin/carddisp.pl?gene=PRKCSH
CALCA	Calcitonin Related Polypeptide Alpha	Protein Coding	42	GC11M014945	10.8492870330811	https://www.genecards.org/cgi-bin/carddisp.pl?gene=CALCA
ZEB2	Zinc Finger E-Box Binding Homeobox 2	Protein Coding	45	GC02M144384	10.8277626037598	https://www.genecards.org/cgi-bin/carddisp.pl?gene=ZEB2
IL33	Interleukin 33	Protein Coding	37	GC09P006572	10.8155908584595	https://www.genecards.org/cgi-bin/carddisp.pl?gene=IL33
BBIP1	BBSome Interacting Protein 1	Protein Coding	31	GC10M110898	10.7759113311768	https://www.genecards.org/cgi-bin/carddisp.pl?gene=BBIP1
EZH2	Enhancer Of Zeste 2 Polycomb Repressive Complex 2 Subunit	Protein Coding	52	GC07M148807	10.769832611084	https://www.genecards.org/cgi-bin/carddisp.pl?gene=EZH2
FANCB	FA Complementation Group B	Protein Coding	38	GC0XM014690	10.7606182098389	https://www.genecards.org/cgi-bin/carddisp.pl?gene=FANCB
ROBO1	Roundabout Guidance Receptor 1	Protein Coding	44	GC03M078597	10.7580423355103	https://www.genecards.org/cgi-bin/carddisp.pl?gene=ROBO1
ITGAM	Integrin Subunit Alpha M	Protein Coding	46	GC16P041126	10.7261028289795	https://www.genecards.org/cgi-bin/carddisp.pl?gene=ITGAM
CD8A	CD8a Molecule	Protein Coding	44	GC02M086784	10.7246856689453	https://www.genecards.org/cgi-bin/carddisp.pl?gene=CD8A
SLC40A1	Solute Carrier Family 40 Member 1	Protein Coding	44	GC02M189560	10.7220077514648	https://www.genecards.org/cgi-bin/carddisp.pl?gene=SLC40A1
FIBP	FGF1 Intracellular Binding Protein	Protein Coding	40	GC11M089826	10.7160921096802	https://www.genecards.org/cgi-bin/carddisp.pl?gene=FIBP
ACTA2	Actin Alpha 2, Smooth Muscle	Protein Coding	45	GC10M088935	10.7084875106812	https://www.genecards.org/cgi-bin/carddisp.pl?gene=ACTA2
LZTFL1	Leucine Zipper Transcription Factor Like 1	Protein Coding	38	GC03M045823	10.7065086364746	https://www.genecards.org/cgi-bin/carddisp.pl?gene=LZTFL1
MIR34A	MicroRNA 34a	RNA Gene	23	GC01M009151	10.6888017654419	https://www.genecards.org/cgi-bin/carddisp.pl?gene=MIR34A
NR1H4	Nuclear Receptor Subfamily 1 Group H Member 4	Protein Coding	46	GC12P100473	10.6875686645508	https://www.genecards.org/cgi-bin/carddisp.pl?gene=NR1H4
ARMC9	Armadillo Repeat Containing 9	Protein Coding	37	GC02P231198	10.6605215072632	https://www.genecards.org/cgi-bin/carddisp.pl?gene=ARMC9
THBS1	Thrombospondin 1	Protein Coding	44	GC15P039581	10.6292533874512	https://www.genecards.org/cgi-bin/carddisp.pl?gene=THBS1
PEX6	Peroxisomal Biogenesis Factor 6	Protein Coding	42	GC06M042963	10.6264667510986	https://www.genecards.org/cgi-bin/carddisp.pl?gene=PEX6
HAVCR1	Hepatitis A Virus Cellular Receptor 1	Protein Coding	41	GC05M157028	10.6209030151367	https://www.genecards.org/cgi-bin/carddisp.pl?gene=HAVCR1
MIR17	MicroRNA 17	RNA Gene	20	GC13P091350	10.6097526550293	https://www.genecards.org/cgi-bin/carddisp.pl?gene=MIR17
TGFB3	Transforming Growth Factor Beta 3	Protein Coding	45	GC14M075958	10.596586227417	https://www.genecards.org/cgi-bin/carddisp.pl?gene=TGFB3
MPL	MPL Proto-Oncogene, Thrombopoietin Receptor	Protein Coding	46	GC01P043337	10.5849561691284	https://www.genecards.org/cgi-bin/carddisp.pl?gene=MPL
BRCA1	BRCA1 DNA Repair Associated	Protein Coding	48	GC17M043044	10.576286315918	https://www.genecards.org/cgi-bin/carddisp.pl?gene=BRCA1
MMACHC	Metabolism Of Cobalamin Associated C	Protein Coding	41	GC01P045500	10.5612916946411	https://www.genecards.org/cgi-bin/carddisp.pl?gene=MMACHC
MIR15A	MicroRNA 15a	RNA Gene	17	GC13M050049	10.5434503555298	https://www.genecards.org/cgi-bin/carddisp.pl?gene=MIR15A
ABCG2	ATP Binding Cassette Subfamily G Member 2 (Junior Blood Group)	Protein Coding	48	GC04M088090	10.5293521881104	https://www.genecards.org/cgi-bin/carddisp.pl?gene=ABCG2
PLCE1	Phospholipase C Epsilon 1	Protein Coding	42	GC10P093993	10.5089511871338	https://www.genecards.org/cgi-bin/carddisp.pl?gene=PLCE1
GC	GC Vitamin D Binding Protein	Protein Coding	44	GC04M071741	10.492000579834	https://www.genecards.org/cgi-bin/carddisp.pl?gene=GC
SOD2	Superoxide Dismutase 2	Protein Coding	48	GC06M159669	10.4914817810059	https://www.genecards.org/cgi-bin/carddisp.pl?gene=SOD2
FGF7	Fibroblast Growth Factor 7	Protein Coding	40	GC15P049423	10.4648189544678	https://www.genecards.org/cgi-bin/carddisp.pl?gene=FGF7
ABCC8	ATP Binding Cassette Subfamily C Member 8	Protein Coding	46	GC11M017392	10.4536237716675	https://www.genecards.org/cgi-bin/carddisp.pl?gene=ABCC8
FAT4	FAT Atypical Cadherin 4	Protein Coding	39	GC04P125315	10.4399814605713	https://www.genecards.org/cgi-bin/carddisp.pl?gene=FAT4
MIR192	MicroRNA 192	RNA Gene	22	GC11M064891	10.4358787536621	https://www.genecards.org/cgi-bin/carddisp.pl?gene=MIR192
ANGPT2	Angiopoietin 2	Protein Coding	45	GC08M006499	10.4342346191406	https://www.genecards.org/cgi-bin/carddisp.pl?gene=ANGPT2
CD44	CD44 Molecule (Indian Blood Group)	Protein Coding	45	GC11P035139	10.4309673309326	https://www.genecards.org/cgi-bin/carddisp.pl?gene=CD44
LRRC37A2	Leucine Rich Repeat Containing 37 Member A2	Protein Coding	30	GC17P056529	10.4248886108398	https://www.genecards.org/cgi-bin/carddisp.pl?gene=LRRC37A2
TGFBR2	Transforming Growth Factor Beta Receptor 2	Protein Coding	49	GC03P030623	10.423412322998	https://www.genecards.org/cgi-bin/carddisp.pl?gene=TGFBR2
PVT1	Pvt1 Oncogene	RNA Gene	26	GC08P127869	10.4227066040039	https://www.genecards.org/cgi-bin/carddisp.pl?gene=PVT1
ADAMTS13	ADAM Metallopeptidase With Thrombospondin Type 1 Motif 13	Protein Coding	47	GC09P133414	10.406078338623	https://www.genecards.org/cgi-bin/carddisp.pl?gene=ADAMTS13
SLC37A4	Solute Carrier Family 37 Member 4	Protein Coding	42	GC11M119024	10.3895206451416	https://www.genecards.org/cgi-bin/carddisp.pl?gene=SLC37A4
SFTPB	Surfactant Protein B	Protein Coding	44	GC02M085657	10.370171546936	https://www.genecards.org/cgi-bin/carddisp.pl?gene=SFTPB
TET2	Tet Methylcytosine Dioxygenase 2	Protein Coding	44	GC04P105145	10.3583850860596	https://www.genecards.org/cgi-bin/carddisp.pl?gene=TET2
PEX5	Peroxisomal Biogenesis Factor 5	Protein Coding	42	GC12P021103	10.3378438949585	https://www.genecards.org/cgi-bin/carddisp.pl?gene=PEX5
CDH2	Cadherin 2	Protein Coding	50	GC18M027950	10.3370027542114	https://www.genecards.org/cgi-bin/carddisp.pl?gene=CDH2
GCK	Glucokinase	Protein Coding	48	GC07M044467	10.3171720504761	https://www.genecards.org/cgi-bin/carddisp.pl?gene=GCK
CD40LG	CD40 Ligand	Protein Coding	46	GC0XP136649	10.2816114425659	https://www.genecards.org/cgi-bin/carddisp.pl?gene=CD40LG
BLOC1S5	Biogenesis Of Lysosomal Organelles Complex 1 Subunit 5	Protein Coding	34	GC06M008014	10.2782192230225	https://www.genecards.org/cgi-bin/carddisp.pl?gene=BLOC1S5
YAP1	Yes1 Associated Transcriptional Regulator	Protein Coding	45	GC11P102110	10.2756156921387	https://www.genecards.org/cgi-bin/carddisp.pl?gene=YAP1
WNT5A	Wnt Family Member 5A	Protein Coding	48	GC03M055465	10.2752199172974	https://www.genecards.org/cgi-bin/carddisp.pl?gene=WNT5A
MIR214	MicroRNA 214	RNA Gene	22	GC01M172234	10.2438449859619	https://www.genecards.org/cgi-bin/carddisp.pl?gene=MIR214
PRSS1	Serine Protease 1	Protein Coding	45	GC07P148339	10.239426612854	https://www.genecards.org/cgi-bin/carddisp.pl?gene=PRSS1
PTPN22	Protein Tyrosine Phosphatase Non-Receptor Type 22	Protein Coding	47	GC01M113813	10.22119140625	https://www.genecards.org/cgi-bin/carddisp.pl?gene=PTPN22
KCTD1	Potassium Channel Tetramerization Domain Containing 1	Protein Coding	39	GC18M026454	10.2195138931274	https://www.genecards.org/cgi-bin/carddisp.pl?gene=KCTD1
SLC26A4	Solute Carrier Family 26 Member 4	Protein Coding	42	GC07P107660	10.2170238494873	https://www.genecards.org/cgi-bin/carddisp.pl?gene=SLC26A4
FAM20C	FAM20C Golgi Associated Secretory Pathway Kinase	Protein Coding	43	GC07P000192	10.2070388793945	https://www.genecards.org/cgi-bin/carddisp.pl?gene=FAM20C
ANOS1	Anosmin 1	Protein Coding	36	GC0XM008528	10.2012577056885	https://www.genecards.org/cgi-bin/carddisp.pl?gene=ANOS1
SIRT1	Sirtuin 1	Protein Coding	46	GC10P067884	10.1826992034912	https://www.genecards.org/cgi-bin/carddisp.pl?gene=SIRT1
HOXD13	Homeobox D13	Protein Coding	41	GC02P176092	10.1594924926758	https://www.genecards.org/cgi-bin/carddisp.pl?gene=HOXD13
AFP	Alpha Fetoprotein	Protein Coding	45	GC04P073431	10.1235036849976	https://www.genecards.org/cgi-bin/carddisp.pl?gene=AFP
HYLS1	HYLS1 Centriolar And Ciliogenesis Associated	Protein Coding	38	GC11P125883	10.1070156097412	https://www.genecards.org/cgi-bin/carddisp.pl?gene=HYLS1
ADM	Adrenomedullin	Protein Coding	43	GC11P010304	10.1041393280029	https://www.genecards.org/cgi-bin/carddisp.pl?gene=ADM
MIR145	MicroRNA 145	RNA Gene	22	GC05P149430	10.1001558303833	https://www.genecards.org/cgi-bin/carddisp.pl?gene=MIR145
SMARCA4	SWI/SNF Related, Matrix Associated, Actin Dependent Regulator Of Chromatin, Subfamily A, Member 4	Protein Coding	48	GC19P010932	10.0807552337646	https://www.genecards.org/cgi-bin/carddisp.pl?gene=SMARCA4
ABCC1	ATP Binding Cassette Subfamily C Member 1	Protein Coding	47	GC16P015949	10.0768222808838	https://www.genecards.org/cgi-bin/carddisp.pl?gene=ABCC1
KCNQ1OT1	KCNQ1 Opposite Strand/Antisense Transcript 1	RNA Gene	27	GC11M003314	10.063024520874	https://www.genecards.org/cgi-bin/carddisp.pl?gene=KCNQ1OT1
PHKG2	Phosphorylase Kinase Catalytic Subunit Gamma 2	Protein Coding	45	GC16P041099	10.0561981201172	https://www.genecards.org/cgi-bin/carddisp.pl?gene=PHKG2
ATP6V1B2	ATPase H+ Transporting V1 Subunit B2	Protein Coding	46	GC08P020197	10.0453596115112	https://www.genecards.org/cgi-bin/carddisp.pl?gene=ATP6V1B2
CDKN3	Cyclin Dependent Kinase Inhibitor 3	Protein Coding	42	GC14P054398	10.0397186279297	https://www.genecards.org/cgi-bin/carddisp.pl?gene=CDKN3
TFAP2A	Transcription Factor AP-2 Alpha	Protein Coding	45	GC06M010393	10.0176010131836	https://www.genecards.org/cgi-bin/carddisp.pl?gene=TFAP2A
MAP2K1	Mitogen-Activated Protein Kinase Kinase 1	Protein Coding	51	GC15P066386	10.0100383758545	https://www.genecards.org/cgi-bin/carddisp.pl?gene=MAP2K1
PRSS8	Serine Protease 8	Protein Coding	44	GC16M037228	10.0095043182373	https://www.genecards.org/cgi-bin/carddisp.pl?gene=PRSS8
HNFJ3	Hyperuricemic Nephropathy, Familial Juvenile, 3	Genetic Locus	1	GC02U902459	10.0086078643799	https://www.genecards.org/cgi-bin/carddisp.pl?gene=HNFJ3
GBA	Glucosylceramidase Beta	Protein Coding	48	GC01M155234	10.0079498291016	https://www.genecards.org/cgi-bin/carddisp.pl?gene=GBA
SOD1	Superoxide Dismutase 1	Protein Coding	50	GC21P031659	9.99507904052734	https://www.genecards.org/cgi-bin/carddisp.pl?gene=SOD1
TNFRSF11B	TNF Receptor Superfamily Member 11b	Protein Coding	46	GC08M118923	9.98987579345703	https://www.genecards.org/cgi-bin/carddisp.pl?gene=TNFRSF11B
ANLN	Anillin, Actin Binding Protein	Protein Coding	41	GC07P036389	9.97196388244629	https://www.genecards.org/cgi-bin/carddisp.pl?gene=ANLN
ALOX5	Arachidonate 5-Lipoxygenase	Protein Coding	46	GC10P045374	9.95054721832275	https://www.genecards.org/cgi-bin/carddisp.pl?gene=ALOX5
MIR204	MicroRNA 204	RNA Gene	24	GC09M070809	9.92797660827637	https://www.genecards.org/cgi-bin/carddisp.pl?gene=MIR204
CCL4	C-C Motif Chemokine Ligand 4	Protein Coding	37	GC17P036103	9.90778636932373	https://www.genecards.org/cgi-bin/carddisp.pl?gene=CCL4
HSPA5	Heat Shock Protein Family A (Hsp70) Member 5	Protein Coding	46	GC09M125234	9.90037155151367	https://www.genecards.org/cgi-bin/carddisp.pl?gene=HSPA5
DHCR7	7-Dehydrocholesterol Reductase	Protein Coding	45	GC11M071428	9.89639091491699	https://www.genecards.org/cgi-bin/carddisp.pl?gene=DHCR7
CXCL12	C-X-C Motif Chemokine Ligand 12	Protein Coding	42	GC10M044370	9.88369178771973	https://www.genecards.org/cgi-bin/carddisp.pl?gene=CXCL12
BIRC5	Baculoviral IAP Repeat Containing 5	Protein Coding	45	GC17P078214	9.86079978942871	https://www.genecards.org/cgi-bin/carddisp.pl?gene=BIRC5
HLA-G	Major Histocompatibility Complex, Class I, G	Protein Coding	42	GC06P083645	9.83984565734863	https://www.genecards.org/cgi-bin/carddisp.pl?gene=HLA-G
VEGFC	Vascular Endothelial Growth Factor C	Protein Coding	45	GC04M176683	9.83912658691406	https://www.genecards.org/cgi-bin/carddisp.pl?gene=VEGFC
RAB11A	RAB11A, Member RAS Oncogene Family	Protein Coding	45	GC15P117536	9.83743095397949	https://www.genecards.org/cgi-bin/carddisp.pl?gene=RAB11A
ACE2	Angiotensin Converting Enzyme 2	Protein Coding	46	GC0XM015494	9.82593727111816	https://www.genecards.org/cgi-bin/carddisp.pl?gene=ACE2
TNXB	Tenascin XB	Protein Coding	43	GC06M065977	9.81899547576904	https://www.genecards.org/cgi-bin/carddisp.pl?gene=TNXB
KAAG1	Kidney Associated DCDC2 Antisense RNA 1	RNA Gene	26	GC06P024356	9.80598640441895	https://www.genecards.org/cgi-bin/carddisp.pl?gene=KAAG1
KIRREL2	Kirre Like Nephrin Family Adhesion Molecule 2	Protein Coding	40	GC19P066553	9.80114650726318	https://www.genecards.org/cgi-bin/carddisp.pl?gene=KIRREL2
CSF1	Colony Stimulating Factor 1	Protein Coding	42	GC01P109911	9.79701328277588	https://www.genecards.org/cgi-bin/carddisp.pl?gene=CSF1
RAF1	Raf-1 Proto-Oncogene, Serine/Threonine Kinase	Protein Coding	52	GC03M012583	9.7907133102417	https://www.genecards.org/cgi-bin/carddisp.pl?gene=RAF1
IL15	Interleukin 15	Protein Coding	38	GC04P141636	9.78610706329346	https://www.genecards.org/cgi-bin/carddisp.pl?gene=IL15
CFHR1	Complement Factor H Related 1	Protein Coding	42	GC01P196822	9.78125858306885	https://www.genecards.org/cgi-bin/carddisp.pl?gene=CFHR1
MALAT1	Metastasis Associated Lung Adenocarcinoma Transcript 1	RNA Gene	24	GC11P069984	9.77367210388184	https://www.genecards.org/cgi-bin/carddisp.pl?gene=MALAT1
PDGFA	Platelet Derived Growth Factor Subunit A	Protein Coding	42	GC07M000497	9.77285575866699	https://www.genecards.org/cgi-bin/carddisp.pl?gene=PDGFA
LPL	Lipoprotein Lipase	Protein Coding	48	GC08P019901	9.73870277404785	https://www.genecards.org/cgi-bin/carddisp.pl?gene=LPL
KIRREL1	Kirre Like Nephrin Family Adhesion Molecule 1	Protein Coding	31	GC01P157994	9.72887706756592	https://www.genecards.org/cgi-bin/carddisp.pl?gene=KIRREL1
CD79A	CD79a Molecule	Protein Coding	45	GC19P041877	9.7058277130127	https://www.genecards.org/cgi-bin/carddisp.pl?gene=CD79A
ARHGDIA	Rho GDP Dissociation Inhibitor Alpha	Protein Coding	45	GC17M081867	9.70310401916504	https://www.genecards.org/cgi-bin/carddisp.pl?gene=ARHGDIA
GUCY2C	Guanylate Cyclase 2C	Protein Coding	44	GC12M014612	9.70219707489014	https://www.genecards.org/cgi-bin/carddisp.pl?gene=GUCY2C
CFAP418	Cilia And Flagella Associated Protein 418	Protein Coding	26	GC08M095245	9.69939708709717	https://www.genecards.org/cgi-bin/carddisp.pl?gene=CFAP418
RARB	Retinoic Acid Receptor Beta	Protein Coding	48	GC03P024689	9.69137001037598	https://www.genecards.org/cgi-bin/carddisp.pl?gene=RARB
PDX1	Pancreatic And Duodenal Homeobox 1	Protein Coding	45	GC13P027921	9.67739295959473	https://www.genecards.org/cgi-bin/carddisp.pl?gene=PDX1
MEG3	Maternally Expressed 3	RNA Gene	29	GC14P109962	9.67152976989746	https://www.genecards.org/cgi-bin/carddisp.pl?gene=MEG3
IGF1R	Insulin Like Growth Factor 1 Receptor	Protein Coding	52	GC15P098648	9.65723419189453	https://www.genecards.org/cgi-bin/carddisp.pl?gene=IGF1R
RHEB	Ras Homolog, MTORC1 Binding	Protein Coding	46	GC07M151466	9.64990615844727	https://www.genecards.org/cgi-bin/carddisp.pl?gene=RHEB
PTPN11	Protein Tyrosine Phosphatase Non-Receptor Type 11	Protein Coding	50	GC12P112418	9.62679386138916	https://www.genecards.org/cgi-bin/carddisp.pl?gene=PTPN11
EP300	E1A Binding Protein P300	Protein Coding	49	GC22P041091	9.62225532531738	https://www.genecards.org/cgi-bin/carddisp.pl?gene=EP300
VWF	Von Willebrand Factor	Protein Coding	47	GC12M005917	9.6138916015625	https://www.genecards.org/cgi-bin/carddisp.pl?gene=VWF
TNFSF10	TNF Superfamily Member 10	Protein Coding	42	GC03M172505	9.61039352416992	https://www.genecards.org/cgi-bin/carddisp.pl?gene=TNFSF10
DACT1	Dishevelled Binding Antagonist Of Beta Catenin 1	Protein Coding	39	GC14P058633	9.59388542175293	https://www.genecards.org/cgi-bin/carddisp.pl?gene=DACT1
ATP1A1	ATPase Na+/K+ Transporting Subunit Alpha 1	Protein Coding	48	GC01P116372	9.58887386322021	https://www.genecards.org/cgi-bin/carddisp.pl?gene=ATP1A1
WRAP53	WD Repeat Containing Antisense To TP53	Protein Coding	40	GC17P011176	9.57970428466797	https://www.genecards.org/cgi-bin/carddisp.pl?gene=WRAP53
OSGEP	O-Sialoglycoprotein Endopeptidase	Protein Coding	41	GC14M020446	9.57020854949951	https://www.genecards.org/cgi-bin/carddisp.pl?gene=OSGEP
TRAP1	TNF Receptor Associated Protein 1	Protein Coding	42	GC16M007296	9.54403018951416	https://www.genecards.org/cgi-bin/carddisp.pl?gene=TRAP1
ARG1	Arginase 1	Protein Coding	47	GC06P131473	9.54074859619141	https://www.genecards.org/cgi-bin/carddisp.pl?gene=ARG1
TGM2	Transglutaminase 2	Protein Coding	46	GC20M038127	9.51215744018555	https://www.genecards.org/cgi-bin/carddisp.pl?gene=TGM2
DCHS1	Dachsous Cadherin-Related 1	Protein Coding	37	GC11M006621	9.49626541137695	https://www.genecards.org/cgi-bin/carddisp.pl?gene=DCHS1
ITGB1	Integrin Subunit Beta 1	Protein Coding	48	GC10M033116	9.49356460571289	https://www.genecards.org/cgi-bin/carddisp.pl?gene=ITGB1
MIR142	MicroRNA 142	RNA Gene	21	GC17M058331	9.48978042602539	https://www.genecards.org/cgi-bin/carddisp.pl?gene=MIR142
PEX3	Peroxisomal Biogenesis Factor 3	Protein Coding	41	GC06P143450	9.48955059051514	https://www.genecards.org/cgi-bin/carddisp.pl?gene=PEX3
RHOA	Ras Homolog Family Member A	Protein Coding	46	GC03M049359	9.48323726654053	https://www.genecards.org/cgi-bin/carddisp.pl?gene=RHOA
CLCN3	Chloride Voltage-Gated Channel 3	Protein Coding	43	GC04P169612	9.48276901245117	https://www.genecards.org/cgi-bin/carddisp.pl?gene=CLCN3
CCL17	C-C Motif Chemokine Ligand 17	Protein Coding	38	GC16P057414	9.47585964202881	https://www.genecards.org/cgi-bin/carddisp.pl?gene=CCL17
MTMR10	Myotubularin Related Protein 10	Protein Coding	34	GC15M034071	9.46925926208496	https://www.genecards.org/cgi-bin/carddisp.pl?gene=MTMR10
EVC	EvC Ciliary Complex Subunit 1	Protein Coding	37	GC04P005712	9.46599960327148	https://www.genecards.org/cgi-bin/carddisp.pl?gene=EVC
RYR1	Ryanodine Receptor 1	Protein Coding	45	GC19P066612	9.44494342803955	https://www.genecards.org/cgi-bin/carddisp.pl?gene=RYR1
TRIM28	Tripartite Motif Containing 28	Protein Coding	41	GC19P058544	9.44307708740234	https://www.genecards.org/cgi-bin/carddisp.pl?gene=TRIM28
FBXW7	F-Box And WD Repeat Domain Containing 7	Protein Coding	43	GC04M152321	9.43286514282227	https://www.genecards.org/cgi-bin/carddisp.pl?gene=FBXW7
AXL	AXL Receptor Tyrosine Kinase	Protein Coding	50	GC19P041219	9.42632961273193	https://www.genecards.org/cgi-bin/carddisp.pl?gene=AXL
SIX2	SIX Homeobox 2	Protein Coding	39	GC02M045005	9.41860485076904	https://www.genecards.org/cgi-bin/carddisp.pl?gene=SIX2
CASP8	Caspase 8	Protein Coding	49	GC02P201233	9.40685176849365	https://www.genecards.org/cgi-bin/carddisp.pl?gene=CASP8
EZR	Ezrin	Protein Coding	43	GC06M158765	9.40651702880859	https://www.genecards.org/cgi-bin/carddisp.pl?gene=EZR
SREBF1	Sterol Regulatory Element Binding Transcription Factor 1	Protein Coding	44	GC17M017810	9.34902381896973	https://www.genecards.org/cgi-bin/carddisp.pl?gene=SREBF1
STK11	Serine/Threonine Kinase 11	Protein Coding	47	GC19P001177	9.33558368682861	https://www.genecards.org/cgi-bin/carddisp.pl?gene=STK11
COL3A1	Collagen Type III Alpha 1 Chain	Protein Coding	45	GC02P188974	9.32435417175293	https://www.genecards.org/cgi-bin/carddisp.pl?gene=COL3A1
CXCR2	C-X-C Motif Chemokine Receptor 2	Protein Coding	48	GC02P218125	9.32279205322266	https://www.genecards.org/cgi-bin/carddisp.pl?gene=CXCR2
DAAM2	Dishevelled Associated Activator Of Morphogenesis 2	Protein Coding	38	GC06P039792	9.31754016876221	https://www.genecards.org/cgi-bin/carddisp.pl?gene=DAAM2
DYNC2LI1	Dynein Cytoplasmic 2 Light Intermediate Chain 1	Protein Coding	38	GC02P043787	9.3170166015625	https://www.genecards.org/cgi-bin/carddisp.pl?gene=DYNC2LI1
MIR29C	MicroRNA 29c	RNA Gene	18	GC01M207802	9.3049373626709	https://www.genecards.org/cgi-bin/carddisp.pl?gene=MIR29C
MLH1	MutL Homolog 1	Protein Coding	46	GC03P036993	9.29558753967285	https://www.genecards.org/cgi-bin/carddisp.pl?gene=MLH1
NOD2	Nucleotide Binding Oligomerization Domain Containing 2	Protein Coding	46	GC16P050693	9.27939033508301	https://www.genecards.org/cgi-bin/carddisp.pl?gene=NOD2
IL9	Interleukin 9	Protein Coding	41	GC05M135891	9.27748489379883	https://www.genecards.org/cgi-bin/carddisp.pl?gene=IL9
MIR130A	MicroRNA 130a	RNA Gene	21	GC11P057641	9.25970458984375	https://www.genecards.org/cgi-bin/carddisp.pl?gene=MIR130A
APOA2	Apolipoprotein A2	Protein Coding	43	GC01M161222	9.25678062438965	https://www.genecards.org/cgi-bin/carddisp.pl?gene=APOA2
RAD51C	RAD51 Paralog C	Protein Coding	42	GC17P058692	9.25454330444336	https://www.genecards.org/cgi-bin/carddisp.pl?gene=RAD51C
SPRY2	Sprouty RTK Signaling Antagonist 2	Protein Coding	44	GC13M080335	9.25200462341309	https://www.genecards.org/cgi-bin/carddisp.pl?gene=SPRY2
IL12A	Interleukin 12A	Protein Coding	42	GC03P159988	9.24856376647949	https://www.genecards.org/cgi-bin/carddisp.pl?gene=IL12A
SLC25A13	Solute Carrier Family 25 Member 13	Protein Coding	45	GC07M096120	9.24235820770264	https://www.genecards.org/cgi-bin/carddisp.pl?gene=SLC25A13
BCL2L1	BCL2 Like 1	Protein Coding	45	GC20M031664	9.21234321594238	https://www.genecards.org/cgi-bin/carddisp.pl?gene=BCL2L1
ADORA1	Adenosine A1 Receptor	Protein Coding	45	GC01P203090	9.20161819458008	https://www.genecards.org/cgi-bin/carddisp.pl?gene=ADORA1
CCR5	C-C Motif Chemokine Receptor 5	Protein Coding	44	GC03P046776	9.19569206237793	https://www.genecards.org/cgi-bin/carddisp.pl?gene=CCR5
HLA-DPB1	Major Histocompatibility Complex, Class II, DP Beta 1	Protein Coding	44	GC06P083734	9.19356346130371	https://www.genecards.org/cgi-bin/carddisp.pl?gene=HLA-DPB1
ELOB	Elongin B	Protein Coding	31	GC16M007207	9.17841529846191	https://www.genecards.org/cgi-bin/carddisp.pl?gene=ELOB
MPI	Mannose Phosphate Isomerase	Protein Coding	42	GC15P074890	9.17744159698486	https://www.genecards.org/cgi-bin/carddisp.pl?gene=MPI
KANK1	KN Motif And Ankyrin Repeat Domains 1	Protein Coding	41	GC09P000474	9.17413902282715	https://www.genecards.org/cgi-bin/carddisp.pl?gene=KANK1
PTPRC	Protein Tyrosine Phosphatase Receptor Type C	Protein Coding	49	GC01P198607	9.17312145233154	https://www.genecards.org/cgi-bin/carddisp.pl?gene=PTPRC
ACTC1	Actin Alpha Cardiac Muscle 1	Protein Coding	42	GC15M034790	9.16336059570313	https://www.genecards.org/cgi-bin/carddisp.pl?gene=ACTC1
SERPINC1	Serpin Family C Member 1	Protein Coding	47	GC01M174559	9.14991569519043	https://www.genecards.org/cgi-bin/carddisp.pl?gene=SERPINC1
LIPA	Lipase A, Lysosomal Acid Type	Protein Coding	47	GC10M089213	9.12379550933838	https://www.genecards.org/cgi-bin/carddisp.pl?gene=LIPA
HJV	Hemojuvelin BMP Co-Receptor	Protein Coding	35	GC01M146846	9.1025915145874	https://www.genecards.org/cgi-bin/carddisp.pl?gene=HJV
RNASE3	Ribonuclease A Family Member 3	Protein Coding	40	GC14P020891	9.09833526611328	https://www.genecards.org/cgi-bin/carddisp.pl?gene=RNASE3
FANCI	FA Complementation Group I	Protein Coding	40	GC15P089243	9.08675575256348	https://www.genecards.org/cgi-bin/carddisp.pl?gene=FANCI
CREB1	CAMP Responsive Element Binding Protein 1	Protein Coding	47	GC02P207529	9.08029747009277	https://www.genecards.org/cgi-bin/carddisp.pl?gene=CREB1
TALDO1	Transaldolase 1	Protein Coding	45	GC11P001784	9.0759162902832	https://www.genecards.org/cgi-bin/carddisp.pl?gene=TALDO1
CBY1	Chibby Family Member 1, Beta Catenin Antagonist	Protein Coding	38	GC22P038656	9.07562732696533	https://www.genecards.org/cgi-bin/carddisp.pl?gene=CBY1
NEUROD1	Neuronal Differentiation 1	Protein Coding	42	GC02M181673	9.06159019470215	https://www.genecards.org/cgi-bin/carddisp.pl?gene=NEUROD1
EGLN3	Egl-9 Family Hypoxia Inducible Factor 3	Protein Coding	45	GC14M033924	9.04482555389404	https://www.genecards.org/cgi-bin/carddisp.pl?gene=EGLN3
PHKA2	Phosphorylase Kinase Regulatory Subunit Alpha 2	Protein Coding	44	GC0XM018892	9.0345401763916	https://www.genecards.org/cgi-bin/carddisp.pl?gene=PHKA2
COL1A2	Collagen Type I Alpha 2 Chain	Protein Coding	46	GC07P094394	9.03306007385254	https://www.genecards.org/cgi-bin/carddisp.pl?gene=COL1A2
SLC9A3R2	SLC9A3 Regulator 2	Protein Coding	37	GC16P011694	9.02629375457764	https://www.genecards.org/cgi-bin/carddisp.pl?gene=SLC9A3R2
ATP12A	ATPase H+/K+ Transporting Non-Gastric Alpha2 Subunit	Protein Coding	42	GC13P024680	9.016432762146	https://www.genecards.org/cgi-bin/carddisp.pl?gene=ATP12A
LBR	Lamin B Receptor	Protein Coding	45	GC01M225401	9.00984287261963	https://www.genecards.org/cgi-bin/carddisp.pl?gene=LBR
HSPA4	Heat Shock Protein Family A (Hsp70) Member 4	Protein Coding	40	GC05P133051	8.9908504486084	https://www.genecards.org/cgi-bin/carddisp.pl?gene=HSPA4
DNMT3A	DNA Methyltransferase 3 Alpha	Protein Coding	49	GC02M025228	8.98770332336426	https://www.genecards.org/cgi-bin/carddisp.pl?gene=DNMT3A
TRPM6	Transient Receptor Potential Cation Channel Subfamily M Member 6	Protein Coding	45	GC09M074725	8.98075771331787	https://www.genecards.org/cgi-bin/carddisp.pl?gene=TRPM6
LARS1	Leucyl-TRNA Synthetase 1	Protein Coding	37	GC05M146114	8.98062896728516	https://www.genecards.org/cgi-bin/carddisp.pl?gene=LARS1
GDNF	Glial Cell Derived Neurotrophic Factor	Protein Coding	46	GC05M037812	8.97869968414307	https://www.genecards.org/cgi-bin/carddisp.pl?gene=GDNF
GUSB	Glucuronidase Beta	Protein Coding	46	GC07M065960	8.97823905944824	https://www.genecards.org/cgi-bin/carddisp.pl?gene=GUSB
CR1	Complement C3b/C4b Receptor 1 (Knops Blood Group)	Protein Coding	45	GC01P207496	8.96934604644775	https://www.genecards.org/cgi-bin/carddisp.pl?gene=CR1
PECAM1	Platelet And Endothelial Cell Adhesion Molecule 1	Protein Coding	40	GC17M064319	8.95314884185791	https://www.genecards.org/cgi-bin/carddisp.pl?gene=PECAM1
SLC5A1	Solute Carrier Family 5 Member 1	Protein Coding	48	GC22P032043	8.94355964660645	https://www.genecards.org/cgi-bin/carddisp.pl?gene=SLC5A1
GPC4	Glypican 4	Protein Coding	43	GC0XM133300	8.92649269104004	https://www.genecards.org/cgi-bin/carddisp.pl?gene=GPC4
FANCC	FA Complementation Group C	Protein Coding	46	GC09M095099	8.9021167755127	https://www.genecards.org/cgi-bin/carddisp.pl?gene=FANCC
WNK4	WNK Lysine Deficient Protein Kinase 4	Protein Coding	44	GC17P042780	8.90180492401123	https://www.genecards.org/cgi-bin/carddisp.pl?gene=WNK4
COQ6	Coenzyme Q6, Monooxygenase	Protein Coding	40	GC14P073949	8.88739585876465	https://www.genecards.org/cgi-bin/carddisp.pl?gene=COQ6
BTNL2	Butyrophilin Like 2	Protein Coding	38	GC06M032393	8.88453769683838	https://www.genecards.org/cgi-bin/carddisp.pl?gene=BTNL2
MARS1	Methionyl-TRNA Synthetase 1	Protein Coding	36	GC12P057476	8.88226222991943	https://www.genecards.org/cgi-bin/carddisp.pl?gene=MARS1
KEAP1	Kelch Like ECH Associated Protein 1	Protein Coding	46	GC19M010486	8.86797904968262	https://www.genecards.org/cgi-bin/carddisp.pl?gene=KEAP1
PTHLH	Parathyroid Hormone Like Hormone	Protein Coding	45	GC12M027959	8.86228275299072	https://www.genecards.org/cgi-bin/carddisp.pl?gene=PTHLH
SLC6A20	Solute Carrier Family 6 Member 20	Protein Coding	40	GC03M045755	8.83944892883301	https://www.genecards.org/cgi-bin/carddisp.pl?gene=SLC6A20
HSPA8	Heat Shock Protein Family A (Hsp70) Member 8	Protein Coding	46	GC11M123057	8.8364372253418	https://www.genecards.org/cgi-bin/carddisp.pl?gene=HSPA8
DNMT1	DNA Methyltransferase 1	Protein Coding	49	GC19M010133	8.83252716064453	https://www.genecards.org/cgi-bin/carddisp.pl?gene=DNMT1
CXCL2	C-X-C Motif Chemokine Ligand 2	Protein Coding	38	GC04M074097	8.82084560394287	https://www.genecards.org/cgi-bin/carddisp.pl?gene=CXCL2
CCR2	C-C Motif Chemokine Receptor 2	Protein Coding	44	GC03P046775	8.81822872161865	https://www.genecards.org/cgi-bin/carddisp.pl?gene=CCR2
BLOC1S5-TXNDC5	BLOC1S5-TXNDC5 Readthrough (NMD Candidate)	RNA Gene	20	GC06M007890	8.81142902374268	https://www.genecards.org/cgi-bin/carddisp.pl?gene=BLOC1S5-TXNDC5
EEF1E1-BLOC1S5	EEF1E1-BLOC1S5 Readthrough (NMD Candidate)	RNA Gene	17	GC06M008019	8.81142902374268	https://www.genecards.org/cgi-bin/carddisp.pl?gene=EEF1E1-BLOC1S5
CYP1B1	Cytochrome P450 Family 1 Subfamily B Member 1	Protein Coding	46	GC02M038066	8.79710388183594	https://www.genecards.org/cgi-bin/carddisp.pl?gene=CYP1B1
BSG	Basigin (Ok Blood Group)	Protein Coding	42	GC19P000571	8.79092216491699	https://www.genecards.org/cgi-bin/carddisp.pl?gene=BSG
PVALB	Parvalbumin	Protein Coding	39	GC22M036800	8.77288436889648	https://www.genecards.org/cgi-bin/carddisp.pl?gene=PVALB
RPL5	Ribosomal Protein L5	Protein Coding	45	GC01P092832	8.76845169067383	https://www.genecards.org/cgi-bin/carddisp.pl?gene=RPL5
CXCL1	C-X-C Motif Chemokine Ligand 1	Protein Coding	40	GC04P073869	8.7669563293457	https://www.genecards.org/cgi-bin/carddisp.pl?gene=CXCL1
CCL18	C-C Motif Chemokine Ligand 18	Protein Coding	34	GC17P036064	8.76564407348633	https://www.genecards.org/cgi-bin/carddisp.pl?gene=CCL18
TRIM32	Tripartite Motif Containing 32	Protein Coding	42	GC09P116687	8.76481246948242	https://www.genecards.org/cgi-bin/carddisp.pl?gene=TRIM32
MASP2	MBL Associated Serine Protease 2	Protein Coding	44	GC01M011026	8.76216125488281	https://www.genecards.org/cgi-bin/carddisp.pl?gene=MASP2
PROKR2	Prokineticin Receptor 2	Protein Coding	41	GC20M005409	8.75700378417969	https://www.genecards.org/cgi-bin/carddisp.pl?gene=PROKR2
FUZ	Fuzzy Planar Cell Polarity Protein	Protein Coding	38	GC19M049806	8.75103378295898	https://www.genecards.org/cgi-bin/carddisp.pl?gene=FUZ
MEN1	Menin 1	Protein Coding	44	GC11M064803	8.74897289276123	https://www.genecards.org/cgi-bin/carddisp.pl?gene=MEN1
HFE-AS1	HFE Antisense RNA 1	RNA Gene	9	GC06M026085	8.7298698425293	https://www.genecards.org/cgi-bin/carddisp.pl?gene=HFE-AS1
MKI67	Marker Of Proliferation Ki-67	Protein Coding	42	GC10M128096	8.72672939300537	https://www.genecards.org/cgi-bin/carddisp.pl?gene=MKI67
POSTN	Periostin	Protein Coding	42	GC13M037562	8.7171688079834	https://www.genecards.org/cgi-bin/carddisp.pl?gene=POSTN
G6PC1	Glucose-6-Phosphatase Catalytic Subunit 1	Protein Coding	34	GC17P056158	8.6908712387085	https://www.genecards.org/cgi-bin/carddisp.pl?gene=G6PC1
CLU	Clusterin	Protein Coding	45	GC08M027596	8.67625999450684	https://www.genecards.org/cgi-bin/carddisp.pl?gene=CLU
SPARC	Secreted Protein Acidic And Cysteine Rich	Protein Coding	48	GC05M151661	8.67578983306885	https://www.genecards.org/cgi-bin/carddisp.pl?gene=SPARC
DVL1	Dishevelled Segment Polarity Protein 1	Protein Coding	45	GC01M001335	8.67273139953613	https://www.genecards.org/cgi-bin/carddisp.pl?gene=DVL1
MYOD1	Myogenic Differentiation 1	Protein Coding	45	GC11P017741	8.65924263000488	https://www.genecards.org/cgi-bin/carddisp.pl?gene=MYOD1
TRIM59-IFT80	TRIM59-IFT80 Protein	RNA Gene	9	GC03M160229	8.64933395385742	https://www.genecards.org/cgi-bin/carddisp.pl?gene=TRIM59-IFT80
GRP	Gastrin Releasing Peptide	Protein Coding	39	GC18P059220	8.64168167114258	https://www.genecards.org/cgi-bin/carddisp.pl?gene=GRP
ANXA5	Annexin A5	Protein Coding	44	GC04M121667	8.6341438293457	https://www.genecards.org/cgi-bin/carddisp.pl?gene=ANXA5
CLCN4	Chloride Voltage-Gated Channel 4	Protein Coding	41	GC0XP010156	8.62529945373535	https://www.genecards.org/cgi-bin/carddisp.pl?gene=CLCN4
ALDOA	Aldolase, Fructose-Bisphosphate A	Protein Coding	46	GC16P030064	8.62240505218506	https://www.genecards.org/cgi-bin/carddisp.pl?gene=ALDOA
DAB2	DAB Adaptor Protein 2	Protein Coding	41	GC05M039371	8.61843681335449	https://www.genecards.org/cgi-bin/carddisp.pl?gene=DAB2
CLDN7	Claudin 7	Protein Coding	40	GC17M007259	8.61581230163574	https://www.genecards.org/cgi-bin/carddisp.pl?gene=CLDN7
IL13RA2	Interleukin 13 Receptor Subunit Alpha 2	Protein Coding	38	GC0XM115003	8.6085033416748	https://www.genecards.org/cgi-bin/carddisp.pl?gene=IL13RA2
CLDN10	Claudin 10	Protein Coding	41	GC13P095433	8.60536766052246	https://www.genecards.org/cgi-bin/carddisp.pl?gene=CLDN10
TYMP	Thymidine Phosphorylase	Protein Coding	45	GC22M050525	8.60257434844971	https://www.genecards.org/cgi-bin/carddisp.pl?gene=TYMP
ABCC2	ATP Binding Cassette Subfamily C Member 2	Protein Coding	46	GC10P099782	8.58989906311035	https://www.genecards.org/cgi-bin/carddisp.pl?gene=ABCC2
ACTG1	Actin Gamma 1	Protein Coding	47	GC17M081509	8.58948612213135	https://www.genecards.org/cgi-bin/carddisp.pl?gene=ACTG1
SELP	Selectin P	Protein Coding	44	GC01M169558	8.58549022674561	https://www.genecards.org/cgi-bin/carddisp.pl?gene=SELP
NUP85	Nucleoporin 85	Protein Coding	39	GC17P075205	8.57787322998047	https://www.genecards.org/cgi-bin/carddisp.pl?gene=NUP85
MIR200B	MicroRNA 200b	RNA Gene	21	GC01P001167	8.57702255249023	https://www.genecards.org/cgi-bin/carddisp.pl?gene=MIR200B
HSPB1	Heat Shock Protein Family B (Small) Member 1	Protein Coding	49	GC07P076302	8.57606315612793	https://www.genecards.org/cgi-bin/carddisp.pl?gene=HSPB1
GNA11	G Protein Subunit Alpha 11	Protein Coding	46	GC19P003094	8.56038284301758	https://www.genecards.org/cgi-bin/carddisp.pl?gene=GNA11
SETBP1	SET Binding Protein 1	Protein Coding	40	GC18P044680	8.54704475402832	https://www.genecards.org/cgi-bin/carddisp.pl?gene=SETBP1
CYP27B1	Cytochrome P450 Family 27 Subfamily B Member 1	Protein Coding	46	GC12M057757	8.54011249542236	https://www.genecards.org/cgi-bin/carddisp.pl?gene=CYP27B1
NDUFS7	NADH:Ubiquinone Oxidoreductase Core Subunit S7	Protein Coding	45	GC19P002876	8.52798271179199	https://www.genecards.org/cgi-bin/carddisp.pl?gene=NDUFS7
KRT20	Keratin 20	Protein Coding	40	GC17M040875	8.52455902099609	https://www.genecards.org/cgi-bin/carddisp.pl?gene=KRT20
SLC34A2	Solute Carrier Family 34 Member 2	Protein Coding	45	GC04P025657	8.52253818511963	https://www.genecards.org/cgi-bin/carddisp.pl?gene=SLC34A2
DICER1	Dicer 1, Ribonuclease III	Protein Coding	46	GC14M095086	8.5167121887207	https://www.genecards.org/cgi-bin/carddisp.pl?gene=DICER1
ALDOB	Aldolase, Fructose-Bisphosphate B	Protein Coding	43	GC09M101420	8.51441860198975	https://www.genecards.org/cgi-bin/carddisp.pl?gene=ALDOB
MIR200A	MicroRNA 200a	RNA Gene	21	GC01P003859	8.51153755187988	https://www.genecards.org/cgi-bin/carddisp.pl?gene=MIR200A
CDKN1A	Cyclin Dependent Kinase Inhibitor 1A	Protein Coding	46	GC06P083850	8.51011848449707	https://www.genecards.org/cgi-bin/carddisp.pl?gene=CDKN1A
EPOR	Erythropoietin Receptor	Protein Coding	46	GC19M011377	8.50970935821533	https://www.genecards.org/cgi-bin/carddisp.pl?gene=EPOR
RAD51	RAD51 Recombinase	Protein Coding	50	GC15P040694	8.4941291809082	https://www.genecards.org/cgi-bin/carddisp.pl?gene=RAD51
PCNA	Proliferating Cell Nuclear Antigen	Protein Coding	48	GC20M005114	8.48272895812988	https://www.genecards.org/cgi-bin/carddisp.pl?gene=PCNA
CYP1A1	Cytochrome P450 Family 1 Subfamily A Member 1	Protein Coding	46	GC15M074719	8.47641372680664	https://www.genecards.org/cgi-bin/carddisp.pl?gene=CYP1A1
PEX2	Peroxisomal Biogenesis Factor 2	Protein Coding	43	GC08M076980	8.4605541229248	https://www.genecards.org/cgi-bin/carddisp.pl?gene=PEX2
MT-CO3	Mitochondrially Encoded Cytochrome C Oxidase III	Protein Coding	32	GCMTP009209	8.4557523727417	https://www.genecards.org/cgi-bin/carddisp.pl?gene=MT-CO3
SAA1	Serum Amyloid A1	Protein Coding	40	GC11P018510	8.4302396774292	https://www.genecards.org/cgi-bin/carddisp.pl?gene=SAA1
ALG8	ALG8 Alpha-1,3-Glucosyltransferase	Protein Coding	41	GC11M090496	8.4277172088623	https://www.genecards.org/cgi-bin/carddisp.pl?gene=ALG8
TNNT2	Troponin T2, Cardiac Type	Protein Coding	46	GC01M201359	8.42429733276367	https://www.genecards.org/cgi-bin/carddisp.pl?gene=TNNT2
GALNT3	Polypeptide N-Acetylgalactosaminyltransferase 3	Protein Coding	44	GC02M165747	8.42341995239258	https://www.genecards.org/cgi-bin/carddisp.pl?gene=GALNT3
MYCN	MYCN Proto-Oncogene, BHLH Transcription Factor	Protein Coding	45	GC02P015949	8.40972709655762	https://www.genecards.org/cgi-bin/carddisp.pl?gene=MYCN
MSH6	MutS Homolog 6	Protein Coding	48	GC02P047695	8.40805053710938	https://www.genecards.org/cgi-bin/carddisp.pl?gene=MSH6
SELE	Selectin E	Protein Coding	41	GC01M169722	8.40494918823242	https://www.genecards.org/cgi-bin/carddisp.pl?gene=SELE
KLF11	Kruppel Like Factor 11	Protein Coding	38	GC02P010044	8.39983367919922	https://www.genecards.org/cgi-bin/carddisp.pl?gene=KLF11
TBC1D8B	TBC1 Domain Family Member 8B	Protein Coding	33	GC0XP106802	8.39653301239014	https://www.genecards.org/cgi-bin/carddisp.pl?gene=TBC1D8B
TLR9	Toll Like Receptor 9	Protein Coding	44	GC03M052222	8.39141941070557	https://www.genecards.org/cgi-bin/carddisp.pl?gene=TLR9
PRKCA	Protein Kinase C Alpha	Protein Coding	48	GC17P066302	8.38510704040527	https://www.genecards.org/cgi-bin/carddisp.pl?gene=PRKCA
MIR27A	MicroRNA 27a	RNA Gene	23	GC19M014484	8.38354969024658	https://www.genecards.org/cgi-bin/carddisp.pl?gene=MIR27A
MT-ND4	Mitochondrially Encoded NADH:Ubiquinone Oxidoreductase Core Subunit 4	Protein Coding	33	GCMTP010762	8.37303924560547	https://www.genecards.org/cgi-bin/carddisp.pl?gene=MT-ND4
ADORA2B	Adenosine A2b Receptor	Protein Coding	45	GC17P015851	8.37207221984863	https://www.genecards.org/cgi-bin/carddisp.pl?gene=ADORA2B
PEX19	Peroxisomal Biogenesis Factor 19	Protein Coding	41	GC01M160276	8.37199401855469	https://www.genecards.org/cgi-bin/carddisp.pl?gene=PEX19
SURF1	SURF1 Cytochrome C Oxidase Assembly Factor	Protein Coding	41	GC09M133351	8.36628150939941	https://www.genecards.org/cgi-bin/carddisp.pl?gene=SURF1
CLCN7	Chloride Voltage-Gated Channel 7	Protein Coding	44	GC16M001444	8.33568000793457	https://www.genecards.org/cgi-bin/carddisp.pl?gene=CLCN7
COPA	COPI Coat Complex Subunit Alpha	Protein Coding	41	GC01M160288	8.33384799957275	https://www.genecards.org/cgi-bin/carddisp.pl?gene=COPA
DNAJB1	DnaJ Heat Shock Protein Family (Hsp40) Member B1	Protein Coding	41	GC19M014514	8.31756591796875	https://www.genecards.org/cgi-bin/carddisp.pl?gene=DNAJB1
HOTAIR	HOX Transcript Antisense RNA	RNA Gene	25	GC12M053962	8.31050109863281	https://www.genecards.org/cgi-bin/carddisp.pl?gene=HOTAIR
MED12	Mediator Complex Subunit 12	Protein Coding	43	GC0XP071118	8.30791473388672	https://www.genecards.org/cgi-bin/carddisp.pl?gene=MED12
CYP3A5	Cytochrome P450 Family 3 Subfamily A Member 5	Protein Coding	45	GC07M099648	8.30635452270508	https://www.genecards.org/cgi-bin/carddisp.pl?gene=CYP3A5
NUP205	Nucleoporin 205	Protein Coding	37	GC07P135557	8.29376220703125	https://www.genecards.org/cgi-bin/carddisp.pl?gene=NUP205
CDKN1C	Cyclin Dependent Kinase Inhibitor 1C	Protein Coding	45	GC11M003318	8.28589248657227	https://www.genecards.org/cgi-bin/carddisp.pl?gene=CDKN1C
DLL4	Delta Like Canonical Notch Ligand 4	Protein Coding	44	GC15P040929	8.2724027633667	https://www.genecards.org/cgi-bin/carddisp.pl?gene=DLL4
LRP5	LDL Receptor Related Protein 5	Protein Coding	47	GC11P068298	8.26280975341797	https://www.genecards.org/cgi-bin/carddisp.pl?gene=LRP5
CTNS-AS1	CTNS Antisense RNA 1	RNA Gene	4	GC17U903039	8.26278972625732	https://www.genecards.org/cgi-bin/carddisp.pl?gene=CTNS-AS1
MT-ND5	Mitochondrially Encoded NADH:Ubiquinone Oxidoreductase Core Subunit 5	Protein Coding	33	GCMTP012339	8.26221752166748	https://www.genecards.org/cgi-bin/carddisp.pl?gene=MT-ND5
RPL36A-HNRNPH2	RPL36A-HNRNPH2 Readthrough	Protein Coding	17	GC0XP101390	8.25951385498047	https://www.genecards.org/cgi-bin/carddisp.pl?gene=RPL36A-HNRNPH2
TBX4	T-Box Transcription Factor 4	Protein Coding	41	GC17P061451	8.25783538818359	https://www.genecards.org/cgi-bin/carddisp.pl?gene=TBX4
DDIT3	DNA Damage Inducible Transcript 3	Protein Coding	44	GC12M057516	8.25661754608154	https://www.genecards.org/cgi-bin/carddisp.pl?gene=DDIT3
SPTAN1	Spectrin Alpha, Non-Erythrocytic 1	Protein Coding	46	GC09P128552	8.25073719024658	https://www.genecards.org/cgi-bin/carddisp.pl?gene=SPTAN1
BMPR2	Bone Morphogenetic Protein Receptor Type 2	Protein Coding	48	GC02P202376	8.24081993103027	https://www.genecards.org/cgi-bin/carddisp.pl?gene=BMPR2
NOS1	Nitric Oxide Synthase 1	Protein Coding	48	GC12M117208	8.22685623168945	https://www.genecards.org/cgi-bin/carddisp.pl?gene=NOS1
BAX	BCL2 Associated X, Apoptosis Regulator	Protein Coding	47	GC19P048954	8.22372531890869	https://www.genecards.org/cgi-bin/carddisp.pl?gene=BAX
SUCLA2	Succinate-CoA Ligase ADP-Forming Subunit Beta	Protein Coding	45	GC13M047745	8.20269393920898	https://www.genecards.org/cgi-bin/carddisp.pl?gene=SUCLA2
MIR210	MicroRNA 210	RNA Gene	21	GC11M003193	8.20008087158203	https://www.genecards.org/cgi-bin/carddisp.pl?gene=MIR210
MICALL2	MICAL Like 2	Protein Coding	34	GC07M001650	8.19867992401123	https://www.genecards.org/cgi-bin/carddisp.pl?gene=MICALL2
STAT4	Signal Transducer And Activator Of Transcription 4	Protein Coding	45	GC02M191029	8.19622802734375	https://www.genecards.org/cgi-bin/carddisp.pl?gene=STAT4
ENO2	Enolase 2	Protein Coding	45	GC12P006913	8.19406890869141	https://www.genecards.org/cgi-bin/carddisp.pl?gene=ENO2
SLX4	SLX4 Structure-Specific Endonuclease Subunit	Protein Coding	36	GC16M003581	8.18800258636475	https://www.genecards.org/cgi-bin/carddisp.pl?gene=SLX4
TTN	Titin	Protein Coding	45	GC02M178525	8.17639446258545	https://www.genecards.org/cgi-bin/carddisp.pl?gene=TTN
FANCA	FA Complementation Group A	Protein Coding	47	GC16M089727	8.17191696166992	https://www.genecards.org/cgi-bin/carddisp.pl?gene=FANCA
AP3B1	Adaptor Related Protein Complex 3 Subunit Beta 1	Protein Coding	44	GC05M078000	8.16546249389648	https://www.genecards.org/cgi-bin/carddisp.pl?gene=AP3B1
TOLLIP	Toll Interacting Protein	Protein Coding	42	GC11M001274	8.16343402862549	https://www.genecards.org/cgi-bin/carddisp.pl?gene=TOLLIP
ACVRL1	Activin A Receptor Like Type 1	Protein Coding	48	GC12P051906	8.15641212463379	https://www.genecards.org/cgi-bin/carddisp.pl?gene=ACVRL1
DES	Desmin	Protein Coding	45	GC02P219418	8.15346622467041	https://www.genecards.org/cgi-bin/carddisp.pl?gene=DES
MT-ND6	Mitochondrially Encoded NADH:Ubiquinone Oxidoreductase Core Subunit 6	Protein Coding	33	GCMTM014151	8.14886951446533	https://www.genecards.org/cgi-bin/carddisp.pl?gene=MT-ND6
SLC4A7	Solute Carrier Family 4 Member 7	Protein Coding	41	GC03M027372	8.14500331878662	https://www.genecards.org/cgi-bin/carddisp.pl?gene=SLC4A7
LTF	Lactotransferrin	Protein Coding	44	GC03M046435	8.13939094543457	https://www.genecards.org/cgi-bin/carddisp.pl?gene=LTF
DNAH8	Dynein Axonemal Heavy Chain 8	Protein Coding	37	GC06P083874	8.1319408416748	https://www.genecards.org/cgi-bin/carddisp.pl?gene=DNAH8
CCL22	C-C Motif Chemokine Ligand 22	Protein Coding	36	GC16P057359	8.13161373138428	https://www.genecards.org/cgi-bin/carddisp.pl?gene=CCL22
C4A	Complement C4A (Rodgers Blood Group)	Protein Coding	43	GC06P083718	8.12649726867676	https://www.genecards.org/cgi-bin/carddisp.pl?gene=C4A
CLCA1	Chloride Channel Accessory 1	Protein Coding	41	GC01P086468	8.11954784393311	https://www.genecards.org/cgi-bin/carddisp.pl?gene=CLCA1
MAD2L2	Mitotic Arrest Deficient 2 Like 2	Protein Coding	42	GC01M011674	8.11628913879395	https://www.genecards.org/cgi-bin/carddisp.pl?gene=MAD2L2
ITGB4	Integrin Subunit Beta 4	Protein Coding	47	GC17P075721	8.11122131347656	https://www.genecards.org/cgi-bin/carddisp.pl?gene=ITGB4
H2AC18	H2A Clustered Histone 18	Protein Coding	26	GC01M152015	8.1088228225708	https://www.genecards.org/cgi-bin/carddisp.pl?gene=H2AC18
SGPL1	Sphingosine-1-Phosphate Lyase 1	Protein Coding	45	GC10P070815	8.09786891937256	https://www.genecards.org/cgi-bin/carddisp.pl?gene=SGPL1
NOS1AP	Nitric Oxide Synthase 1 Adaptor Protein	Protein Coding	38	GC01P162069	8.09617710113525	https://www.genecards.org/cgi-bin/carddisp.pl?gene=NOS1AP
PROK2	Prokineticin 2	Protein Coding	42	GC03M071771	8.09099292755127	https://www.genecards.org/cgi-bin/carddisp.pl?gene=PROK2
CHUK	Component Of Inhibitor Of Nuclear Factor Kappa B Kinase Complex	Protein Coding	49	GC10M100188	8.0905876159668	https://www.genecards.org/cgi-bin/carddisp.pl?gene=CHUK
PIEZO2	Piezo Type Mechanosensitive Ion Channel Component 2	Protein Coding	35	GC18M010670	8.08147144317627	https://www.genecards.org/cgi-bin/carddisp.pl?gene=PIEZO2
EIF2AK3	Eukaryotic Translation Initiation Factor 2 Alpha Kinase 3	Protein Coding	46	GC02M088556	8.07381153106689	https://www.genecards.org/cgi-bin/carddisp.pl?gene=EIF2AK3
KIF12	Kinesin Family Member 12	Protein Coding	35	GC09M114086	8.06486701965332	https://www.genecards.org/cgi-bin/carddisp.pl?gene=KIF12
KIF1B	Kinesin Family Member 1B	Protein Coding	43	GC01P010210	8.06428527832031	https://www.genecards.org/cgi-bin/carddisp.pl?gene=KIF1B
SH2B3	SH2B Adaptor Protein 3	Protein Coding	45	GC12P111405	8.0580940246582	https://www.genecards.org/cgi-bin/carddisp.pl?gene=SH2B3
ATF6	Activating Transcription Factor 6	Protein Coding	45	GC01P161766	8.05730056762695	https://www.genecards.org/cgi-bin/carddisp.pl?gene=ATF6
CD86	CD86 Molecule	Protein Coding	42	GC03P122055	8.05718994140625	https://www.genecards.org/cgi-bin/carddisp.pl?gene=CD86
GPR35	G Protein-Coupled Receptor 35	Protein Coding	41	GC02P240605	8.05051040649414	https://www.genecards.org/cgi-bin/carddisp.pl?gene=GPR35
MUC4	Mucin 4, Cell Surface Associated	Protein Coding	40	GC03M195746	8.03739833831787	https://www.genecards.org/cgi-bin/carddisp.pl?gene=MUC4
LDLR	Low Density Lipoprotein Receptor	Protein Coding	49	GC19P011091	8.02553176879883	https://www.genecards.org/cgi-bin/carddisp.pl?gene=LDLR
BRIP1	BRCA1 Interacting Helicase 1	Protein Coding	46	GC17M061679	8.02050876617432	https://www.genecards.org/cgi-bin/carddisp.pl?gene=BRIP1
CFB	Complement Factor B	Protein Coding	45	GC06P031945	8.00913143157959	https://www.genecards.org/cgi-bin/carddisp.pl?gene=CFB
WDR73	WD Repeat Domain 73	Protein Coding	36	GC15M084639	8.00860595703125	https://www.genecards.org/cgi-bin/carddisp.pl?gene=WDR73
HAVCR2	Hepatitis A Virus Cellular Receptor 2	Protein Coding	44	GC05M157063	7.9948902130127	https://www.genecards.org/cgi-bin/carddisp.pl?gene=HAVCR2
MIR26A1	MicroRNA 26a-1	RNA Gene	21	GC03P037969	7.98961639404297	https://www.genecards.org/cgi-bin/carddisp.pl?gene=MIR26A1
CAT	Catalase	Protein Coding	49	GC11P034460	7.98319053649902	https://www.genecards.org/cgi-bin/carddisp.pl?gene=CAT
PNPLA6	Patatin Like Phospholipase Domain Containing 6	Protein Coding	43	GC19P007534	7.98203039169312	https://www.genecards.org/cgi-bin/carddisp.pl?gene=PNPLA6
ENPEP	Glutamyl Aminopeptidase	Protein Coding	45	GC04P110365	7.9785099029541	https://www.genecards.org/cgi-bin/carddisp.pl?gene=ENPEP
PLEC	Plectin	Protein Coding	42	GC08M144188	7.97335529327393	https://www.genecards.org/cgi-bin/carddisp.pl?gene=PLEC
PRKACA	Protein Kinase CAMP-Activated Catalytic Subunit Alpha	Protein Coding	49	GC19M014497	7.96708345413208	https://www.genecards.org/cgi-bin/carddisp.pl?gene=PRKACA
DDR1	Discoidin Domain Receptor Tyrosine Kinase 1	Protein Coding	45	GC06P083678	7.96441268920898	https://www.genecards.org/cgi-bin/carddisp.pl?gene=DDR1
GATA1	GATA Binding Protein 1	Protein Coding	45	GC0XP048786	7.96338558197021	https://www.genecards.org/cgi-bin/carddisp.pl?gene=GATA1
NPM1	Nucleophosmin 1	Protein Coding	48	GC05P171387	7.96212005615234	https://www.genecards.org/cgi-bin/carddisp.pl?gene=NPM1
PKM	Pyruvate Kinase M1/2	Protein Coding	44	GC15M072199	7.96163940429688	https://www.genecards.org/cgi-bin/carddisp.pl?gene=PKM
FAM149B1	Family With Sequence Similarity 149 Member B1	Protein Coding	33	GC10P073168	7.95460557937622	https://www.genecards.org/cgi-bin/carddisp.pl?gene=FAM149B1
HLA-DQB1	Major Histocompatibility Complex, Class II, DQ Beta 1	Protein Coding	42	GC06M066016	7.95225811004639	https://www.genecards.org/cgi-bin/carddisp.pl?gene=HLA-DQB1
MIR221	MicroRNA 221	RNA Gene	21	GC0XM045746	7.94073867797852	https://www.genecards.org/cgi-bin/carddisp.pl?gene=MIR221
GZMB	Granzyme B	Protein Coding	45	GC14M024630	7.93350458145142	https://www.genecards.org/cgi-bin/carddisp.pl?gene=GZMB
HSPD1	Heat Shock Protein Family D (Hsp60) Member 1	Protein Coding	46	GC02M197486	7.92703533172607	https://www.genecards.org/cgi-bin/carddisp.pl?gene=HSPD1
RASSF1	Ras Association Domain Family Member 1	Protein Coding	42	GC03M050329	7.92395925521851	https://www.genecards.org/cgi-bin/carddisp.pl?gene=RASSF1
TOP1	DNA Topoisomerase I	Protein Coding	47	GC20P041028	7.91599178314209	https://www.genecards.org/cgi-bin/carddisp.pl?gene=TOP1
VIP	Vasoactive Intestinal Peptide	Protein Coding	43	GC06P152750	7.91492509841919	https://www.genecards.org/cgi-bin/carddisp.pl?gene=VIP
TNFSF11	TNF Superfamily Member 11	Protein Coding	45	GC13P042562	7.91136932373047	https://www.genecards.org/cgi-bin/carddisp.pl?gene=TNFSF11
TEK	TEK Receptor Tyrosine Kinase	Protein Coding	49	GC09P027109	7.90938806533813	https://www.genecards.org/cgi-bin/carddisp.pl?gene=TEK
PFKFB3	6-Phosphofructo-2-Kinase/Fructose-2,6-Biphosphatase 3	Protein Coding	43	GC10P006144	7.90796327590942	https://www.genecards.org/cgi-bin/carddisp.pl?gene=PFKFB3
UTP4	UTP4 Small Subunit Processome Component	Protein Coding	31	GC16P069132	7.90607738494873	https://www.genecards.org/cgi-bin/carddisp.pl?gene=UTP4
LACTB	Lactamase Beta	Protein Coding	36	GC15P118651	7.90130805969238	https://www.genecards.org/cgi-bin/carddisp.pl?gene=LACTB
MIR93	MicroRNA 93	RNA Gene	22	GC07M101891	7.85985708236694	https://www.genecards.org/cgi-bin/carddisp.pl?gene=MIR93
FLT3	Fms Related Receptor Tyrosine Kinase 3	Protein Coding	50	GC13M028003	7.85234260559082	https://www.genecards.org/cgi-bin/carddisp.pl?gene=FLT3
CXCR1	C-X-C Motif Chemokine Receptor 1	Protein Coding	41	GC02M218162	7.8504638671875	https://www.genecards.org/cgi-bin/carddisp.pl?gene=CXCR1
SCGB1A1	Secretoglobin Family 1A Member 1	Protein Coding	39	GC11P062405	7.84736633300781	https://www.genecards.org/cgi-bin/carddisp.pl?gene=SCGB1A1
MMP12	Matrix Metallopeptidase 12	Protein Coding	45	GC11M102862	7.84663009643555	https://www.genecards.org/cgi-bin/carddisp.pl?gene=MMP12
MT-CYB	Mitochondrially Encoded Cytochrome B	Protein Coding	32	GCMTP014749	7.83532571792603	https://www.genecards.org/cgi-bin/carddisp.pl?gene=MT-CYB
TLR5	Toll Like Receptor 5	Protein Coding	45	GC01M223109	7.83084201812744	https://www.genecards.org/cgi-bin/carddisp.pl?gene=TLR5
CUL3	Cullin 3	Protein Coding	45	GC02M224470	7.82562494277954	https://www.genecards.org/cgi-bin/carddisp.pl?gene=CUL3
BRD4	Bromodomain Containing 4	Protein Coding	46	GC19M015236	7.80920171737671	https://www.genecards.org/cgi-bin/carddisp.pl?gene=BRD4
WDPCP	WD Repeat Containing Planar Cell Polarity Effector	Protein Coding	36	GC02M063121	7.80382585525513	https://www.genecards.org/cgi-bin/carddisp.pl?gene=WDPCP
F2R	Coagulation Factor II Thrombin Receptor	Protein Coding	45	GC05P076716	7.80002403259277	https://www.genecards.org/cgi-bin/carddisp.pl?gene=F2R
FLT4	Fms Related Receptor Tyrosine Kinase 4	Protein Coding	49	GC05M180607	7.78927326202393	https://www.genecards.org/cgi-bin/carddisp.pl?gene=FLT4
EMP2	Epithelial Membrane Protein 2	Protein Coding	42	GC16M010541	7.77967262268066	https://www.genecards.org/cgi-bin/carddisp.pl?gene=EMP2
ARHGAP24	Rho GTPase Activating Protein 24	Protein Coding	38	GC04P085475	7.77942991256714	https://www.genecards.org/cgi-bin/carddisp.pl?gene=ARHGAP24
PEX13	Peroxisomal Biogenesis Factor 13	Protein Coding	40	GC02P061017	7.77794122695923	https://www.genecards.org/cgi-bin/carddisp.pl?gene=PEX13
ZIC3	Zic Family Member 3	Protein Coding	45	GC0XP137566	7.76306533813477	https://www.genecards.org/cgi-bin/carddisp.pl?gene=ZIC3
RELA	RELA Proto-Oncogene, NF-KB Subunit	Protein Coding	49	GC11M065653	7.75842761993408	https://www.genecards.org/cgi-bin/carddisp.pl?gene=RELA
PCSK9	Proprotein Convertase Subtilisin/Kexin Type 9	Protein Coding	49	GC01P055039	7.75415945053101	https://www.genecards.org/cgi-bin/carddisp.pl?gene=PCSK9
ERN1	Endoplasmic Reticulum To Nucleus Signaling 1	Protein Coding	44	GC17M064039	7.74910926818848	https://www.genecards.org/cgi-bin/carddisp.pl?gene=ERN1
CASP9	Caspase 9	Protein Coding	45	GC01M015491	7.73969602584839	https://www.genecards.org/cgi-bin/carddisp.pl?gene=CASP9
S100A4	S100 Calcium Binding Protein A4	Protein Coding	43	GC01M153543	7.73837566375732	https://www.genecards.org/cgi-bin/carddisp.pl?gene=S100A4
PGF	Placental Growth Factor	Protein Coding	41	GC14M074941	7.7258734703064	https://www.genecards.org/cgi-bin/carddisp.pl?gene=PGF
ALAD	Aminolevulinate Dehydratase	Protein Coding	45	GC09M113386	7.723219871521	https://www.genecards.org/cgi-bin/carddisp.pl?gene=ALAD
MIR150	MicroRNA 150	RNA Gene	22	GC19M049500	7.72262859344482	https://www.genecards.org/cgi-bin/carddisp.pl?gene=MIR150
HS6ST1	Heparan Sulfate 6-O-Sulfotransferase 1	Protein Coding	41	GC02M128236	7.722580909729	https://www.genecards.org/cgi-bin/carddisp.pl?gene=HS6ST1
CANX	Calnexin	Protein Coding	42	GC05P179678	7.70534706115723	https://www.genecards.org/cgi-bin/carddisp.pl?gene=CANX
POU6F2	POU Class 6 Homeobox 2	Protein Coding	38	GC07P038977	7.69619369506836	https://www.genecards.org/cgi-bin/carddisp.pl?gene=POU6F2
SCN5A	Sodium Voltage-Gated Channel Alpha Subunit 5	Protein Coding	49	GC03M038549	7.69066858291626	https://www.genecards.org/cgi-bin/carddisp.pl?gene=SCN5A
MIR185	MicroRNA 185	RNA Gene	22	GC22P035824	7.68800401687622	https://www.genecards.org/cgi-bin/carddisp.pl?gene=MIR185
MIR106B	MicroRNA 106b	RNA Gene	22	GC07M101892	7.6868953704834	https://www.genecards.org/cgi-bin/carddisp.pl?gene=MIR106B
INSR	Insulin Receptor	Protein Coding	51	GC19M007112	7.68500280380249	https://www.genecards.org/cgi-bin/carddisp.pl?gene=INSR
LAGE3	L Antigen Family Member 3	Protein Coding	34	GC0XM154477	7.68423557281494	https://www.genecards.org/cgi-bin/carddisp.pl?gene=LAGE3
TNFRSF10B	TNF Receptor Superfamily Member 10b	Protein Coding	48	GC08M023020	7.67755651473999	https://www.genecards.org/cgi-bin/carddisp.pl?gene=TNFRSF10B
MAPK14	Mitogen-Activated Protein Kinase 14	Protein Coding	49	GC06P083841	7.67209768295288	https://www.genecards.org/cgi-bin/carddisp.pl?gene=MAPK14
NSD1	Nuclear Receptor Binding SET Domain Protein 1	Protein Coding	42	GC05P177138	7.66623449325562	https://www.genecards.org/cgi-bin/carddisp.pl?gene=NSD1
DERL1	Derlin 1	Protein Coding	36	GC08M123013	7.65917587280273	https://www.genecards.org/cgi-bin/carddisp.pl?gene=DERL1
NUP160	Nucleoporin 160	Protein Coding	39	GC11M089379	7.65853595733643	https://www.genecards.org/cgi-bin/carddisp.pl?gene=NUP160
BLK	BLK Proto-Oncogene, Src Family Tyrosine Kinase	Protein Coding	48	GC08P011486	7.65632629394531	https://www.genecards.org/cgi-bin/carddisp.pl?gene=BLK
EDNRB	Endothelin Receptor Type B	Protein Coding	47	GC13M077895	7.65605545043945	https://www.genecards.org/cgi-bin/carddisp.pl?gene=EDNRB
GON7	GON7 Subunit Of KEOPS Complex	Protein Coding	25	GC14M101169	7.65487003326416	https://www.genecards.org/cgi-bin/carddisp.pl?gene=GON7
MIR196A1	MicroRNA 196a-1	RNA Gene	22	GC17M048632	7.64887714385986	https://www.genecards.org/cgi-bin/carddisp.pl?gene=MIR196A1
ADA	Adenosine Deaminase	Protein Coding	49	GC20M044620	7.63998365402222	https://www.genecards.org/cgi-bin/carddisp.pl?gene=ADA
BMP2	Bone Morphogenetic Protein 2	Protein Coding	44	GC20P006767	7.63683271408081	https://www.genecards.org/cgi-bin/carddisp.pl?gene=BMP2
IARS1	Isoleucyl-TRNA Synthetase 1	Protein Coding	35	GC09M094184	7.62175559997559	https://www.genecards.org/cgi-bin/carddisp.pl?gene=IARS1
ADA2	Adenosine Deaminase 2	Protein Coding	33	GC22M017197	7.62169122695923	https://www.genecards.org/cgi-bin/carddisp.pl?gene=ADA2
MIR122	MicroRNA 122	RNA Gene	22	GC18P058451	7.60720872879028	https://www.genecards.org/cgi-bin/carddisp.pl?gene=MIR122
RB1	RB Transcriptional Corepressor 1	Protein Coding	45	GC13P048303	7.60694074630737	https://www.genecards.org/cgi-bin/carddisp.pl?gene=RB1
SEMA4D	Semaphorin 4D	Protein Coding	45	GC09M089360	7.60668897628784	https://www.genecards.org/cgi-bin/carddisp.pl?gene=SEMA4D
INSL6	Insulin Like 6	Protein Coding	34	GC09M004991	7.60522603988647	https://www.genecards.org/cgi-bin/carddisp.pl?gene=INSL6
IFT88	Intraflagellar Transport 88	Protein Coding	40	GC13P020566	7.60490131378174	https://www.genecards.org/cgi-bin/carddisp.pl?gene=IFT88
PRL	Prolactin	Protein Coding	41	GC06M022287	7.60274791717529	https://www.genecards.org/cgi-bin/carddisp.pl?gene=PRL
SP110	SP110 Nuclear Body Protein	Protein Coding	40	GC02M230167	7.6015887260437	https://www.genecards.org/cgi-bin/carddisp.pl?gene=SP110
CD151	CD151 Molecule (Raph Blood Group)	Protein Coding	43	GC11P001795	7.59924936294556	https://www.genecards.org/cgi-bin/carddisp.pl?gene=CD151
RAB5A	RAB5A, Member RAS Oncogene Family	Protein Coding	43	GC03P019948	7.59441614151001	https://www.genecards.org/cgi-bin/carddisp.pl?gene=RAB5A
MUC6	Mucin 6, Oligomeric Mucus/Gel-Forming	Protein Coding	38	GC11M001012	7.59334373474121	https://www.genecards.org/cgi-bin/carddisp.pl?gene=MUC6
STUB1	STIP1 Homology And U-Box Containing Protein 1	Protein Coding	43	GC16P011630	7.58217620849609	https://www.genecards.org/cgi-bin/carddisp.pl?gene=STUB1
UQCRB	Ubiquinol-Cytochrome C Reductase Binding Protein	Protein Coding	42	GC08M096225	7.58152961730957	https://www.genecards.org/cgi-bin/carddisp.pl?gene=UQCRB
PAX4	Paired Box 4	Protein Coding	42	GC07M127610	7.57079267501831	https://www.genecards.org/cgi-bin/carddisp.pl?gene=PAX4
LRRC56	Leucine Rich Repeat Containing 56	Protein Coding	34	GC11P000518	7.56431722640991	https://www.genecards.org/cgi-bin/carddisp.pl?gene=LRRC56
MIR143	MicroRNA 143	RNA Gene	25	GC05P149410	7.55773639678955	https://www.genecards.org/cgi-bin/carddisp.pl?gene=MIR143
RNU7-1	RNA, U7 Small Nuclear 1	RNA Gene	15	GC12P021097	7.54790735244751	https://www.genecards.org/cgi-bin/carddisp.pl?gene=RNU7-1
MT-ND1	Mitochondrially Encoded NADH:Ubiquinone Oxidoreductase Core Subunit 1	Protein Coding	32	GCMTP003309	7.54689884185791	https://www.genecards.org/cgi-bin/carddisp.pl?gene=MT-ND1
SLC30A7	Solute Carrier Family 30 Member 7	Protein Coding	37	GC01P100896	7.54074192047119	https://www.genecards.org/cgi-bin/carddisp.pl?gene=SLC30A7
SYNPO	Synaptopodin	Protein Coding	38	GC05P150601	7.53955936431885	https://www.genecards.org/cgi-bin/carddisp.pl?gene=SYNPO
MBTPS2	Membrane Bound Transcription Factor Peptidase, Site 2	Protein Coding	41	GC0XP021839	7.51508283615112	https://www.genecards.org/cgi-bin/carddisp.pl?gene=MBTPS2
PEX10	Peroxisomal Biogenesis Factor 10	Protein Coding	41	GC01M002403	7.50757884979248	https://www.genecards.org/cgi-bin/carddisp.pl?gene=PEX10
MIR1225	MicroRNA 1225	RNA Gene	17	GC16M002090	7.50716543197632	https://www.genecards.org/cgi-bin/carddisp.pl?gene=MIR1225
ELAVL1	ELAV Like RNA Binding Protein 1	Protein Coding	40	GC19M007958	7.50137996673584	https://www.genecards.org/cgi-bin/carddisp.pl?gene=ELAVL1
TNNI3	Troponin I3, Cardiac Type	Protein Coding	47	GC19M055151	7.50020980834961	https://www.genecards.org/cgi-bin/carddisp.pl?gene=TNNI3
APEX1	Apurinic/Apyrimidinic Endodeoxyribonuclease 1	Protein Coding	42	GC14P020455	7.49427604675293	https://www.genecards.org/cgi-bin/carddisp.pl?gene=APEX1
PNPLA3	Patatin Like Phospholipase Domain Containing 3	Protein Coding	40	GC22P043923	7.49324703216553	https://www.genecards.org/cgi-bin/carddisp.pl?gene=PNPLA3
NFKB1	Nuclear Factor Kappa B Subunit 1	Protein Coding	49	GC04P102501	7.48769998550415	https://www.genecards.org/cgi-bin/carddisp.pl?gene=NFKB1
RGCC	Regulator Of Cell Cycle	Protein Coding	34	GC13P041457	7.47475910186768	https://www.genecards.org/cgi-bin/carddisp.pl?gene=RGCC
TXN	Thioredoxin	Protein Coding	44	GC09M110243	7.47090530395508	https://www.genecards.org/cgi-bin/carddisp.pl?gene=TXN
PDZK1	PDZ Domain Containing 1	Protein Coding	40	GC01M145670	7.46017265319824	https://www.genecards.org/cgi-bin/carddisp.pl?gene=PDZK1
SST	Somatostatin	Protein Coding	40	GC03M187668	7.4599175453186	https://www.genecards.org/cgi-bin/carddisp.pl?gene=SST
UQCC2	Ubiquinol-Cytochrome C Reductase Complex Assembly Factor 2	Protein Coding	34	GC06M033694	7.45650959014893	https://www.genecards.org/cgi-bin/carddisp.pl?gene=UQCC2
GAL3ST1	Galactose-3-O-Sulfotransferase 1	Protein Coding	36	GC22M030554	7.45395278930664	https://www.genecards.org/cgi-bin/carddisp.pl?gene=GAL3ST1
KIF24	Kinesin Family Member 24	Protein Coding	35	GC09M034252	7.44345331192017	https://www.genecards.org/cgi-bin/carddisp.pl?gene=KIF24
SLC4A2	Solute Carrier Family 4 Member 2	Protein Coding	42	GC07P151057	7.44193696975708	https://www.genecards.org/cgi-bin/carddisp.pl?gene=SLC4A2
MT-CO1	Mitochondrially Encoded Cytochrome C Oxidase I	Protein Coding	34	GCMTP005906	7.43724155426025	https://www.genecards.org/cgi-bin/carddisp.pl?gene=MT-CO1
NAT2	N-Acetyltransferase 2	Protein Coding	41	GC08P018391	7.4237699508667	https://www.genecards.org/cgi-bin/carddisp.pl?gene=NAT2
POLG	DNA Polymerase Gamma, Catalytic Subunit	Protein Coding	46	GC15M090834	7.42345714569092	https://www.genecards.org/cgi-bin/carddisp.pl?gene=POLG
PTX3	Pentraxin 3	Protein Coding	41	GC03P157436	7.41488552093506	https://www.genecards.org/cgi-bin/carddisp.pl?gene=PTX3
XIAP	X-Linked Inhibitor Of Apoptosis	Protein Coding	46	GC0XP123859	7.40958642959595	https://www.genecards.org/cgi-bin/carddisp.pl?gene=XIAP
ACD	ACD Shelterin Complex Subunit And Telomerase Recruitment Factor	Protein Coding	41	GC16M067658	7.40936279296875	https://www.genecards.org/cgi-bin/carddisp.pl?gene=ACD
ANTXR1	ANTXR Cell Adhesion Molecule 1	Protein Coding	44	GC02P068977	7.40411233901978	https://www.genecards.org/cgi-bin/carddisp.pl?gene=ANTXR1
CFLAR	CASP8 And FADD Like Apoptosis Regulator	Protein Coding	43	GC02P201117	7.39863204956055	https://www.genecards.org/cgi-bin/carddisp.pl?gene=CFLAR
MAX	MYC Associated Factor X	Protein Coding	45	GC14M065100	7.39682531356812	https://www.genecards.org/cgi-bin/carddisp.pl?gene=MAX
APPL1	Adaptor Protein, Phosphotyrosine Interacting With PH Domain And Leucine Zipper 1	Protein Coding	43	GC03P057227	7.39051389694214	https://www.genecards.org/cgi-bin/carddisp.pl?gene=APPL1
TUG1	Taurine Up-Regulated 1	Protein Coding	22	GC22P030969	7.38478469848633	https://www.genecards.org/cgi-bin/carddisp.pl?gene=TUG1
REST	RE1 Silencing Transcription Factor	Protein Coding	42	GC04P056907	7.37188053131104	https://www.genecards.org/cgi-bin/carddisp.pl?gene=REST
ABCG5	ATP Binding Cassette Subfamily G Member 5	Protein Coding	44	GC02M043806	7.37135982513428	https://www.genecards.org/cgi-bin/carddisp.pl?gene=ABCG5
SDHAF2	Succinate Dehydrogenase Complex Assembly Factor 2	Protein Coding	40	GC11P061430	7.36125564575195	https://www.genecards.org/cgi-bin/carddisp.pl?gene=SDHAF2
SLC17A1	Solute Carrier Family 17 Member 1	Protein Coding	39	GC06M025723	7.35637712478638	https://www.genecards.org/cgi-bin/carddisp.pl?gene=SLC17A1
BPI	Bactericidal Permeability Increasing Protein	Protein Coding	41	GC20P038304	7.35575151443481	https://www.genecards.org/cgi-bin/carddisp.pl?gene=BPI
MST1R	Macrophage Stimulating 1 Receptor	Protein Coding	47	GC03M051216	7.35233402252197	https://www.genecards.org/cgi-bin/carddisp.pl?gene=MST1R
BAAT	Bile Acid-CoA:Amino Acid N-Acyltransferase	Protein Coding	42	GC09M101354	7.35188722610474	https://www.genecards.org/cgi-bin/carddisp.pl?gene=BAAT
ANPEP	Alanyl Aminopeptidase, Membrane	Protein Coding	48	GC15M089784	7.35072803497314	https://www.genecards.org/cgi-bin/carddisp.pl?gene=ANPEP
ABCC4	ATP Binding Cassette Subfamily C Member 4	Protein Coding	45	GC13M095019	7.35035085678101	https://www.genecards.org/cgi-bin/carddisp.pl?gene=ABCC4
ARAF	A-Raf Proto-Oncogene, Serine/Threonine Kinase	Protein Coding	44	GC0XP047572	7.3492112159729	https://www.genecards.org/cgi-bin/carddisp.pl?gene=ARAF
LIFR	LIF Receptor Subunit Alpha	Protein Coding	45	GC05M038475	7.34333801269531	https://www.genecards.org/cgi-bin/carddisp.pl?gene=LIFR
CCR7	C-C Motif Chemokine Receptor 7	Protein Coding	42	GC17M042422	7.32703924179077	https://www.genecards.org/cgi-bin/carddisp.pl?gene=CCR7
KANSL1	KAT8 Regulatory NSL Complex Subunit 1	Protein Coding	38	GC17M046132	7.32276201248169	https://www.genecards.org/cgi-bin/carddisp.pl?gene=KANSL1
MIR144	MicroRNA 144	RNA Gene	19	GC17M035143	7.32266759872437	https://www.genecards.org/cgi-bin/carddisp.pl?gene=MIR144
SLC36A1	Solute Carrier Family 36 Member 1	Protein Coding	38	GC05P151344	7.32028484344482	https://www.genecards.org/cgi-bin/carddisp.pl?gene=SLC36A1
GPD1	Glycerol-3-Phosphate Dehydrogenase 1	Protein Coding	42	GC12P050119	7.31805181503296	https://www.genecards.org/cgi-bin/carddisp.pl?gene=GPD1
FABP1	Fatty Acid Binding Protein 1	Protein Coding	42	GC02M088122	7.31066226959229	https://www.genecards.org/cgi-bin/carddisp.pl?gene=FABP1
BLOC1S6	Biogenesis Of Lysosomal Organelles Complex 1 Subunit 6	Protein Coding	38	GC15P045588	7.30970191955566	https://www.genecards.org/cgi-bin/carddisp.pl?gene=BLOC1S6
SOCS1	Suppressor Of Cytokine Signaling 1	Protein Coding	42	GC16M012261	7.30441761016846	https://www.genecards.org/cgi-bin/carddisp.pl?gene=SOCS1
MIP	Major Intrinsic Protein Of Lens Fiber	Protein Coding	40	GC12M056449	7.30026340484619	https://www.genecards.org/cgi-bin/carddisp.pl?gene=MIP
GLI1	GLI Family Zinc Finger 1	Protein Coding	45	GC12P057460	7.29803276062012	https://www.genecards.org/cgi-bin/carddisp.pl?gene=GLI1
SLC51A	Solute Carrier Family 51 Subunit Alpha	Protein Coding	37	GC03P196211	7.29429531097412	https://www.genecards.org/cgi-bin/carddisp.pl?gene=SLC51A
MST1	Macrophage Stimulating 1	Protein Coding	45	GC03M049683	7.29409503936768	https://www.genecards.org/cgi-bin/carddisp.pl?gene=MST1
INTU	Inturned Planar Cell Polarity Protein	Protein Coding	36	GC04P127623	7.29363536834717	https://www.genecards.org/cgi-bin/carddisp.pl?gene=INTU
ARNT	Aryl Hydrocarbon Receptor Nuclear Translocator	Protein Coding	42	GC01M150809	7.29334402084351	https://www.genecards.org/cgi-bin/carddisp.pl?gene=ARNT
TP53RK	TP53 Regulating Kinase	Protein Coding	41	GC20M046684	7.28088188171387	https://www.genecards.org/cgi-bin/carddisp.pl?gene=TP53RK
IGFBP1	Insulin Like Growth Factor Binding Protein 1	Protein Coding	41	GC07P047770	7.27600431442261	https://www.genecards.org/cgi-bin/carddisp.pl?gene=IGFBP1
RETN	Resistin	Protein Coding	41	GC19P007669	7.27447128295898	https://www.genecards.org/cgi-bin/carddisp.pl?gene=RETN
ABCD3	ATP Binding Cassette Subfamily D Member 3	Protein Coding	43	GC01P094385	7.26986026763916	https://www.genecards.org/cgi-bin/carddisp.pl?gene=ABCD3
RPS27A	Ribosomal Protein S27a	Protein Coding	41	GC02P055231	7.26203060150146	https://www.genecards.org/cgi-bin/carddisp.pl?gene=RPS27A
CXCL5	C-X-C Motif Chemokine Ligand 5	Protein Coding	39	GC04M073995	7.2541880607605	https://www.genecards.org/cgi-bin/carddisp.pl?gene=CXCL5
PSMB8	Proteasome 20S Subunit Beta 8	Protein Coding	48	GC06M032840	7.25409698486328	https://www.genecards.org/cgi-bin/carddisp.pl?gene=PSMB8
KIF3B	Kinesin Family Member 3B	Protein Coding	38	GC20P032277	7.24960422515869	https://www.genecards.org/cgi-bin/carddisp.pl?gene=KIF3B
GBE1	1,4-Alpha-Glucan Branching Enzyme 1	Protein Coding	42	GC03M081489	7.24503993988037	https://www.genecards.org/cgi-bin/carddisp.pl?gene=GBE1
PTGS1	Prostaglandin-Endoperoxide Synthase 1	Protein Coding	45	GC09P122370	7.24167442321777	https://www.genecards.org/cgi-bin/carddisp.pl?gene=PTGS1
CAMP	Cathelicidin Antimicrobial Peptide	Protein Coding	39	GC03P048954	7.23838233947754	https://www.genecards.org/cgi-bin/carddisp.pl?gene=CAMP
NBEAL2	Neurobeachin Like 2	Protein Coding	41	GC03P046979	7.22327947616577	https://www.genecards.org/cgi-bin/carddisp.pl?gene=NBEAL2
GSTT1	Glutathione S-Transferase Theta 1	Protein Coding	33	GC22Mi00270	7.21976661682129	https://www.genecards.org/cgi-bin/carddisp.pl?gene=GSTT1
MMP8	Matrix Metallopeptidase 8	Protein Coding	46	GC11M102617	7.21886587142944	https://www.genecards.org/cgi-bin/carddisp.pl?gene=MMP8
KDM4C	Lysine Demethylase 4C	Protein Coding	41	GC09P006720	7.21864700317383	https://www.genecards.org/cgi-bin/carddisp.pl?gene=KDM4C
NR5A1	Nuclear Receptor Subfamily 5 Group A Member 1	Protein Coding	48	GC09M124481	7.21438312530518	https://www.genecards.org/cgi-bin/carddisp.pl?gene=NR5A1
CYP3A4	Cytochrome P450 Family 3 Subfamily A Member 4	Protein Coding	49	GC07M099759	7.20887660980225	https://www.genecards.org/cgi-bin/carddisp.pl?gene=CYP3A4
ATRX	ATRX Chromatin Remodeler	Protein Coding	45	GC0XM077504	7.19445943832397	https://www.genecards.org/cgi-bin/carddisp.pl?gene=ATRX
TIMP3	TIMP Metallopeptidase Inhibitor 3	Protein Coding	43	GC22P036985	7.19304704666138	https://www.genecards.org/cgi-bin/carddisp.pl?gene=TIMP3
RBX1	Ring-Box 1	Protein Coding	41	GC22P040951	7.17961549758911	https://www.genecards.org/cgi-bin/carddisp.pl?gene=RBX1
FADD	Fas Associated Via Death Domain	Protein Coding	44	GC11P070203	7.17908477783203	https://www.genecards.org/cgi-bin/carddisp.pl?gene=FADD
C12orf57	Chromosome 12 Open Reading Frame 57	Protein Coding	36	GC12P021092	7.17646217346191	https://www.genecards.org/cgi-bin/carddisp.pl?gene=C12orf57
ERCC6	ERCC Excision Repair 6, Chromatin Remodeling Factor	Protein Coding	45	GC10M049454	7.17272901535034	https://www.genecards.org/cgi-bin/carddisp.pl?gene=ERCC6
KIF3A	Kinesin Family Member 3A	Protein Coding	39	GC05M132689	7.17238616943359	https://www.genecards.org/cgi-bin/carddisp.pl?gene=KIF3A
BIRC7	Baculoviral IAP Repeat Containing 7	Protein Coding	38	GC20P063235	7.16536664962769	https://www.genecards.org/cgi-bin/carddisp.pl?gene=BIRC7
WDR4	WD Repeat Domain 4	Protein Coding	38	GC21M042843	7.16526460647583	https://www.genecards.org/cgi-bin/carddisp.pl?gene=WDR4
LOXL2	Lysyl Oxidase Like 2	Protein Coding	45	GC08M023296	7.15678882598877	https://www.genecards.org/cgi-bin/carddisp.pl?gene=LOXL2
ICOSLG	Inducible T Cell Costimulator Ligand	Protein Coding	39	GC21M044222	7.14815711975098	https://www.genecards.org/cgi-bin/carddisp.pl?gene=ICOSLG
STAT5B	Signal Transducer And Activator Of Transcription 5B	Protein Coding	47	GC17M042199	7.14522647857666	https://www.genecards.org/cgi-bin/carddisp.pl?gene=STAT5B
PATJ	PATJ Crumbs Cell Polarity Complex Component	Protein Coding	30	GC01P061743	7.13601541519165	https://www.genecards.org/cgi-bin/carddisp.pl?gene=PATJ
DYNLT2B	Dynein Light Chain Tctex-Type 2B	Protein Coding	29	GC03M196293	7.1254506111145	https://www.genecards.org/cgi-bin/carddisp.pl?gene=DYNLT2B
HMGA2	High Mobility Group AT-Hook 2	Protein Coding	43	GC12P065824	7.11772394180298	https://www.genecards.org/cgi-bin/carddisp.pl?gene=HMGA2
IDO1	Indoleamine 2,3-Dioxygenase 1	Protein Coding	43	GC08P039891	7.11511278152466	https://www.genecards.org/cgi-bin/carddisp.pl?gene=IDO1
GATAD1	GATA Zinc Finger Domain Containing 1	Protein Coding	37	GC07P092447	7.11178398132324	https://www.genecards.org/cgi-bin/carddisp.pl?gene=GATAD1
ENPP2	Ectonucleotide Pyrophosphatase/Phosphodiesterase 2	Protein Coding	43	GC08M119556	7.09805488586426	https://www.genecards.org/cgi-bin/carddisp.pl?gene=ENPP2
IL3	Interleukin 3	Protein Coding	41	GC05P132060	7.09516716003418	https://www.genecards.org/cgi-bin/carddisp.pl?gene=IL3
GNRH1	Gonadotropin Releasing Hormone 1	Protein Coding	39	GC08M025419	7.09496641159058	https://www.genecards.org/cgi-bin/carddisp.pl?gene=GNRH1
JAK1	Janus Kinase 1	Protein Coding	51	GC01M064833	7.08920669555664	https://www.genecards.org/cgi-bin/carddisp.pl?gene=JAK1
CSF1R	Colony Stimulating Factor 1 Receptor	Protein Coding	49	GC05M150053	7.08467864990234	https://www.genecards.org/cgi-bin/carddisp.pl?gene=CSF1R
FANCM	FA Complementation Group M	Protein Coding	41	GC14P045135	7.07918500900269	https://www.genecards.org/cgi-bin/carddisp.pl?gene=FANCM
MSLN	Mesothelin	Protein Coding	40	GC16P011632	7.07579898834229	https://www.genecards.org/cgi-bin/carddisp.pl?gene=MSLN
PARP1	Poly(ADP-Ribose) Polymerase 1	Protein Coding	47	GC01M226360	7.075758934021	https://www.genecards.org/cgi-bin/carddisp.pl?gene=PARP1
DCN	Decorin	Protein Coding	45	GC12M091140	7.07050371170044	https://www.genecards.org/cgi-bin/carddisp.pl?gene=DCN
ADAMTS9-AS2	ADAMTS9 Antisense RNA 2	RNA Gene	18	GC03P064671	7.0575475692749	https://www.genecards.org/cgi-bin/carddisp.pl?gene=ADAMTS9-AS2
MIR494	MicroRNA 494	RNA Gene	18	GC14P109997	7.05314064025879	https://www.genecards.org/cgi-bin/carddisp.pl?gene=MIR494
MIR222	MicroRNA 222	RNA Gene	21	GC0XM045747	7.04465579986572	https://www.genecards.org/cgi-bin/carddisp.pl?gene=MIR222
VCP	Valosin Containing Protein	Protein Coding	48	GC09M035056	7.02183532714844	https://www.genecards.org/cgi-bin/carddisp.pl?gene=VCP
F5	Coagulation Factor V	Protein Coding	45	GC01M169511	7.01652050018311	https://www.genecards.org/cgi-bin/carddisp.pl?gene=F5
AVP	Arginine Vasopressin	Protein Coding	44	GC20M003082	7.00787258148193	https://www.genecards.org/cgi-bin/carddisp.pl?gene=AVP
CCR4	C-C Motif Chemokine Receptor 4	Protein Coding	43	GC03P032951	6.99703407287598	https://www.genecards.org/cgi-bin/carddisp.pl?gene=CCR4
IL17F	Interleukin 17F	Protein Coding	41	GC06M066315	6.99131679534912	https://www.genecards.org/cgi-bin/carddisp.pl?gene=IL17F
CCK	Cholecystokinin	Protein Coding	41	GC03M042274	6.9851016998291	https://www.genecards.org/cgi-bin/carddisp.pl?gene=CCK
LPAR1	Lysophosphatidic Acid Receptor 1	Protein Coding	44	GC09M110873	6.98108673095703	https://www.genecards.org/cgi-bin/carddisp.pl?gene=LPAR1
MRPS7	Mitochondrial Ribosomal Protein S7	Protein Coding	38	GC17P075579	6.97774791717529	https://www.genecards.org/cgi-bin/carddisp.pl?gene=MRPS7
CHGA	Chromogranin A	Protein Coding	43	GC14P092944	6.97427606582642	https://www.genecards.org/cgi-bin/carddisp.pl?gene=CHGA
HDAC8	Histone Deacetylase 8	Protein Coding	45	GC0XM072329	6.97130489349365	https://www.genecards.org/cgi-bin/carddisp.pl?gene=HDAC8
SMPD1	Sphingomyelin Phosphodiesterase 1	Protein Coding	47	GC11P006390	6.96749114990234	https://www.genecards.org/cgi-bin/carddisp.pl?gene=SMPD1
XRCC2	X-Ray Repair Cross Complementing 2	Protein Coding	41	GC07M152644	6.96636295318604	https://www.genecards.org/cgi-bin/carddisp.pl?gene=XRCC2
CCR1	C-C Motif Chemokine Receptor 1	Protein Coding	44	GC03M046218	6.9630331993103	https://www.genecards.org/cgi-bin/carddisp.pl?gene=CCR1
RBPJ	Recombination Signal Binding Protein For Immunoglobulin Kappa J Region	Protein Coding	45	GC04P026105	6.95554542541504	https://www.genecards.org/cgi-bin/carddisp.pl?gene=RBPJ
TPRKB	TP53RK Binding Protein	Protein Coding	38	GC02M073730	6.94768381118774	https://www.genecards.org/cgi-bin/carddisp.pl?gene=TPRKB
MIR29B1	MicroRNA 29b-1	RNA Gene	21	GC07M130877	6.92493534088135	https://www.genecards.org/cgi-bin/carddisp.pl?gene=MIR29B1
XBP1	X-Box Binding Protein 1	Protein Coding	44	GC22M028794	6.92440700531006	https://www.genecards.org/cgi-bin/carddisp.pl?gene=XBP1
FANCG	FA Complementation Group G	Protein Coding	41	GC09M035073	6.92325210571289	https://www.genecards.org/cgi-bin/carddisp.pl?gene=FANCG
SFRP1	Secreted Frizzled Related Protein 1	Protein Coding	42	GC08M041262	6.92227411270142	https://www.genecards.org/cgi-bin/carddisp.pl?gene=SFRP1
HLA-DQA1	Major Histocompatibility Complex, Class II, DQ Alpha 1	Protein Coding	42	GC06P083727	6.92223262786865	https://www.genecards.org/cgi-bin/carddisp.pl?gene=HLA-DQA1
IFRD1	Interferon Related Developmental Regulator 1	Protein Coding	39	GC07P112422	6.90586471557617	https://www.genecards.org/cgi-bin/carddisp.pl?gene=IFRD1
TCF4	Transcription Factor 4	Protein Coding	45	GC18M055222	6.9043173789978	https://www.genecards.org/cgi-bin/carddisp.pl?gene=TCF4
CTSG	Cathepsin G	Protein Coding	44	GC14M024573	6.90410852432251	https://www.genecards.org/cgi-bin/carddisp.pl?gene=CTSG
ABCC6	ATP Binding Cassette Subfamily C Member 6	Protein Coding	45	GC16M016148	6.90353727340698	https://www.genecards.org/cgi-bin/carddisp.pl?gene=ABCC6
IL2RB	Interleukin 2 Receptor Subunit Beta	Protein Coding	46	GC22M037125	6.90125417709351	https://www.genecards.org/cgi-bin/carddisp.pl?gene=IL2RB
GAS5	Growth Arrest Specific 5	RNA Gene	24	GC01M173947	6.89845657348633	https://www.genecards.org/cgi-bin/carddisp.pl?gene=GAS5
TBX1	T-Box Transcription Factor 1	Protein Coding	41	GC22P035812	6.89791202545166	https://www.genecards.org/cgi-bin/carddisp.pl?gene=TBX1
MGP	Matrix Gla Protein	Protein Coding	41	GC12M021179	6.89151191711426	https://www.genecards.org/cgi-bin/carddisp.pl?gene=MGP
WNT11	Wnt Family Member 11	Protein Coding	43	GC11M076186	6.88662052154541	https://www.genecards.org/cgi-bin/carddisp.pl?gene=WNT11
FARSB	Phenylalanyl-TRNA Synthetase Subunit Beta	Protein Coding	42	GC02M222570	6.88600397109985	https://www.genecards.org/cgi-bin/carddisp.pl?gene=FARSB
LAMA3	Laminin Subunit Alpha 3	Protein Coding	44	GC18P023689	6.87759208679199	https://www.genecards.org/cgi-bin/carddisp.pl?gene=LAMA3
PSMB9	Proteasome 20S Subunit Beta 9	Protein Coding	45	GC06P083730	6.86972713470459	https://www.genecards.org/cgi-bin/carddisp.pl?gene=PSMB9
CYP1A2	Cytochrome P450 Family 1 Subfamily A Member 2	Protein Coding	45	GC15P074748	6.85970973968506	https://www.genecards.org/cgi-bin/carddisp.pl?gene=CYP1A2
VEGFD	Vascular Endothelial Growth Factor D	Protein Coding	32	GC0XM015345	6.85611534118652	https://www.genecards.org/cgi-bin/carddisp.pl?gene=VEGFD
AHSG	Alpha 2-HS Glycoprotein	Protein Coding	42	GC03P186629	6.84929037094116	https://www.genecards.org/cgi-bin/carddisp.pl?gene=AHSG
CTSK	Cathepsin K	Protein Coding	49	GC01M152112	6.84754371643066	https://www.genecards.org/cgi-bin/carddisp.pl?gene=CTSK
SOST	Sclerostin	Protein Coding	42	GC17M043753	6.84161758422852	https://www.genecards.org/cgi-bin/carddisp.pl?gene=SOST
KLHL3	Kelch Like Family Member 3	Protein Coding	41	GC05M137617	6.831787109375	https://www.genecards.org/cgi-bin/carddisp.pl?gene=KLHL3
VDAC1	Voltage Dependent Anion Channel 1	Protein Coding	45	GC05M133975	6.83138084411621	https://www.genecards.org/cgi-bin/carddisp.pl?gene=VDAC1
RAB8A	RAB8A, Member RAS Oncogene Family	Protein Coding	38	GC19P016111	6.8299732208252	https://www.genecards.org/cgi-bin/carddisp.pl?gene=RAB8A
ANXA1	Annexin A1	Protein Coding	46	GC09P073151	6.80786180496216	https://www.genecards.org/cgi-bin/carddisp.pl?gene=ANXA1
EGLN1	Egl-9 Family Hypoxia Inducible Factor 1	Protein Coding	48	GC01M231363	6.78798246383667	https://www.genecards.org/cgi-bin/carddisp.pl?gene=EGLN1
MLXIPL	MLX Interacting Protein Like	Protein Coding	41	GC07M073593	6.78336620330811	https://www.genecards.org/cgi-bin/carddisp.pl?gene=MLXIPL
SPINT2	Serine Peptidase Inhibitor, Kunitz Type 2	Protein Coding	42	GC19P038244	6.78181219100952	https://www.genecards.org/cgi-bin/carddisp.pl?gene=SPINT2
NKX2-5	NK2 Homeobox 5	Protein Coding	43	GC05M173232	6.77633666992188	https://www.genecards.org/cgi-bin/carddisp.pl?gene=NKX2-5
MAP2K2	Mitogen-Activated Protein Kinase Kinase 2	Protein Coding	50	GC19M004090	6.77265167236328	https://www.genecards.org/cgi-bin/carddisp.pl?gene=MAP2K2
STC1	Stanniocalcin 1	Protein Coding	40	GC08M023841	6.76906585693359	https://www.genecards.org/cgi-bin/carddisp.pl?gene=STC1
TTC37	Tetratricopeptide Repeat Domain 37	Protein Coding	38	GC05M095463	6.76751661300659	https://www.genecards.org/cgi-bin/carddisp.pl?gene=TTC37
MRE11	MRE11 Homolog, Double Strand Break Repair Nuclease	Protein Coding	39	GC11M096553	6.75922298431396	https://www.genecards.org/cgi-bin/carddisp.pl?gene=MRE11
CHRNA3	Cholinergic Receptor Nicotinic Alpha 3 Subunit	Protein Coding	42	GC15M090421	6.74578666687012	https://www.genecards.org/cgi-bin/carddisp.pl?gene=CHRNA3
TYR	Tyrosinase	Protein Coding	46	GC11P089177	6.74051189422607	https://www.genecards.org/cgi-bin/carddisp.pl?gene=TYR
ESR1	Estrogen Receptor 1	Protein Coding	50	GC06P151656	6.73152256011963	https://www.genecards.org/cgi-bin/carddisp.pl?gene=ESR1
HIF1AN	Hypoxia Inducible Factor 1 Subunit Alpha Inhibitor	Protein Coding	43	GC10P100529	6.7303786277771	https://www.genecards.org/cgi-bin/carddisp.pl?gene=HIF1AN
HDAC2	Histone Deacetylase 2	Protein Coding	49	GC06M113933	6.72450542449951	https://www.genecards.org/cgi-bin/carddisp.pl?gene=HDAC2
PLAU	Plasminogen Activator, Urokinase	Protein Coding	50	GC10P073909	6.72382736206055	https://www.genecards.org/cgi-bin/carddisp.pl?gene=PLAU
ARSB	Arylsulfatase B	Protein Coding	45	GC05M078777	6.72298383712769	https://www.genecards.org/cgi-bin/carddisp.pl?gene=ARSB
TGIF1	TGFB Induced Factor Homeobox 1	Protein Coding	44	GC18P003411	6.7210259437561	https://www.genecards.org/cgi-bin/carddisp.pl?gene=TGIF1
THPO	Thrombopoietin	Protein Coding	42	GC03M184371	6.71705341339111	https://www.genecards.org/cgi-bin/carddisp.pl?gene=THPO
CALB2	Calbindin 2	Protein Coding	39	GC16P071358	6.69871377944946	https://www.genecards.org/cgi-bin/carddisp.pl?gene=CALB2
PODXL	Podocalyxin Like	Protein Coding	42	GC07M131500	6.69479751586914	https://www.genecards.org/cgi-bin/carddisp.pl?gene=PODXL
NLRC4	NLR Family CARD Domain Containing 4	Protein Coding	42	GC02M032224	6.68890428543091	https://www.genecards.org/cgi-bin/carddisp.pl?gene=NLRC4
MB	Myoglobin	Protein Coding	42	GC22M035606	6.68840360641479	https://www.genecards.org/cgi-bin/carddisp.pl?gene=MB
GLI2	GLI Family Zinc Finger 2	Protein Coding	46	GC02P120735	6.68702697753906	https://www.genecards.org/cgi-bin/carddisp.pl?gene=GLI2
ZNFX1	Zinc Finger NFX1-Type Containing 1	Protein Coding	34	GC20M049238	6.68663311004639	https://www.genecards.org/cgi-bin/carddisp.pl?gene=ZNFX1
ENTPD1	Ectonucleoside Triphosphate Diphosphohydrolase 1	Protein Coding	46	GC10P095711	6.68576097488403	https://www.genecards.org/cgi-bin/carddisp.pl?gene=ENTPD1
HSD3B7	Hydroxy-Delta-5-Steroid Dehydrogenase, 3 Beta- And Steroid Delta-Isomerase 7	Protein Coding	40	GC16P030985	6.68426418304443	https://www.genecards.org/cgi-bin/carddisp.pl?gene=HSD3B7
DPP4	Dipeptidyl Peptidase 4	Protein Coding	48	GC02M161992	6.67867660522461	https://www.genecards.org/cgi-bin/carddisp.pl?gene=DPP4
BLOC1S3	Biogenesis Of Lysosomal Organelles Complex 1 Subunit 3	Protein Coding	36	GC19P045178	6.66664791107178	https://www.genecards.org/cgi-bin/carddisp.pl?gene=BLOC1S3
TGM1	Transglutaminase 1	Protein Coding	45	GC14M024249	6.66513442993164	https://www.genecards.org/cgi-bin/carddisp.pl?gene=TGM1
SERPINA3	Serpin Family A Member 3	Protein Coding	42	GC14P094612	6.66339921951294	https://www.genecards.org/cgi-bin/carddisp.pl?gene=SERPINA3
TFAP2B	Transcription Factor AP-2 Beta	Protein Coding	43	GC06P083992	6.66291046142578	https://www.genecards.org/cgi-bin/carddisp.pl?gene=TFAP2B
GUCA2A	Guanylate Cyclase Activator 2A	Protein Coding	36	GC01M042162	6.65480136871338	https://www.genecards.org/cgi-bin/carddisp.pl?gene=GUCA2A
BMP1	Bone Morphogenetic Protein 1	Protein Coding	47	GC08P022164	6.64562177658081	https://www.genecards.org/cgi-bin/carddisp.pl?gene=BMP1
MIR101-1	MicroRNA 101-1	RNA Gene	20	GC01M065058	6.64281940460205	https://www.genecards.org/cgi-bin/carddisp.pl?gene=MIR101-1
CEP19	Centrosomal Protein 19	Protein Coding	32	GC03M196706	6.64268827438354	https://www.genecards.org/cgi-bin/carddisp.pl?gene=CEP19
DLST	Dihydrolipoamide S-Succinyltransferase	Protein Coding	45	GC14P074881	6.62911224365234	https://www.genecards.org/cgi-bin/carddisp.pl?gene=DLST
CDK4	Cyclin Dependent Kinase 4	Protein Coding	50	GC12M057743	6.62410020828247	https://www.genecards.org/cgi-bin/carddisp.pl?gene=CDK4
EMX2	Empty Spiracles Homeobox 2	Protein Coding	43	GC10P117542	6.62026119232178	https://www.genecards.org/cgi-bin/carddisp.pl?gene=EMX2
MT-TK	Mitochondrially Encoded TRNA-Lys (AAA/G)	RNA Gene	14	GCMTP008297	6.6192455291748	https://www.genecards.org/cgi-bin/carddisp.pl?gene=MT-TK
DNAJC5	DnaJ Heat Shock Protein Family (Hsp40) Member C5	Protein Coding	42	GC20P063895	6.61372900009155	https://www.genecards.org/cgi-bin/carddisp.pl?gene=DNAJC5
ANO1	Anoctamin 1	Protein Coding	41	GC11P070317	6.61093616485596	https://www.genecards.org/cgi-bin/carddisp.pl?gene=ANO1
SKIV2L	Ski2 Like RNA Helicase	Protein Coding	42	GC06P083717	6.60956478118896	https://www.genecards.org/cgi-bin/carddisp.pl?gene=SKIV2L
WFS1	Wolframin ER Transmembrane Glycoprotein	Protein Coding	45	GC04P006260	6.60555267333984	https://www.genecards.org/cgi-bin/carddisp.pl?gene=WFS1
PEX14	Peroxisomal Biogenesis Factor 14	Protein Coding	43	GC01P010472	6.60269260406494	https://www.genecards.org/cgi-bin/carddisp.pl?gene=PEX14
NPY	Neuropeptide Y	Protein Coding	44	GC07P024290	6.60037708282471	https://www.genecards.org/cgi-bin/carddisp.pl?gene=NPY
NCF1	Neutrophil Cytosolic Factor 1	Protein Coding	45	GC07P075454	6.60034847259521	https://www.genecards.org/cgi-bin/carddisp.pl?gene=NCF1
MT-ND2	Mitochondrially Encoded NADH:Ubiquinone Oxidoreductase Core Subunit 2	Protein Coding	34	GCMTP004472	6.59702682495117	https://www.genecards.org/cgi-bin/carddisp.pl?gene=MT-ND2
PSMD12	Proteasome 26S Subunit, Non-ATPase 12	Protein Coding	41	GC17M067337	6.59397506713867	https://www.genecards.org/cgi-bin/carddisp.pl?gene=PSMD12
HMGCR	3-Hydroxy-3-Methylglutaryl-CoA Reductase	Protein Coding	45	GC05P075336	6.58808469772339	https://www.genecards.org/cgi-bin/carddisp.pl?gene=HMGCR
CAPN10	Calpain 10	Protein Coding	40	GC02P240586	6.58374691009521	https://www.genecards.org/cgi-bin/carddisp.pl?gene=CAPN10
CCDC28B	Coiled-Coil Domain Containing 28B	Protein Coding	35	GC01P032200	6.58059120178223	https://www.genecards.org/cgi-bin/carddisp.pl?gene=CCDC28B
P2RY1	Purinergic Receptor P2Y1	Protein Coding	45	GC03P152835	6.57441568374634	https://www.genecards.org/cgi-bin/carddisp.pl?gene=P2RY1
NTS	Neurotensin	Protein Coding	40	GC12P085876	6.56729459762573	https://www.genecards.org/cgi-bin/carddisp.pl?gene=NTS
BCR	BCR Activator Of RhoGEF And GTPase	Protein Coding	50	GC22P023179	6.56043481826782	https://www.genecards.org/cgi-bin/carddisp.pl?gene=BCR
SKIL	SKI Like Proto-Oncogene	Protein Coding	41	GC03P170357	6.55935001373291	https://www.genecards.org/cgi-bin/carddisp.pl?gene=SKIL
PLAT	Plasminogen Activator, Tissue Type	Protein Coding	48	GC08M042174	6.5557599067688	https://www.genecards.org/cgi-bin/carddisp.pl?gene=PLAT
PEX26	Peroxisomal Biogenesis Factor 26	Protein Coding	40	GC22P018780	6.55254077911377	https://www.genecards.org/cgi-bin/carddisp.pl?gene=PEX26
PEX12	Peroxisomal Biogenesis Factor 12	Protein Coding	39	GC17M035574	6.55254077911377	https://www.genecards.org/cgi-bin/carddisp.pl?gene=PEX12
PEX16	Peroxisomal Biogenesis Factor 16	Protein Coding	38	GC11M089340	6.55254077911377	https://www.genecards.org/cgi-bin/carddisp.pl?gene=PEX16
AKAP13	A-Kinase Anchoring Protein 13	Protein Coding	42	GC15P118052	6.55238056182861	https://www.genecards.org/cgi-bin/carddisp.pl?gene=AKAP13
ERLIN2	ER Lipid Raft Associated 2	Protein Coding	40	GC08P037736	6.54166269302368	https://www.genecards.org/cgi-bin/carddisp.pl?gene=ERLIN2
MIR212	MicroRNA 212	RNA Gene	20	GC17M002050	6.53627967834473	https://www.genecards.org/cgi-bin/carddisp.pl?gene=MIR212
HPSE	Heparanase	Protein Coding	43	GC04M083292	6.53352832794189	https://www.genecards.org/cgi-bin/carddisp.pl?gene=HPSE
LIMK1	LIM Domain Kinase 1	Protein Coding	48	GC07P074082	6.52971124649048	https://www.genecards.org/cgi-bin/carddisp.pl?gene=LIMK1
SPHK1	Sphingosine Kinase 1	Protein Coding	45	GC17P076376	6.52852439880371	https://www.genecards.org/cgi-bin/carddisp.pl?gene=SPHK1
HOXA13	Homeobox A13	Protein Coding	42	GC07M027594	6.52571201324463	https://www.genecards.org/cgi-bin/carddisp.pl?gene=HOXA13
GJB1	Gap Junction Protein Beta 1	Protein Coding	45	GC0XP071212	6.51822185516357	https://www.genecards.org/cgi-bin/carddisp.pl?gene=GJB1
KRT13	Keratin 13	Protein Coding	42	GC17M041500	6.50342655181885	https://www.genecards.org/cgi-bin/carddisp.pl?gene=KRT13
AMN	Amnion Associated Transmembrane Protein	Protein Coding	40	GC14P102922	6.50081253051758	https://www.genecards.org/cgi-bin/carddisp.pl?gene=AMN
CCNB1	Cyclin B1	Protein Coding	44	GC05P069167	6.4914927482605	https://www.genecards.org/cgi-bin/carddisp.pl?gene=CCNB1
MIR335	MicroRNA 335	RNA Gene	20	GC07P130496	6.49082136154175	https://www.genecards.org/cgi-bin/carddisp.pl?gene=MIR335
MIR34C	MicroRNA 34c	RNA Gene	22	GC11P111716	6.48468112945557	https://www.genecards.org/cgi-bin/carddisp.pl?gene=MIR34C
EPHX1	Epoxide Hydrolase 1	Protein Coding	44	GC01P225810	6.47804737091064	https://www.genecards.org/cgi-bin/carddisp.pl?gene=EPHX1
PLIN1	Perilipin 1	Protein Coding	44	GC15M089664	6.47768306732178	https://www.genecards.org/cgi-bin/carddisp.pl?gene=PLIN1
U2AF1	U2 Small Nuclear RNA Auxiliary Factor 1	Protein Coding	42	GC21M043092	6.4711971282959	https://www.genecards.org/cgi-bin/carddisp.pl?gene=U2AF1
CLTRN	Collectrin, Amino Acid Transport Regulator	Protein Coding	29	GC0XM015629	6.46530532836914	https://www.genecards.org/cgi-bin/carddisp.pl?gene=CLTRN
MIR22	MicroRNA 22	RNA Gene	21	GC17M001713	6.4635272026062	https://www.genecards.org/cgi-bin/carddisp.pl?gene=MIR22
TNFSF15	TNF Superfamily Member 15	Protein Coding	42	GC09M114784	6.46088361740112	https://www.genecards.org/cgi-bin/carddisp.pl?gene=TNFSF15
PPARA	Peroxisome Proliferator Activated Receptor Alpha	Protein Coding	44	GC22P046150	6.46030807495117	https://www.genecards.org/cgi-bin/carddisp.pl?gene=PPARA
DVL3	Dishevelled Segment Polarity Protein 3	Protein Coding	43	GC03P184155	6.45956516265869	https://www.genecards.org/cgi-bin/carddisp.pl?gene=DVL3
PLIN2	Perilipin 2	Protein Coding	40	GC09M019169	6.45402717590332	https://www.genecards.org/cgi-bin/carddisp.pl?gene=PLIN2
MIR23B	MicroRNA 23b	RNA Gene	21	GC09P095085	6.44560670852661	https://www.genecards.org/cgi-bin/carddisp.pl?gene=MIR23B
WNK3	WNK Lysine Deficient Protein Kinase 3	Protein Coding	39	GC0XM054310	6.44218873977661	https://www.genecards.org/cgi-bin/carddisp.pl?gene=WNK3
LPA	Lipoprotein(A)	Protein Coding	40	GC06M160531	6.43636703491211	https://www.genecards.org/cgi-bin/carddisp.pl?gene=LPA
LOC106501713	CLCNKB Recombination Region	Biological Region	3	GC01P016044	6.43360185623169	https://www.genecards.org/cgi-bin/carddisp.pl?gene=LOC106501713
MIRLET7D	MicroRNA Let-7d	RNA Gene	22	GC09P094178	6.43134593963623	https://www.genecards.org/cgi-bin/carddisp.pl?gene=MIRLET7D
GJB2	Gap Junction Protein Beta 2	Protein Coding	45	GC13M020187	6.4229097366333	https://www.genecards.org/cgi-bin/carddisp.pl?gene=GJB2
MIR223	MicroRNA 223	RNA Gene	22	GC0XP066018	6.41660690307617	https://www.genecards.org/cgi-bin/carddisp.pl?gene=MIR223
RASGRP1	RAS Guanyl Releasing Protein 1	Protein Coding	46	GC15M038488	6.41524791717529	https://www.genecards.org/cgi-bin/carddisp.pl?gene=RASGRP1
GRK2	G Protein-Coupled Receptor Kinase 2	Protein Coding	36	GC11P067266	6.40697765350342	https://www.genecards.org/cgi-bin/carddisp.pl?gene=GRK2
SLC22A8	Solute Carrier Family 22 Member 8	Protein Coding	41	GC11M089659	6.40130281448364	https://www.genecards.org/cgi-bin/carddisp.pl?gene=SLC22A8
WNT3	Wnt Family Member 3	Protein Coding	45	GC17M046762	6.39474582672119	https://www.genecards.org/cgi-bin/carddisp.pl?gene=WNT3
STING1	Stimulator Of Interferon Response CGAMP Interactor 1	Protein Coding	32	GC05M139476	6.3936710357666	https://www.genecards.org/cgi-bin/carddisp.pl?gene=STING1
EIF4EBP1	Eukaryotic Translation Initiation Factor 4E Binding Protein 1	Protein Coding	44	GC08P038469	6.39251184463501	https://www.genecards.org/cgi-bin/carddisp.pl?gene=EIF4EBP1
COMT	Catechol-O-Methyltransferase	Protein Coding	49	GC22P019941	6.38692855834961	https://www.genecards.org/cgi-bin/carddisp.pl?gene=COMT
PSMC4	Proteasome 26S Subunit, ATPase 4	Protein Coding	40	GC19P066660	6.38288021087646	https://www.genecards.org/cgi-bin/carddisp.pl?gene=PSMC4
CDC42	Cell Division Cycle 42	Protein Coding	49	GC01P022052	6.37845230102539	https://www.genecards.org/cgi-bin/carddisp.pl?gene=CDC42
YWHAE	Tyrosine 3-Monooxygenase/Tryptophan 5-Monooxygenase Activation Protein Epsilon	Protein Coding	47	GC17M003080	6.3754358291626	https://www.genecards.org/cgi-bin/carddisp.pl?gene=YWHAE
HSPH1	Heat Shock Protein Family H (Hsp110) Member 1	Protein Coding	41	GC13M031134	6.37467098236084	https://www.genecards.org/cgi-bin/carddisp.pl?gene=HSPH1
COL4A6	Collagen Type IV Alpha 6 Chain	Protein Coding	43	GC0XM108155	6.36765670776367	https://www.genecards.org/cgi-bin/carddisp.pl?gene=COL4A6
GOPC	Golgi Associated PDZ And Coiled-Coil Motif Containing	Protein Coding	40	GC06M117560	6.36724090576172	https://www.genecards.org/cgi-bin/carddisp.pl?gene=GOPC
CCL26	C-C Motif Chemokine Ligand 26	Protein Coding	36	GC07M075769	6.35267448425293	https://www.genecards.org/cgi-bin/carddisp.pl?gene=CCL26
CEL	Carboxyl Ester Lipase	Protein Coding	46	GC09P133061	6.34894943237305	https://www.genecards.org/cgi-bin/carddisp.pl?gene=CEL
SLC12A7	Solute Carrier Family 12 Member 7	Protein Coding	43	GC05M001050	6.34333086013794	https://www.genecards.org/cgi-bin/carddisp.pl?gene=SLC12A7
APOC3	Apolipoprotein C3	Protein Coding	44	GC11P116829	6.34278011322021	https://www.genecards.org/cgi-bin/carddisp.pl?gene=APOC3
NIPBL	NIPBL Cohesin Loading Factor	Protein Coding	41	GC05P036876	6.33349704742432	https://www.genecards.org/cgi-bin/carddisp.pl?gene=NIPBL
MDH2	Malate Dehydrogenase 2	Protein Coding	46	GC07P076048	6.32484769821167	https://www.genecards.org/cgi-bin/carddisp.pl?gene=MDH2
MIR182	MicroRNA 182	RNA Gene	21	GC07M129770	6.32340717315674	https://www.genecards.org/cgi-bin/carddisp.pl?gene=MIR182
FOLH1	Folate Hydrolase 1	Protein Coding	45	GC11M089398	6.32259798049927	https://www.genecards.org/cgi-bin/carddisp.pl?gene=FOLH1
SLC12A2	Solute Carrier Family 12 Member 2	Protein Coding	48	GC05P128083	6.32024955749512	https://www.genecards.org/cgi-bin/carddisp.pl?gene=SLC12A2
KITLG	KIT Ligand	Protein Coding	43	GC12M088492	6.31351089477539	https://www.genecards.org/cgi-bin/carddisp.pl?gene=KITLG
PRKG1	Protein Kinase CGMP-Dependent 1	Protein Coding	48	GC10P050991	6.31301069259644	https://www.genecards.org/cgi-bin/carddisp.pl?gene=PRKG1
MT-TE	Mitochondrially Encoded TRNA-Glu (GAA/G)	RNA Gene	13	GCMTM014676	6.31123161315918	https://www.genecards.org/cgi-bin/carddisp.pl?gene=MT-TE
ADGRG2	Adhesion G Protein-Coupled Receptor G2	Protein Coding	34	GC0XM018989	6.3065447807312	https://www.genecards.org/cgi-bin/carddisp.pl?gene=ADGRG2
YY1	YY1 Transcription Factor	Protein Coding	46	GC14P100238	6.30064105987549	https://www.genecards.org/cgi-bin/carddisp.pl?gene=YY1
TAP1	Transporter 1, ATP Binding Cassette Subfamily B Member	Protein Coding	45	GC06M066023	6.3004903793335	https://www.genecards.org/cgi-bin/carddisp.pl?gene=TAP1
HLA-DPA1	Major Histocompatibility Complex, Class II, DP Alpha 1	Protein Coding	40	GC06M033064	6.29451274871826	https://www.genecards.org/cgi-bin/carddisp.pl?gene=HLA-DPA1
RAB11B	RAB11B, Member RAS Oncogene Family	Protein Coding	41	GC19P008395	6.28983497619629	https://www.genecards.org/cgi-bin/carddisp.pl?gene=RAB11B
CD247	CD247 Molecule	Protein Coding	47	GC01M167399	6.28497314453125	https://www.genecards.org/cgi-bin/carddisp.pl?gene=CD247
PGM1	Phosphoglucomutase 1	Protein Coding	46	GC01P063593	6.28344631195068	https://www.genecards.org/cgi-bin/carddisp.pl?gene=PGM1
NR0B1	Nuclear Receptor Subfamily 0 Group B Member 1	Protein Coding	45	GC0XM030304	6.28173446655273	https://www.genecards.org/cgi-bin/carddisp.pl?gene=NR0B1
ASL	Argininosuccinate Lyase	Protein Coding	44	GC07P066075	6.28095817565918	https://www.genecards.org/cgi-bin/carddisp.pl?gene=ASL
CHN1	Chimerin 1	Protein Coding	45	GC02M174799	6.27511310577393	https://www.genecards.org/cgi-bin/carddisp.pl?gene=CHN1
MIR328	MicroRNA 328	RNA Gene	21	GC16M067203	6.26984977722168	https://www.genecards.org/cgi-bin/carddisp.pl?gene=MIR328
PITX2	Paired Like Homeodomain 2	Protein Coding	45	GC04M110617	6.26905155181885	https://www.genecards.org/cgi-bin/carddisp.pl?gene=PITX2
MIR195	MicroRNA 195	RNA Gene	20	GC17M007018	6.26805067062378	https://www.genecards.org/cgi-bin/carddisp.pl?gene=MIR195
ZDHHC24	Zinc Finger DHHC-Type Containing 24	Protein Coding	33	GC11M089860	6.26549434661865	https://www.genecards.org/cgi-bin/carddisp.pl?gene=ZDHHC24
CLCN2	Chloride Voltage-Gated Channel 2	Protein Coding	45	GC03M184346	6.25934076309204	https://www.genecards.org/cgi-bin/carddisp.pl?gene=CLCN2
ADCY6	Adenylate Cyclase 6	Protein Coding	46	GC12M048766	6.25701904296875	https://www.genecards.org/cgi-bin/carddisp.pl?gene=ADCY6
RNU4ATAC	RNA, U4atac Small Nuclear	RNA Gene	21	GC02P122580	6.25692558288574	https://www.genecards.org/cgi-bin/carddisp.pl?gene=RNU4ATAC
THG1L	TRNA-Histidine Guanylyltransferase 1 Like	Protein Coding	40	GC05P157731	6.25322437286377	https://www.genecards.org/cgi-bin/carddisp.pl?gene=THG1L
USP53	Ubiquitin Specific Peptidase 53	Protein Coding	39	GC04P119212	6.25297880172729	https://www.genecards.org/cgi-bin/carddisp.pl?gene=USP53
EDN3	Endothelin 3	Protein Coding	45	GC20P059300	6.24234867095947	https://www.genecards.org/cgi-bin/carddisp.pl?gene=EDN3
SERPINB1	Serpin Family B Member 1	Protein Coding	39	GC06M002835	6.23544979095459	https://www.genecards.org/cgi-bin/carddisp.pl?gene=SERPINB1
KDM6A	Lysine Demethylase 6A	Protein Coding	45	GC0XP044873	6.23146295547485	https://www.genecards.org/cgi-bin/carddisp.pl?gene=KDM6A
CASP10	Caspase 10	Protein Coding	46	GC02P201182	6.23125648498535	https://www.genecards.org/cgi-bin/carddisp.pl?gene=CASP10
FOS	Fos Proto-Oncogene, AP-1 Transcription Factor Subunit	Protein Coding	49	GC14P075278	6.22770547866821	https://www.genecards.org/cgi-bin/carddisp.pl?gene=FOS
MMUT	Methylmalonyl-CoA Mutase	Protein Coding	34	GC06M049430	6.21273279190063	https://www.genecards.org/cgi-bin/carddisp.pl?gene=MMUT
EPHA2	EPH Receptor A2	Protein Coding	50	GC01M016124	6.20775651931763	https://www.genecards.org/cgi-bin/carddisp.pl?gene=EPHA2
PTRH2	Peptidyl-TRNA Hydrolase 2	Protein Coding	41	GC17M059674	6.20179176330566	https://www.genecards.org/cgi-bin/carddisp.pl?gene=PTRH2
MIR31	MicroRNA 31	RNA Gene	20	GC09M021761	6.19996929168701	https://www.genecards.org/cgi-bin/carddisp.pl?gene=MIR31
AHSA1	Activator Of HSP90 ATPase Activity 1	Protein Coding	37	GC14P077457	6.19772720336914	https://www.genecards.org/cgi-bin/carddisp.pl?gene=AHSA1
RAB7A	RAB7A, Member RAS Oncogene Family	Protein Coding	45	GC03P134197	6.18579053878784	https://www.genecards.org/cgi-bin/carddisp.pl?gene=RAB7A
FOXC1	Forkhead Box C1	Protein Coding	41	GC06P001610	6.18537330627441	https://www.genecards.org/cgi-bin/carddisp.pl?gene=FOXC1
MYH7	Myosin Heavy Chain 7	Protein Coding	46	GC14M023412	6.18284225463867	https://www.genecards.org/cgi-bin/carddisp.pl?gene=MYH7
THY1	Thy-1 Cell Surface Antigen	Protein Coding	41	GC11M119417	6.17568588256836	https://www.genecards.org/cgi-bin/carddisp.pl?gene=THY1
MIR99B	MicroRNA 99b	RNA Gene	20	GC19P051692	6.16661167144775	https://www.genecards.org/cgi-bin/carddisp.pl?gene=MIR99B
TNFRSF1B	TNF Receptor Superfamily Member 1B	Protein Coding	45	GC01P012235	6.16169452667236	https://www.genecards.org/cgi-bin/carddisp.pl?gene=TNFRSF1B
NEK9	NIMA Related Kinase 9	Protein Coding	44	GC14M075079	6.15662574768066	https://www.genecards.org/cgi-bin/carddisp.pl?gene=NEK9
PSMD4	Proteasome 26S Subunit Ubiquitin Receptor, Non-ATPase 4	Protein Coding	42	GC01P151256	6.15520763397217	https://www.genecards.org/cgi-bin/carddisp.pl?gene=PSMD4
KANK2	KN Motif And Ankyrin Repeat Domains 2	Protein Coding	38	GC19M011165	6.1532769203186	https://www.genecards.org/cgi-bin/carddisp.pl?gene=KANK2
AP1S1	Adaptor Related Protein Complex 1 Subunit Sigma 1	Protein Coding	38	GC07P101154	6.14843893051147	https://www.genecards.org/cgi-bin/carddisp.pl?gene=AP1S1
AKR1D1	Aldo-Keto Reductase Family 1 Member D1	Protein Coding	44	GC07P138005	6.14685726165771	https://www.genecards.org/cgi-bin/carddisp.pl?gene=AKR1D1
FURIN	Furin, Paired Basic Amino Acid Cleaving Enzyme	Protein Coding	44	GC15P090868	6.14461803436279	https://www.genecards.org/cgi-bin/carddisp.pl?gene=FURIN
IFNGR1	Interferon Gamma Receptor 1	Protein Coding	48	GC06M137197	6.13754367828369	https://www.genecards.org/cgi-bin/carddisp.pl?gene=IFNGR1
STRA6	Signaling Receptor And Transporter Of Retinol STRA6	Protein Coding	41	GC15M074179	6.12292242050171	https://www.genecards.org/cgi-bin/carddisp.pl?gene=STRA6
CREBBP	CREB Binding Protein	Protein Coding	50	GC16M007298	6.11733388900757	https://www.genecards.org/cgi-bin/carddisp.pl?gene=CREBBP
KLK1	Kallikrein 1	Protein Coding	45	GC19M050819	6.11649608612061	https://www.genecards.org/cgi-bin/carddisp.pl?gene=KLK1
DEFB4A	Defensin Beta 4A	Protein Coding	34	GC08P007895	6.11568164825439	https://www.genecards.org/cgi-bin/carddisp.pl?gene=DEFB4A
PRODH	Proline Dehydrogenase 1	Protein Coding	45	GC22M018912	6.11395835876465	https://www.genecards.org/cgi-bin/carddisp.pl?gene=PRODH
COL7A1	Collagen Type VII Alpha 1 Chain	Protein Coding	43	GC03M048564	6.11282444000244	https://www.genecards.org/cgi-bin/carddisp.pl?gene=COL7A1
UBC	Ubiquitin C	Protein Coding	41	GC12M124911	6.11118125915527	https://www.genecards.org/cgi-bin/carddisp.pl?gene=UBC
MAGI2-AS3	MAGI2 Antisense RNA 3	RNA Gene	17	GC07P079452	6.10378265380859	https://www.genecards.org/cgi-bin/carddisp.pl?gene=MAGI2-AS3
GTF2I	General Transcription Factor IIi	Protein Coding	40	GC07P075448	6.09055757522583	https://www.genecards.org/cgi-bin/carddisp.pl?gene=GTF2I
LOC124310614	Sharpr-MPRA Regulatory Region 9654	Biological Region	3	GC09P098771	6.08098936080933	https://www.genecards.org/cgi-bin/carddisp.pl?gene=LOC124310614
KCNJ2	Potassium Inwardly Rectifying Channel Subfamily J Member 2	Protein Coding	46	GC17P070168	6.07942152023315	https://www.genecards.org/cgi-bin/carddisp.pl?gene=KCNJ2
LBP	Lipopolysaccharide Binding Protein	Protein Coding	42	GC20P038346	6.07933378219604	https://www.genecards.org/cgi-bin/carddisp.pl?gene=LBP
MIRLET7A1	MicroRNA Let-7a-1	RNA Gene	21	GC09P094175	6.07617998123169	https://www.genecards.org/cgi-bin/carddisp.pl?gene=MIRLET7A1
WNK1	WNK Lysine Deficient Protein Kinase 1	Protein Coding	46	GC12P000733	6.07490158081055	https://www.genecards.org/cgi-bin/carddisp.pl?gene=WNK1
B3GAT1	Beta-1,3-Glucuronyltransferase 1	Protein Coding	42	GC11M134378	6.06712961196899	https://www.genecards.org/cgi-bin/carddisp.pl?gene=B3GAT1
SEMA3A	Semaphorin 3A	Protein Coding	44	GC07M083955	6.0622935295105	https://www.genecards.org/cgi-bin/carddisp.pl?gene=SEMA3A
TKT	Transketolase	Protein Coding	45	GC03M053224	6.04699182510376	https://www.genecards.org/cgi-bin/carddisp.pl?gene=TKT
DLL1	Delta Like Canonical Notch Ligand 1	Protein Coding	44	GC06M170282	6.04602909088135	https://www.genecards.org/cgi-bin/carddisp.pl?gene=DLL1
IL12RB1	Interleukin 12 Receptor Subunit Beta 1	Protein Coding	42	GC19M018058	6.04187297821045	https://www.genecards.org/cgi-bin/carddisp.pl?gene=IL12RB1
FLNA	Filamin A	Protein Coding	46	GC0XM154348	6.04104948043823	https://www.genecards.org/cgi-bin/carddisp.pl?gene=FLNA
IFIH1	Interferon Induced With Helicase C Domain 1	Protein Coding	45	GC02M162267	6.02501201629639	https://www.genecards.org/cgi-bin/carddisp.pl?gene=IFIH1
RBSN	Rabenosyn, RAB Effector	Protein Coding	36	GC03M015070	6.02383375167847	https://www.genecards.org/cgi-bin/carddisp.pl?gene=RBSN
WNT7B	Wnt Family Member 7B	Protein Coding	41	GC22M045920	6.01582670211792	https://www.genecards.org/cgi-bin/carddisp.pl?gene=WNT7B
MUC3A	Mucin 3A, Cell Surface Associated	Protein Coding	35	GC07P100949	6.01069307327271	https://www.genecards.org/cgi-bin/carddisp.pl?gene=MUC3A
PSMC6	Proteasome 26S Subunit, ATPase 6	Protein Coding	39	GC14P052707	5.9994215965271	https://www.genecards.org/cgi-bin/carddisp.pl?gene=PSMC6
PCK1	Phosphoenolpyruvate Carboxykinase 1	Protein Coding	46	GC20P057561	5.99754047393799	https://www.genecards.org/cgi-bin/carddisp.pl?gene=PCK1
ITGA6	Integrin Subunit Alpha 6	Protein Coding	48	GC02P172427	5.9952449798584	https://www.genecards.org/cgi-bin/carddisp.pl?gene=ITGA6
ARFGEF1	ADP Ribosylation Factor Guanine Nucleotide Exchange Factor 1	Protein Coding	37	GC08M067173	5.99321842193604	https://www.genecards.org/cgi-bin/carddisp.pl?gene=ARFGEF1
MIR138-1	MicroRNA 138-1	RNA Gene	20	GC03P044115	5.98907566070557	https://www.genecards.org/cgi-bin/carddisp.pl?gene=MIR138-1
MIR193A	MicroRNA 193a	RNA Gene	20	GC17P031559	5.98424959182739	https://www.genecards.org/cgi-bin/carddisp.pl?gene=MIR193A
PTGDS	Prostaglandin D2 Synthase	Protein Coding	44	GC09P137091	5.98387289047241	https://www.genecards.org/cgi-bin/carddisp.pl?gene=PTGDS
FIP1L1	Factor Interacting With PAPOLA And CPSF1	Protein Coding	39	GC04P053427	5.98344945907593	https://www.genecards.org/cgi-bin/carddisp.pl?gene=FIP1L1
GALK1	Galactokinase 1	Protein Coding	46	GC17M075751	5.97859621047974	https://www.genecards.org/cgi-bin/carddisp.pl?gene=GALK1
GHRL	Ghrelin And Obestatin Prepropeptide	Protein Coding	42	GC03M010285	5.96647930145264	https://www.genecards.org/cgi-bin/carddisp.pl?gene=GHRL
MIR9-1	MicroRNA 9-1	RNA Gene	21	GC01M156420	5.9637336730957	https://www.genecards.org/cgi-bin/carddisp.pl?gene=MIR9-1
LAMP2	Lysosomal Associated Membrane Protein 2	Protein Coding	42	GC0XM120426	5.9562554359436	https://www.genecards.org/cgi-bin/carddisp.pl?gene=LAMP2
PACS1	Phosphofurin Acidic Cluster Sorting Protein 1	Protein Coding	41	GC11P070031	5.95262813568115	https://www.genecards.org/cgi-bin/carddisp.pl?gene=PACS1
TJP1	Tight Junction Protein 1	Protein Coding	42	GC15M029699	5.95254039764404	https://www.genecards.org/cgi-bin/carddisp.pl?gene=TJP1
NDUFS4	NADH:Ubiquinone Oxidoreductase Subunit S4	Protein Coding	42	GC05P053560	5.94967126846313	https://www.genecards.org/cgi-bin/carddisp.pl?gene=NDUFS4
MAPK10	Mitogen-Activated Protein Kinase 10	Protein Coding	48	GC04M085990	5.94753313064575	https://www.genecards.org/cgi-bin/carddisp.pl?gene=MAPK10
KIAA0319L	KIAA0319 Like	Protein Coding	37	GC01M035433	5.94180679321289	https://www.genecards.org/cgi-bin/carddisp.pl?gene=KIAA0319L
NEU1	Neuraminidase 1	Protein Coding	44	GC06M031857	5.93471336364746	https://www.genecards.org/cgi-bin/carddisp.pl?gene=NEU1
ASPM	Assembly Factor For Spindle Microtubules	Protein Coding	38	GC01M197084	5.93130016326904	https://www.genecards.org/cgi-bin/carddisp.pl?gene=ASPM
CHRM3	Cholinergic Receptor Muscarinic 3	Protein Coding	47	GC01P239386	5.93106365203857	https://www.genecards.org/cgi-bin/carddisp.pl?gene=CHRM3
LAMB3	Laminin Subunit Beta 3	Protein Coding	44	GC01M209614	5.93064117431641	https://www.genecards.org/cgi-bin/carddisp.pl?gene=LAMB3
CLDN1	Claudin 1	Protein Coding	44	GC03M190305	5.93011808395386	https://www.genecards.org/cgi-bin/carddisp.pl?gene=CLDN1
AQP4	Aquaporin 4	Protein Coding	45	GC18M026852	5.92253971099854	https://www.genecards.org/cgi-bin/carddisp.pl?gene=AQP4
IFT57	Intraflagellar Transport 57	Protein Coding	38	GC03M108160	5.92118072509766	https://www.genecards.org/cgi-bin/carddisp.pl?gene=IFT57
CRYAA	Crystallin Alpha A	Protein Coding	44	GC21P043169	5.91013956069946	https://www.genecards.org/cgi-bin/carddisp.pl?gene=CRYAA
ADD1	Adducin 1	Protein Coding	44	GC04P002855	5.9079909324646	https://www.genecards.org/cgi-bin/carddisp.pl?gene=ADD1
SCO2	Synthesis Of Cytochrome C Oxidase 2	Protein Coding	43	GC22M050523	5.90384674072266	https://www.genecards.org/cgi-bin/carddisp.pl?gene=SCO2
ACTG2	Actin Gamma 2, Smooth Muscle	Protein Coding	44	GC02P073892	5.9001293182373	https://www.genecards.org/cgi-bin/carddisp.pl?gene=ACTG2
TREX1	Three Prime Repair Exonuclease 1	Protein Coding	40	GC03P048977	5.89920282363892	https://www.genecards.org/cgi-bin/carddisp.pl?gene=TREX1
MIR29A	MicroRNA 29a	RNA Gene	22	GC07M130876	5.89535903930664	https://www.genecards.org/cgi-bin/carddisp.pl?gene=MIR29A
STX16	Syntaxin 16	Protein Coding	40	GC20P058652	5.88793849945068	https://www.genecards.org/cgi-bin/carddisp.pl?gene=STX16
CD70	CD70 Molecule	Protein Coding	41	GC19M006647	5.8820858001709	https://www.genecards.org/cgi-bin/carddisp.pl?gene=CD70
NNMT	Nicotinamide N-Methyltransferase	Protein Coding	42	GC11P114257	5.88207244873047	https://www.genecards.org/cgi-bin/carddisp.pl?gene=NNMT
TUBB1	Tubulin Beta 1 Class VI	Protein Coding	46	GC20P059020	5.87981081008911	https://www.genecards.org/cgi-bin/carddisp.pl?gene=TUBB1
POR	Cytochrome P450 Oxidoreductase	Protein Coding	48	GC07P075899	5.86848592758179	https://www.genecards.org/cgi-bin/carddisp.pl?gene=POR
ANXA6	Annexin A6	Protein Coding	40	GC05M151100	5.86486721038818	https://www.genecards.org/cgi-bin/carddisp.pl?gene=ANXA6
TUBB	Tubulin Beta Class I	Protein Coding	48	GC06P083675	5.86198377609253	https://www.genecards.org/cgi-bin/carddisp.pl?gene=TUBB
TNPO3	Transportin 3	Protein Coding	40	GC07M128954	5.86042261123657	https://www.genecards.org/cgi-bin/carddisp.pl?gene=TNPO3
PSMC5	Proteasome 26S Subunit, ATPase 5	Protein Coding	41	GC17P063827	5.8583607673645	https://www.genecards.org/cgi-bin/carddisp.pl?gene=PSMC5
SNCA	Synuclein Alpha	Protein Coding	48	GC04M089724	5.85736322402954	https://www.genecards.org/cgi-bin/carddisp.pl?gene=SNCA
AURKA	Aurora Kinase A	Protein Coding	49	GC20M056370	5.85727214813232	https://www.genecards.org/cgi-bin/carddisp.pl?gene=AURKA
ROR2	Receptor Tyrosine Kinase Like Orphan Receptor 2	Protein Coding	46	GC09M094165	5.85682487487793	https://www.genecards.org/cgi-bin/carddisp.pl?gene=ROR2
LNX1	Ligand Of Numb-Protein X 1	Protein Coding	41	GC04M053459	5.85668325424194	https://www.genecards.org/cgi-bin/carddisp.pl?gene=LNX1
MIR590	MicroRNA 590	RNA Gene	20	GC07P074191	5.85413122177124	https://www.genecards.org/cgi-bin/carddisp.pl?gene=MIR590
COG6	Component Of Oligomeric Golgi Complex 6	Protein Coding	38	GC13P039655	5.85216617584229	https://www.genecards.org/cgi-bin/carddisp.pl?gene=COG6
TOM1	Target Of Myb1 Membrane Trafficking Protein	Protein Coding	42	GC22P035299	5.85148620605469	https://www.genecards.org/cgi-bin/carddisp.pl?gene=TOM1
SLC26A6	Solute Carrier Family 26 Member 6	Protein Coding	38	GC03M048625	5.84469127655029	https://www.genecards.org/cgi-bin/carddisp.pl?gene=SLC26A6
CRYAB	Crystallin Alpha B	Protein Coding	44	GC11M111908	5.83845043182373	https://www.genecards.org/cgi-bin/carddisp.pl?gene=CRYAB
MIR424	MicroRNA 424	RNA Gene	18	GC0XM134693	5.82932233810425	https://www.genecards.org/cgi-bin/carddisp.pl?gene=MIR424
LNCARSR	LncRNA Regulator Of Akt Signaling Associated With HCC And RCC	RNA Gene	13	GC09M079507	5.82153129577637	https://www.genecards.org/cgi-bin/carddisp.pl?gene=LNCARSR
LAMC2	Laminin Subunit Gamma 2	Protein Coding	45	GC01P183186	5.81618976593018	https://www.genecards.org/cgi-bin/carddisp.pl?gene=LAMC2
MIR106A	MicroRNA 106a	RNA Gene	20	GC0XM134313	5.8112211227417	https://www.genecards.org/cgi-bin/carddisp.pl?gene=MIR106A
AR	Androgen Receptor	Protein Coding	50	GC0XP067544	5.81046390533447	https://www.genecards.org/cgi-bin/carddisp.pl?gene=AR
SPPL2C	Signal Peptide Peptidase Like 2C	Protein Coding	32	GC17P045844	5.8091983795166	https://www.genecards.org/cgi-bin/carddisp.pl?gene=SPPL2C
SLC30A9	Solute Carrier Family 30 Member 9	Protein Coding	41	GC04P041992	5.80705785751343	https://www.genecards.org/cgi-bin/carddisp.pl?gene=SLC30A9
ERLIN1	ER Lipid Raft Associated 1	Protein Coding	42	GC10M100150	5.80572509765625	https://www.genecards.org/cgi-bin/carddisp.pl?gene=ERLIN1
CCN4	Cellular Communication Network Factor 4	Protein Coding	30	GC08P133192	5.80315971374512	https://www.genecards.org/cgi-bin/carddisp.pl?gene=CCN4
RNF5	Ring Finger Protein 5	Protein Coding	41	GC06P083723	5.8018856048584	https://www.genecards.org/cgi-bin/carddisp.pl?gene=RNF5
CSK	C-Terminal Src Kinase	Protein Coding	45	GC15P074782	5.79637718200684	https://www.genecards.org/cgi-bin/carddisp.pl?gene=CSK
ALK	ALK Receptor Tyrosine Kinase	Protein Coding	50	GC02M029190	5.79571056365967	https://www.genecards.org/cgi-bin/carddisp.pl?gene=ALK
PSMB3	Proteasome 20S Subunit Beta 3	Protein Coding	40	GC17P038752	5.79428195953369	https://www.genecards.org/cgi-bin/carddisp.pl?gene=PSMB3
P2RY2	Purinergic Receptor P2Y2	Protein Coding	44	GC11P073202	5.79182386398315	https://www.genecards.org/cgi-bin/carddisp.pl?gene=P2RY2
MIR103A1	MicroRNA 103a-1	RNA Gene	18	GC05M168560	5.79065227508545	https://www.genecards.org/cgi-bin/carddisp.pl?gene=MIR103A1
SLC25A11	Solute Carrier Family 25 Member 11	Protein Coding	42	GC17M004937	5.78838300704956	https://www.genecards.org/cgi-bin/carddisp.pl?gene=SLC25A11
PSMA5	Proteasome 20S Subunit Alpha 5	Protein Coding	42	GC01M109399	5.7851881980896	https://www.genecards.org/cgi-bin/carddisp.pl?gene=PSMA5
EGR1	Early Growth Response 1	Protein Coding	42	GC05P138465	5.7824330329895	https://www.genecards.org/cgi-bin/carddisp.pl?gene=EGR1
HSD17B4	Hydroxysteroid 17-Beta Dehydrogenase 4	Protein Coding	44	GC05P119452	5.77756690979004	https://www.genecards.org/cgi-bin/carddisp.pl?gene=HSD17B4
BMPR1A	Bone Morphogenetic Protein Receptor Type 1A	Protein Coding	48	GC10P092414	5.76337623596191	https://www.genecards.org/cgi-bin/carddisp.pl?gene=BMPR1A
LPO	Lactoperoxidase	Protein Coding	40	GC17P058218	5.76317548751831	https://www.genecards.org/cgi-bin/carddisp.pl?gene=LPO
PSMA1	Proteasome 20S Subunit Alpha 1	Protein Coding	42	GC11M014505	5.762451171875	https://www.genecards.org/cgi-bin/carddisp.pl?gene=PSMA1
SLC4A5	Solute Carrier Family 4 Member 5	Protein Coding	41	GC02M074217	5.76206207275391	https://www.genecards.org/cgi-bin/carddisp.pl?gene=SLC4A5
KIF17	Kinesin Family Member 17	Protein Coding	38	GC01M020663	5.75967216491699	https://www.genecards.org/cgi-bin/carddisp.pl?gene=KIF17
BDKRB2	Bradykinin Receptor B2	Protein Coding	43	GC14P096205	5.75071430206299	https://www.genecards.org/cgi-bin/carddisp.pl?gene=BDKRB2
BLOC1S1	Biogenesis Of Lysosomal Organelles Complex 1 Subunit 1	Protein Coding	35	GC12P055894	5.74036884307861	https://www.genecards.org/cgi-bin/carddisp.pl?gene=BLOC1S1
CYS1	Cystin 1	Protein Coding	30	GC02M010056	5.73462152481079	https://www.genecards.org/cgi-bin/carddisp.pl?gene=CYS1
RFC2	Replication Factor C Subunit 2	Protein Coding	43	GC07M074231	5.73073101043701	https://www.genecards.org/cgi-bin/carddisp.pl?gene=RFC2
CASP1	Caspase 1	Protein Coding	48	GC11M105025	5.72939777374268	https://www.genecards.org/cgi-bin/carddisp.pl?gene=CASP1
TLR1	Toll Like Receptor 1	Protein Coding	45	GC04M038793	5.72919940948486	https://www.genecards.org/cgi-bin/carddisp.pl?gene=TLR1
MIR135A1	MicroRNA 135a-1	RNA Gene	21	GC03M052296	5.72697830200195	https://www.genecards.org/cgi-bin/carddisp.pl?gene=MIR135A1
TUBB2A	Tubulin Beta 2A Class IIa	Protein Coding	44	GC06M003153	5.72557926177979	https://www.genecards.org/cgi-bin/carddisp.pl?gene=TUBB2A
MT-TW	Mitochondrially Encoded TRNA-Trp (UGA/G)	RNA Gene	13	GCMTP005514	5.72384738922119	https://www.genecards.org/cgi-bin/carddisp.pl?gene=MT-TW
IFT20	Intraflagellar Transport 20	Protein Coding	34	GC17M035124	5.71205186843872	https://www.genecards.org/cgi-bin/carddisp.pl?gene=IFT20
PGK1	Phosphoglycerate Kinase 1	Protein Coding	47	GC0XP077994	5.71160888671875	https://www.genecards.org/cgi-bin/carddisp.pl?gene=PGK1
COL2A1	Collagen Type II Alpha 1 Chain	Protein Coding	46	GC12M047972	5.70946264266968	https://www.genecards.org/cgi-bin/carddisp.pl?gene=COL2A1
AKR1B1	Aldo-Keto Reductase Family 1 Member B	Protein Coding	45	GC07M134442	5.70849990844727	https://www.genecards.org/cgi-bin/carddisp.pl?gene=AKR1B1
TFRC	Transferrin Receptor	Protein Coding	47	GC03M196027	5.70584583282471	https://www.genecards.org/cgi-bin/carddisp.pl?gene=TFRC
UTS2	Urotensin 2	Protein Coding	39	GC01M007843	5.70552778244019	https://www.genecards.org/cgi-bin/carddisp.pl?gene=UTS2
PSMA8	Proteasome 20S Subunit Alpha 8	Protein Coding	36	GC18P026133	5.70179510116577	https://www.genecards.org/cgi-bin/carddisp.pl?gene=PSMA8
CD28	CD28 Molecule	Protein Coding	45	GC02P203706	5.69724130630493	https://www.genecards.org/cgi-bin/carddisp.pl?gene=CD28
SART1	Spliceosome Associated Factor 1, Recruiter Of U4/U6.U5 Tri-SnRNP	Protein Coding	40	GC11P070020	5.69685840606689	https://www.genecards.org/cgi-bin/carddisp.pl?gene=SART1
PI4KA	Phosphatidylinositol 4-Kinase Alpha	Protein Coding	46	GC22M020707	5.69684982299805	https://www.genecards.org/cgi-bin/carddisp.pl?gene=PI4KA
MYH11	Myosin Heavy Chain 11	Protein Coding	45	GC16M015705	5.69679641723633	https://www.genecards.org/cgi-bin/carddisp.pl?gene=MYH11
MIR532	MicroRNA 532	RNA Gene	17	GC0XP050769	5.6926851272583	https://www.genecards.org/cgi-bin/carddisp.pl?gene=MIR532
KMT2D	Lysine Methyltransferase 2D	Protein Coding	41	GC12M049018	5.67890739440918	https://www.genecards.org/cgi-bin/carddisp.pl?gene=KMT2D
PI3	Peptidase Inhibitor 3	Protein Coding	38	GC20P045174	5.67047643661499	https://www.genecards.org/cgi-bin/carddisp.pl?gene=PI3
PEX11B	Peroxisomal Biogenesis Factor 11 Beta	Protein Coding	40	GC01M145911	5.66632270812988	https://www.genecards.org/cgi-bin/carddisp.pl?gene=PEX11B
TRRAP	Transformation/Transcription Domain Associated Protein	Protein Coding	44	GC07P098877	5.66484403610229	https://www.genecards.org/cgi-bin/carddisp.pl?gene=TRRAP
CRNDE	Colorectal Neoplasia Differentially Expressed	RNA Gene	21	GC16M054845	5.66468191146851	https://www.genecards.org/cgi-bin/carddisp.pl?gene=CRNDE
MYRF	Myelin Regulatory Factor	Protein Coding	35	GC11P061753	5.65253591537476	https://www.genecards.org/cgi-bin/carddisp.pl?gene=MYRF
RAD21	RAD21 Cohesin Complex Component	Protein Coding	44	GC08M116846	5.65035057067871	https://www.genecards.org/cgi-bin/carddisp.pl?gene=RAD21
PSME2	Proteasome Activator Subunit 2	Protein Coding	39	GC14M024143	5.64727210998535	https://www.genecards.org/cgi-bin/carddisp.pl?gene=PSME2
MIR10A	MicroRNA 10a	RNA Gene	22	GC17M048579	5.64663171768188	https://www.genecards.org/cgi-bin/carddisp.pl?gene=MIR10A
HSPA1A	Heat Shock Protein Family A (Hsp70) Member 1A	Protein Coding	44	GC06P083713	5.64156198501587	https://www.genecards.org/cgi-bin/carddisp.pl?gene=HSPA1A
DKK1	Dickkopf WNT Signaling Pathway Inhibitor 1	Protein Coding	43	GC10P052314	5.63844537734985	https://www.genecards.org/cgi-bin/carddisp.pl?gene=DKK1
MGME1	Mitochondrial Genome Maintenance Exonuclease 1	Protein Coding	33	GC20P017952	5.62960004806519	https://www.genecards.org/cgi-bin/carddisp.pl?gene=MGME1
CELA3B	Chymotrypsin Like Elastase 3B	Protein Coding	38	GC01P021977	5.62861442565918	https://www.genecards.org/cgi-bin/carddisp.pl?gene=CELA3B
VCL	Vinculin	Protein Coding	45	GC10P073995	5.6269383430481	https://www.genecards.org/cgi-bin/carddisp.pl?gene=VCL
SLC51B	Solute Carrier Family 51 Subunit Beta	Protein Coding	32	GC15P117531	5.61565399169922	https://www.genecards.org/cgi-bin/carddisp.pl?gene=SLC51B
GAS6	Growth Arrest Specific 6	Protein Coding	44	GC13M113820	5.61281299591064	https://www.genecards.org/cgi-bin/carddisp.pl?gene=GAS6
PSMD2	Proteasome 26S Subunit Ubiquitin Receptor, Non-ATPase 2	Protein Coding	42	GC03P184298	5.61173963546753	https://www.genecards.org/cgi-bin/carddisp.pl?gene=PSMD2
PAH	Phenylalanine Hydroxylase	Protein Coding	46	GC12M102836	5.61146450042725	https://www.genecards.org/cgi-bin/carddisp.pl?gene=PAH
MIR296	MicroRNA 296	RNA Gene	18	GC20M058817	5.61076545715332	https://www.genecards.org/cgi-bin/carddisp.pl?gene=MIR296
NOTCH3	Notch Receptor 3	Protein Coding	48	GC19M015159	5.61056327819824	https://www.genecards.org/cgi-bin/carddisp.pl?gene=NOTCH3
MIR224	MicroRNA 224	RNA Gene	18	GC0XM151958	5.61035299301147	https://www.genecards.org/cgi-bin/carddisp.pl?gene=MIR224
ATP7B	ATPase Copper Transporting Beta	Protein Coding	46	GC13M051930	5.60944175720215	https://www.genecards.org/cgi-bin/carddisp.pl?gene=ATP7B
MIR423	MicroRNA 423	RNA Gene	19	GC17P030117	5.60893249511719	https://www.genecards.org/cgi-bin/carddisp.pl?gene=MIR423
LINC00963	Long Intergenic Non-Protein Coding RNA 963	RNA Gene	16	GC09P129483	5.60819959640503	https://www.genecards.org/cgi-bin/carddisp.pl?gene=LINC00963
NEDD4L	NEDD4 Like E3 Ubiquitin Protein Ligase	Protein Coding	45	GC18P058044	5.60762739181519	https://www.genecards.org/cgi-bin/carddisp.pl?gene=NEDD4L
MTX2	Metaxin 2	Protein Coding	41	GC02P176269	5.60646486282349	https://www.genecards.org/cgi-bin/carddisp.pl?gene=MTX2
CYCS	Cytochrome C, Somatic	Protein Coding	46	GC07M025118	5.60277938842773	https://www.genecards.org/cgi-bin/carddisp.pl?gene=CYCS
MIR18A	MicroRNA 18a	RNA Gene	18	GC13P091560	5.59542465209961	https://www.genecards.org/cgi-bin/carddisp.pl?gene=MIR18A
MIR139	MicroRNA 139	RNA Gene	21	GC11M072615	5.59255313873291	https://www.genecards.org/cgi-bin/carddisp.pl?gene=MIR139
FGF1	Fibroblast Growth Factor 1	Protein Coding	45	GC05M142555	5.59054470062256	https://www.genecards.org/cgi-bin/carddisp.pl?gene=FGF1
APOA4	Apolipoprotein A4	Protein Coding	40	GC11M116820	5.58898019790649	https://www.genecards.org/cgi-bin/carddisp.pl?gene=APOA4
MIR15B	MicroRNA 15b	RNA Gene	20	GC03P160404	5.58213424682617	https://www.genecards.org/cgi-bin/carddisp.pl?gene=MIR15B
PSMB1	Proteasome 20S Subunit Beta 1	Protein Coding	43	GC06M170535	5.5788106918335	https://www.genecards.org/cgi-bin/carddisp.pl?gene=PSMB1
DMBT1	Deleted In Malignant Brain Tumors 1	Protein Coding	40	GC10P122560	5.57546234130859	https://www.genecards.org/cgi-bin/carddisp.pl?gene=DMBT1
NEDD9	Neural Precursor Cell Expressed, Developmentally Down-Regulated 9	Protein Coding	41	GC06M011183	5.56561517715454	https://www.genecards.org/cgi-bin/carddisp.pl?gene=NEDD9
PPARGC1A	PPARG Coactivator 1 Alpha	Protein Coding	44	GC04M023755	5.56330156326294	https://www.genecards.org/cgi-bin/carddisp.pl?gene=PPARGC1A
MT-CO2	Mitochondrially Encoded Cytochrome C Oxidase II	Protein Coding	34	GCMTP007587	5.56272411346436	https://www.genecards.org/cgi-bin/carddisp.pl?gene=MT-CO2
APCS	Amyloid P Component, Serum	Protein Coding	42	GC01P159587	5.55936145782471	https://www.genecards.org/cgi-bin/carddisp.pl?gene=APCS
PSMD11	Proteasome 26S Subunit, Non-ATPase 11	Protein Coding	40	GC17P032444	5.55172920227051	https://www.genecards.org/cgi-bin/carddisp.pl?gene=PSMD11
PSMB4	Proteasome 20S Subunit Beta 4	Protein Coding	43	GC01P151372	5.53713703155518	https://www.genecards.org/cgi-bin/carddisp.pl?gene=PSMB4
PYGL	Glycogen Phosphorylase L	Protein Coding	45	GC14M050857	5.53495502471924	https://www.genecards.org/cgi-bin/carddisp.pl?gene=PYGL
TFR2	Transferrin Receptor 2	Protein Coding	44	GC07M100620	5.52554798126221	https://www.genecards.org/cgi-bin/carddisp.pl?gene=TFR2
PHKB	Phosphorylase Kinase Regulatory Subunit Beta	Protein Coding	43	GC16P047436	5.52287483215332	https://www.genecards.org/cgi-bin/carddisp.pl?gene=PHKB
OSTM1	Osteoclastogenesis Associated Transmembrane Protein 1	Protein Coding	39	GC06M108041	5.51988554000854	https://www.genecards.org/cgi-bin/carddisp.pl?gene=OSTM1
PSMD8	Proteasome 26S Subunit, Non-ATPase 8	Protein Coding	38	GC19P038374	5.51582908630371	https://www.genecards.org/cgi-bin/carddisp.pl?gene=PSMD8
RPS19	Ribosomal Protein S19	Protein Coding	47	GC19P066764	5.51446533203125	https://www.genecards.org/cgi-bin/carddisp.pl?gene=RPS19
SQSTM1	Sequestosome 1	Protein Coding	46	GC05P179806	5.51418828964233	https://www.genecards.org/cgi-bin/carddisp.pl?gene=SQSTM1
USP9X	Ubiquitin Specific Peptidase 9 X-Linked	Protein Coding	46	GC0XP041085	5.51411819458008	https://www.genecards.org/cgi-bin/carddisp.pl?gene=USP9X
PSMA3	Proteasome 20S Subunit Alpha 3	Protein Coding	42	GC14P058244	5.50533056259155	https://www.genecards.org/cgi-bin/carddisp.pl?gene=PSMA3
ITGB3	Integrin Subunit Beta 3	Protein Coding	49	GC17P055923	5.50237417221069	https://www.genecards.org/cgi-bin/carddisp.pl?gene=ITGB3
ALDH2	Aldehyde Dehydrogenase 2 Family Member	Protein Coding	49	GC12P111766	5.50072574615479	https://www.genecards.org/cgi-bin/carddisp.pl?gene=ALDH2
ABCF2	ATP Binding Cassette Subfamily F Member 2	Protein Coding	38	GC07M151211	5.49739646911621	https://www.genecards.org/cgi-bin/carddisp.pl?gene=ABCF2
BIRC3	Baculoviral IAP Repeat Containing 3	Protein Coding	45	GC11P102317	5.49497175216675	https://www.genecards.org/cgi-bin/carddisp.pl?gene=BIRC3
GH1	Growth Hormone 1	Protein Coding	42	GC17M063917	5.49487972259521	https://www.genecards.org/cgi-bin/carddisp.pl?gene=GH1
DGUOK	Deoxyguanosine Kinase	Protein Coding	42	GC02P073926	5.49104070663452	https://www.genecards.org/cgi-bin/carddisp.pl?gene=DGUOK
F2RL1	F2R Like Trypsin Receptor 1	Protein Coding	44	GC05P076818	5.48201656341553	https://www.genecards.org/cgi-bin/carddisp.pl?gene=F2RL1
COL18A1	Collagen Type XVIII Alpha 1 Chain	Protein Coding	45	GC21P045405	5.47236204147339	https://www.genecards.org/cgi-bin/carddisp.pl?gene=COL18A1
SHROOM3	Shroom Family Member 3	Protein Coding	37	GC04P076435	5.47099113464355	https://www.genecards.org/cgi-bin/carddisp.pl?gene=SHROOM3
AQP5	Aquaporin 5	Protein Coding	45	GC12P049961	5.47058200836182	https://www.genecards.org/cgi-bin/carddisp.pl?gene=AQP5
ZNF592	Zinc Finger Protein 592	Protein Coding	36	GC15P118024	5.46645927429199	https://www.genecards.org/cgi-bin/carddisp.pl?gene=ZNF592
PTH1R	Parathyroid Hormone 1 Receptor	Protein Coding	47	GC03P046877	5.46469116210938	https://www.genecards.org/cgi-bin/carddisp.pl?gene=PTH1R
MUTYH	MutY DNA Glycosylase	Protein Coding	44	GC01M045329	5.4639778137207	https://www.genecards.org/cgi-bin/carddisp.pl?gene=MUTYH
SOCS3	Suppressor Of Cytokine Signaling 3	Protein Coding	41	GC17M078356	5.46231174468994	https://www.genecards.org/cgi-bin/carddisp.pl?gene=SOCS3
RHO	Rhodopsin	Protein Coding	46	GC03P134215	5.46100330352783	https://www.genecards.org/cgi-bin/carddisp.pl?gene=RHO
LTA	Lymphotoxin Alpha	Protein Coding	40	GC06P083693	5.46011734008789	https://www.genecards.org/cgi-bin/carddisp.pl?gene=LTA
ATP6AP1	ATPase H+ Transporting Accessory Protein 1	Protein Coding	42	GC0XP154428	5.45829772949219	https://www.genecards.org/cgi-bin/carddisp.pl?gene=ATP6AP1
REG3A	Regenerating Family Member 3 Alpha	Protein Coding	37	GC02M079157	5.45604658126831	https://www.genecards.org/cgi-bin/carddisp.pl?gene=REG3A
MIR149	MicroRNA 149	RNA Gene	22	GC02P240456	5.45393753051758	https://www.genecards.org/cgi-bin/carddisp.pl?gene=MIR149
MIR99A	MicroRNA 99a	RNA Gene	22	GC21P016539	5.45109701156616	https://www.genecards.org/cgi-bin/carddisp.pl?gene=MIR99A
SUCLG1	Succinate-CoA Ligase GDP/ADP-Forming Subunit Alpha	Protein Coding	44	GC02M084423	5.45016241073608	https://www.genecards.org/cgi-bin/carddisp.pl?gene=SUCLG1
BLM	BLM RecQ Like Helicase	Protein Coding	47	GC15P090717	5.43716859817505	https://www.genecards.org/cgi-bin/carddisp.pl?gene=BLM
POMC	Proopiomelanocortin	Protein Coding	46	GC02M025160	5.43340349197388	https://www.genecards.org/cgi-bin/carddisp.pl?gene=POMC
PSMA6	Proteasome 20S Subunit Alpha 6	Protein Coding	44	GC14P035278	5.42935943603516	https://www.genecards.org/cgi-bin/carddisp.pl?gene=PSMA6
BDKRB1	Bradykinin Receptor B1	Protein Coding	41	GC14P096296	5.42888164520264	https://www.genecards.org/cgi-bin/carddisp.pl?gene=BDKRB1
ACADVL	Acyl-CoA Dehydrogenase Very Long Chain	Protein Coding	44	GC17P007219	5.42568016052246	https://www.genecards.org/cgi-bin/carddisp.pl?gene=ACADVL
FOXE3	Forkhead Box E3	Protein Coding	36	GC01P047416	5.42460250854492	https://www.genecards.org/cgi-bin/carddisp.pl?gene=FOXE3
CTNNA1	Catenin Alpha 1	Protein Coding	45	GC05P138613	5.42129993438721	https://www.genecards.org/cgi-bin/carddisp.pl?gene=CTNNA1
CYTOR	Cytoskeleton Regulator RNA	RNA Gene	18	GC02P088103	5.41780805587769	https://www.genecards.org/cgi-bin/carddisp.pl?gene=CYTOR
RUSF1	RUS Family Member 1	Protein Coding	24	GC16M037241	5.41196346282959	https://www.genecards.org/cgi-bin/carddisp.pl?gene=RUSF1
XRCC1	X-Ray Repair Cross Complementing 1	Protein Coding	43	GC19M043543	5.41152763366699	https://www.genecards.org/cgi-bin/carddisp.pl?gene=XRCC1
MASP1	MBL Associated Serine Protease 1	Protein Coding	47	GC03M187216	5.40366172790527	https://www.genecards.org/cgi-bin/carddisp.pl?gene=MASP1
TPMT	Thiopurine S-Methyltransferase	Protein Coding	45	GC06M018128	5.40146350860596	https://www.genecards.org/cgi-bin/carddisp.pl?gene=TPMT
PYGM	Glycogen Phosphorylase, Muscle Associated	Protein Coding	45	GC11M064746	5.39733934402466	https://www.genecards.org/cgi-bin/carddisp.pl?gene=PYGM
C5	Complement C5	Protein Coding	45	GC09M120933	5.39416217803955	https://www.genecards.org/cgi-bin/carddisp.pl?gene=C5
AAGAB	Alpha And Gamma Adaptin Binding Protein	Protein Coding	38	GC15M067200	5.39107227325439	https://www.genecards.org/cgi-bin/carddisp.pl?gene=AAGAB
ACOX2	Acyl-CoA Oxidase 2	Protein Coding	41	GC03M058490	5.39042663574219	https://www.genecards.org/cgi-bin/carddisp.pl?gene=ACOX2
RPGR	Retinitis Pigmentosa GTPase Regulator	Protein Coding	40	GC0XM038269	5.38599109649658	https://www.genecards.org/cgi-bin/carddisp.pl?gene=RPGR
WWTR1	WW Domain Containing Transcription Regulator 1	Protein Coding	39	GC03M149517	5.38483428955078	https://www.genecards.org/cgi-bin/carddisp.pl?gene=WWTR1
ALPL	Alkaline Phosphatase, Biomineralization Associated	Protein Coding	49	GC01P021508	5.37978553771973	https://www.genecards.org/cgi-bin/carddisp.pl?gene=ALPL
GAPVD1	GTPase Activating Protein And VPS9 Domains 1	Protein Coding	39	GC09P125261	5.37727308273315	https://www.genecards.org/cgi-bin/carddisp.pl?gene=GAPVD1
PLOD2	Procollagen-Lysine,2-Oxoglutarate 5-Dioxygenase 2	Protein Coding	44	GC03M146069	5.37404727935791	https://www.genecards.org/cgi-bin/carddisp.pl?gene=PLOD2
DIPK1A	Divergent Protein Kinase Domain 1A	Protein Coding	25	GC01M092833	5.3724160194397	https://www.genecards.org/cgi-bin/carddisp.pl?gene=DIPK1A
PSMD1	Proteasome 26S Subunit, Non-ATPase 1	Protein Coding	38	GC02P231056	5.36327648162842	https://www.genecards.org/cgi-bin/carddisp.pl?gene=PSMD1
TPBG	Trophoblast Glycoprotein	Protein Coding	41	GC06P084338	5.36181640625	https://www.genecards.org/cgi-bin/carddisp.pl?gene=TPBG
LUCAT1	Lung Cancer Associated Transcript 1	RNA Gene	17	GC05M091054	5.36136817932129	https://www.genecards.org/cgi-bin/carddisp.pl?gene=LUCAT1
CNR1	Cannabinoid Receptor 1	Protein Coding	45	GC06M088139	5.35950660705566	https://www.genecards.org/cgi-bin/carddisp.pl?gene=CNR1
SEC23B	SEC23 Homolog B, COPII Coat Complex Component	Protein Coding	41	GC20P018507	5.35850048065186	https://www.genecards.org/cgi-bin/carddisp.pl?gene=SEC23B
NAA10	N-Alpha-Acetyltransferase 10, NatA Catalytic Subunit	Protein Coding	41	GC0XM153929	5.35747671127319	https://www.genecards.org/cgi-bin/carddisp.pl?gene=NAA10
FLII	FLII Actin Remodeling Protein	Protein Coding	42	GC17M018244	5.35549354553223	https://www.genecards.org/cgi-bin/carddisp.pl?gene=FLII
MIR19A	MicroRNA 19a	RNA Gene	20	GC13P091554	5.35487842559814	https://www.genecards.org/cgi-bin/carddisp.pl?gene=MIR19A
MYLK	Myosin Light Chain Kinase	Protein Coding	49	GC03M123610	5.35109424591064	https://www.genecards.org/cgi-bin/carddisp.pl?gene=MYLK
GTF2IRD1	GTF2I Repeat Domain Containing 1	Protein Coding	41	GC07P075437	5.34745645523071	https://www.genecards.org/cgi-bin/carddisp.pl?gene=GTF2IRD1
BAZ1B	Bromodomain Adjacent To Zinc Finger Domain 1B	Protein Coding	40	GC07M073440	5.34745645523071	https://www.genecards.org/cgi-bin/carddisp.pl?gene=BAZ1B
PSMA4	Proteasome 20S Subunit Alpha 4	Protein Coding	42	GC15P078540	5.34107637405396	https://www.genecards.org/cgi-bin/carddisp.pl?gene=PSMA4
GNB2	G Protein Subunit Beta 2	Protein Coding	41	GC07P100673	5.34087324142456	https://www.genecards.org/cgi-bin/carddisp.pl?gene=GNB2
PIK3CG	Phosphatidylinositol-4,5-Bisphosphate 3-Kinase Catalytic Subunit Gamma	Protein Coding	46	GC07P106865	5.33942413330078	https://www.genecards.org/cgi-bin/carddisp.pl?gene=PIK3CG
SLC13A2	Solute Carrier Family 13 Member 2	Protein Coding	42	GC17P028473	5.33249473571777	https://www.genecards.org/cgi-bin/carddisp.pl?gene=SLC13A2
CPT1A	Carnitine Palmitoyltransferase 1A	Protein Coding	46	GC11M068754	5.32906055450439	https://www.genecards.org/cgi-bin/carddisp.pl?gene=CPT1A
PROM1	Prominin 1	Protein Coding	44	GC04M015965	5.3196382522583	https://www.genecards.org/cgi-bin/carddisp.pl?gene=PROM1
LEPR	Leptin Receptor	Protein Coding	48	GC01P065421	5.31842041015625	https://www.genecards.org/cgi-bin/carddisp.pl?gene=LEPR
FKBP6	FKBP Prolyl Isomerase Family Member 6 (Inactive)	Protein Coding	38	GC07P073328	5.31665945053101	https://www.genecards.org/cgi-bin/carddisp.pl?gene=FKBP6
ETFDH	Electron Transfer Flavoprotein Dehydrogenase	Protein Coding	45	GC04P158672	5.31610488891602	https://www.genecards.org/cgi-bin/carddisp.pl?gene=ETFDH
ROCK1	Rho Associated Coiled-Coil Containing Protein Kinase 1	Protein Coding	48	GC18M020946	5.3146276473999	https://www.genecards.org/cgi-bin/carddisp.pl?gene=ROCK1
PSMA2	Proteasome 20S Subunit Alpha 2	Protein Coding	41	GC07M042916	5.31413555145264	https://www.genecards.org/cgi-bin/carddisp.pl?gene=PSMA2
TERF1	Telomeric Repeat Binding Factor 1	Protein Coding	40	GC08P073003	5.31405735015869	https://www.genecards.org/cgi-bin/carddisp.pl?gene=TERF1
NDUFS2	NADH:Ubiquinone Oxidoreductase Core Subunit S2	Protein Coding	43	GC01P161197	5.30639934539795	https://www.genecards.org/cgi-bin/carddisp.pl?gene=NDUFS2
PIGY	Phosphatidylinositol Glycan Anchor Biosynthesis Class Y	Protein Coding	33	GC04M088520	5.30361700057983	https://www.genecards.org/cgi-bin/carddisp.pl?gene=PIGY
PSMB2	Proteasome 20S Subunit Beta 2	Protein Coding	40	GC01M035599	5.30234670639038	https://www.genecards.org/cgi-bin/carddisp.pl?gene=PSMB2
PSMC3	Proteasome 26S Subunit, ATPase 3	Protein Coding	42	GC11M089365	5.30028915405273	https://www.genecards.org/cgi-bin/carddisp.pl?gene=PSMC3
EIF4H	Eukaryotic Translation Initiation Factor 4H	Protein Coding	40	GC07P074174	5.29960680007935	https://www.genecards.org/cgi-bin/carddisp.pl?gene=EIF4H
AIP	Aryl Hydrocarbon Receptor Interacting Protein	Protein Coding	42	GC11P067468	5.29665279388428	https://www.genecards.org/cgi-bin/carddisp.pl?gene=AIP
BCL7B	BAF Chromatin Remodeling Complex Subunit BCL7B	Protein Coding	37	GC07M073536	5.28992795944214	https://www.genecards.org/cgi-bin/carddisp.pl?gene=BCL7B
PSMC2	Proteasome 26S Subunit, ATPase 2	Protein Coding	39	GC07P103328	5.2874231338501	https://www.genecards.org/cgi-bin/carddisp.pl?gene=PSMC2
MIR338	MicroRNA 338	RNA Gene	18	GC17M081126	5.28555202484131	https://www.genecards.org/cgi-bin/carddisp.pl?gene=MIR338
CD163	CD163 Molecule	Protein Coding	42	GC12M007819	5.28246307373047	https://www.genecards.org/cgi-bin/carddisp.pl?gene=CD163
PSMA7	Proteasome 20S Subunit Alpha 7	Protein Coding	44	GC20M062136	5.27590751647949	https://www.genecards.org/cgi-bin/carddisp.pl?gene=PSMA7
TRB	T Cell Receptor Beta Locus	Protein Coding	19	GC07P148690	5.27475118637085	https://www.genecards.org/cgi-bin/carddisp.pl?gene=TRB
MEPE	Matrix Extracellular Phosphoglycoprotein	Protein Coding	36	GC04P087821	5.27326774597168	https://www.genecards.org/cgi-bin/carddisp.pl?gene=MEPE
LAG3	Lymphocyte Activating 3	Protein Coding	38	GC12P021074	5.27183675765991	https://www.genecards.org/cgi-bin/carddisp.pl?gene=LAG3
SERPINF2	Serpin Family F Member 2	Protein Coding	44	GC17P001742	5.26753759384155	https://www.genecards.org/cgi-bin/carddisp.pl?gene=SERPINF2
CASC2	Cancer Susceptibility 2	RNA Gene	25	GC10P118046	5.2660346031189	https://www.genecards.org/cgi-bin/carddisp.pl?gene=CASC2
SLC22A11	Solute Carrier Family 22 Member 11	Protein Coding	40	GC11P064573	5.25959777832031	https://www.genecards.org/cgi-bin/carddisp.pl?gene=SLC22A11
C1QA	Complement C1q A Chain	Protein Coding	45	GC01P022636	5.25607633590698	https://www.genecards.org/cgi-bin/carddisp.pl?gene=C1QA
ABCG8	ATP Binding Cassette Subfamily G Member 8	Protein Coding	42	GC02P043828	5.25353336334229	https://www.genecards.org/cgi-bin/carddisp.pl?gene=ABCG8
PHGDH	Phosphoglycerate Dehydrogenase	Protein Coding	48	GC01P119660	5.25136470794678	https://www.genecards.org/cgi-bin/carddisp.pl?gene=PHGDH
BDNF	Brain Derived Neurotrophic Factor	Protein Coding	46	GC11M027654	5.25113201141357	https://www.genecards.org/cgi-bin/carddisp.pl?gene=BDNF
MIR320A	MicroRNA 320a	RNA Gene	21	GC08M022268	5.24822616577148	https://www.genecards.org/cgi-bin/carddisp.pl?gene=MIR320A
ZNF148	Zinc Finger Protein 148	Protein Coding	40	GC03M125225	5.24538278579712	https://www.genecards.org/cgi-bin/carddisp.pl?gene=ZNF148
PSMD3	Proteasome 26S Subunit, Non-ATPase 3	Protein Coding	41	GC17P039980	5.24338054656982	https://www.genecards.org/cgi-bin/carddisp.pl?gene=PSMD3
SOD3	Superoxide Dismutase 3	Protein Coding	41	GC04P024798	5.23009395599365	https://www.genecards.org/cgi-bin/carddisp.pl?gene=SOD3
MMP14	Matrix Metallopeptidase 14	Protein Coding	49	GC14P032700	5.22821140289307	https://www.genecards.org/cgi-bin/carddisp.pl?gene=MMP14
PDZD3	PDZ Domain Containing 3	Protein Coding	34	GC11P120141	5.22565841674805	https://www.genecards.org/cgi-bin/carddisp.pl?gene=PDZD3
GTF2IRD2	GTF2I Repeat Domain Containing 2	Protein Coding	33	GC07M074796	5.22539281845093	https://www.genecards.org/cgi-bin/carddisp.pl?gene=GTF2IRD2
METTL27	Methyltransferase Like 27	Protein Coding	26	GC07M073977	5.22539281845093	https://www.genecards.org/cgi-bin/carddisp.pl?gene=METTL27
PSMD14	Proteasome 26S Subunit, Non-ATPase 14	Protein Coding	42	GC02P161308	5.22286891937256	https://www.genecards.org/cgi-bin/carddisp.pl?gene=PSMD14
PSMD7	Proteasome 26S Subunit, Non-ATPase 7	Protein Coding	42	GC16P074296	5.22286891937256	https://www.genecards.org/cgi-bin/carddisp.pl?gene=PSMD7
TNC	Tenascin C	Protein Coding	47	GC09M115019	5.21210479736328	https://www.genecards.org/cgi-bin/carddisp.pl?gene=TNC
RCBTB1	RCC1 And BTB Domain Containing Protein 1	Protein Coding	39	GC13M049531	5.20174932479858	https://www.genecards.org/cgi-bin/carddisp.pl?gene=RCBTB1
NR1I2	Nuclear Receptor Subfamily 1 Group I Member 2	Protein Coding	44	GC03P119780	5.19836044311523	https://www.genecards.org/cgi-bin/carddisp.pl?gene=NR1I2
LINC00473	Long Intergenic Non-Protein Coding RNA 473	RNA Gene	20	GC06M165328	5.19615840911865	https://www.genecards.org/cgi-bin/carddisp.pl?gene=LINC00473
NCAPG2	Non-SMC Condensin II Complex Subunit G2	Protein Coding	37	GC07M158631	5.18535137176514	https://www.genecards.org/cgi-bin/carddisp.pl?gene=NCAPG2
MIRLET7G	MicroRNA Let-7g	RNA Gene	20	GC03M052268	5.18110322952271	https://www.genecards.org/cgi-bin/carddisp.pl?gene=MIRLET7G
COL14A1	Collagen Type XIV Alpha 1 Chain	Protein Coding	42	GC08P120105	5.18082714080811	https://www.genecards.org/cgi-bin/carddisp.pl?gene=COL14A1
LDHB	Lactate Dehydrogenase B	Protein Coding	45	GC12M021635	5.17889881134033	https://www.genecards.org/cgi-bin/carddisp.pl?gene=LDHB
MRC1	Mannose Receptor C-Type 1	Protein Coding	40	GC10P017809	5.175856590271	https://www.genecards.org/cgi-bin/carddisp.pl?gene=MRC1
DYRK1A	Dual Specificity Tyrosine Phosphorylation Regulated Kinase 1A	Protein Coding	49	GC21P037365	5.16939449310303	https://www.genecards.org/cgi-bin/carddisp.pl?gene=DYRK1A
PRKG2	Protein Kinase CGMP-Dependent 2	Protein Coding	45	GC04M081087	5.16868877410889	https://www.genecards.org/cgi-bin/carddisp.pl?gene=PRKG2
ANO5	Anoctamin 5	Protein Coding	38	GC11P021799	5.16391944885254	https://www.genecards.org/cgi-bin/carddisp.pl?gene=ANO5
NSD2	Nuclear Receptor Binding SET Domain Protein 2	Protein Coding	35	GC04P001872	5.16390800476074	https://www.genecards.org/cgi-bin/carddisp.pl?gene=NSD2
NPNT	Nephronectin	Protein Coding	38	GC04P105894	5.16107130050659	https://www.genecards.org/cgi-bin/carddisp.pl?gene=NPNT
DERL2	Derlin 2	Protein Coding	37	GC17M005471	5.15949153900146	https://www.genecards.org/cgi-bin/carddisp.pl?gene=DERL2
MIR885	MicroRNA 885	RNA Gene	18	GC03M010417	5.15506219863892	https://www.genecards.org/cgi-bin/carddisp.pl?gene=MIR885
IL9R	Interleukin 9 Receptor	Protein Coding	35	GC0XP155997	5.14463806152344	https://www.genecards.org/cgi-bin/carddisp.pl?gene=IL9R
HSPE1	Heat Shock Protein Family E (Hsp10) Member 1	Protein Coding	41	GC02P197501	5.1420431137085	https://www.genecards.org/cgi-bin/carddisp.pl?gene=HSPE1
WDR11	WD Repeat Domain 11	Protein Coding	38	GC10P120851	5.14059925079346	https://www.genecards.org/cgi-bin/carddisp.pl?gene=WDR11
PLA2G2A	Phospholipase A2 Group IIA	Protein Coding	45	GC01M019975	5.13873147964478	https://www.genecards.org/cgi-bin/carddisp.pl?gene=PLA2G2A
ATP4A	ATPase H+/K+ Transporting Subunit Alpha	Protein Coding	40	GC19M066540	5.13360357284546	https://www.genecards.org/cgi-bin/carddisp.pl?gene=ATP4A
SP1	Sp1 Transcription Factor	Protein Coding	44	GC12P053380	5.13253164291382	https://www.genecards.org/cgi-bin/carddisp.pl?gene=SP1
ANKFY1	Ankyrin Repeat And FYVE Domain Containing 1	Protein Coding	37	GC17M004163	5.12985801696777	https://www.genecards.org/cgi-bin/carddisp.pl?gene=ANKFY1
MIR146A	MicroRNA 146a	RNA Gene	22	GC05P160485	5.12520360946655	https://www.genecards.org/cgi-bin/carddisp.pl?gene=MIR146A
PGR	Progesterone Receptor	Protein Coding	47	GC11M101030	5.11945343017578	https://www.genecards.org/cgi-bin/carddisp.pl?gene=PGR
CETP	Cholesteryl Ester Transfer Protein	Protein Coding	46	GC16P056961	5.11874675750732	https://www.genecards.org/cgi-bin/carddisp.pl?gene=CETP
PSMB5	Proteasome 20S Subunit Beta 5	Protein Coding	43	GC14M023016	5.11850881576538	https://www.genecards.org/cgi-bin/carddisp.pl?gene=PSMB5
TCIRG1	T Cell Immune Regulator 1, ATPase H+ Transporting V0 Subunit A3	Protein Coding	43	GC11P070194	5.11515617370605	https://www.genecards.org/cgi-bin/carddisp.pl?gene=TCIRG1
IDH1	Isocitrate Dehydrogenase (NADP(+)) 1	Protein Coding	50	GC02M208236	5.09372997283936	https://www.genecards.org/cgi-bin/carddisp.pl?gene=IDH1
TNFSF13B	TNF Superfamily Member 13b	Protein Coding	43	GC13P108251	5.09232234954834	https://www.genecards.org/cgi-bin/carddisp.pl?gene=TNFSF13B
LPIN1	Lipin 1	Protein Coding	45	GC02P011677	5.09045505523682	https://www.genecards.org/cgi-bin/carddisp.pl?gene=LPIN1
SIGLEC5	Sialic Acid Binding Ig Like Lectin 5	Protein Coding	38	GC19M066230	5.08793020248413	https://www.genecards.org/cgi-bin/carddisp.pl?gene=SIGLEC5
PCBD1	Pterin-4 Alpha-Carbinolamine Dehydratase 1	Protein Coding	43	GC10M070882	5.08680152893066	https://www.genecards.org/cgi-bin/carddisp.pl?gene=PCBD1
SRY	Sex Determining Region Y	Protein Coding	34	GC0YM002698	5.08298254013062	https://www.genecards.org/cgi-bin/carddisp.pl?gene=SRY
SCAPER	S-Phase Cyclin A Associated Protein In The ER	Protein Coding	35	GC15M076347	5.08129549026489	https://www.genecards.org/cgi-bin/carddisp.pl?gene=SCAPER
CD14	CD14 Molecule	Protein Coding	44	GC05M140631	5.07747268676758	https://www.genecards.org/cgi-bin/carddisp.pl?gene=CD14
PC	Pyruvate Carboxylase	Protein Coding	45	GC11M066848	5.07559156417847	https://www.genecards.org/cgi-bin/carddisp.pl?gene=PC
ASTN2	Astrotactin 2	Protein Coding	36	GC09M116425	5.06967973709106	https://www.genecards.org/cgi-bin/carddisp.pl?gene=ASTN2
RAB7B	RAB7B, Member RAS Oncogene Family	Protein Coding	31	GC01M205976	5.06626129150391	https://www.genecards.org/cgi-bin/carddisp.pl?gene=RAB7B
MRPS22	Mitochondrial Ribosomal Protein S22	Protein Coding	41	GC03P139005	5.06251239776611	https://www.genecards.org/cgi-bin/carddisp.pl?gene=MRPS22
UNC45A	Unc-45 Myosin Chaperone A	Protein Coding	37	GC15P118201	5.05978107452393	https://www.genecards.org/cgi-bin/carddisp.pl?gene=UNC45A
EWSR1	EWS RNA Binding Protein 1	Protein Coding	43	GC22P036820	5.05943632125854	https://www.genecards.org/cgi-bin/carddisp.pl?gene=EWSR1
ENO1	Enolase 1	Protein Coding	45	GC01M008861	5.05584526062012	https://www.genecards.org/cgi-bin/carddisp.pl?gene=ENO1
BPIFB1	BPI Fold Containing Family B Member 1	Protein Coding	33	GC20P033273	5.04650068283081	https://www.genecards.org/cgi-bin/carddisp.pl?gene=BPIFB1
CLEC7A	C-Type Lectin Domain Containing 7A	Protein Coding	44	GC12M021105	5.03908967971802	https://www.genecards.org/cgi-bin/carddisp.pl?gene=CLEC7A
TUBG1	Tubulin Gamma 1	Protein Coding	46	GC17P042609	5.03484725952148	https://www.genecards.org/cgi-bin/carddisp.pl?gene=TUBG1
SDC1	Syndecan 1	Protein Coding	41	GC02M020200	5.03324222564697	https://www.genecards.org/cgi-bin/carddisp.pl?gene=SDC1
STXBP2	Syntaxin Binding Protein 2	Protein Coding	44	GC19P007856	5.0272102355957	https://www.genecards.org/cgi-bin/carddisp.pl?gene=STXBP2
MMAA	Metabolism Of Cobalamin Associated A	Protein Coding	39	GC04P145607	5.02354907989502	https://www.genecards.org/cgi-bin/carddisp.pl?gene=MMAA
ARX	Aristaless Related Homeobox	Protein Coding	41	GC0XM025003	5.02349328994751	https://www.genecards.org/cgi-bin/carddisp.pl?gene=ARX
HABP2	Hyaluronan Binding Protein 2	Protein Coding	45	GC10P113550	5.02157688140869	https://www.genecards.org/cgi-bin/carddisp.pl?gene=HABP2
SCT	Secretin	Protein Coding	33	GC11M000626	5.0167818069458	https://www.genecards.org/cgi-bin/carddisp.pl?gene=SCT
IGHE	Immunoglobulin Heavy Constant Epsilon	Protein Coding	30	GC14M112707	5.01407194137573	https://www.genecards.org/cgi-bin/carddisp.pl?gene=IGHE
TBL2	Transducin Beta Like 2	Protein Coding	39	GC07M073579	5.01176071166992	https://www.genecards.org/cgi-bin/carddisp.pl?gene=TBL2
CLIP2	CAP-Gly Domain Containing Linker Protein 2	Protein Coding	38	GC07P074289	5.01003074645996	https://www.genecards.org/cgi-bin/carddisp.pl?gene=CLIP2
PRF1	Perforin 1	Protein Coding	44	GC10M070597	5.00615787506104	https://www.genecards.org/cgi-bin/carddisp.pl?gene=PRF1
KCNK3	Potassium Two Pore Domain Channel Subfamily K Member 3	Protein Coding	48	GC02P026692	4.99543285369873	https://www.genecards.org/cgi-bin/carddisp.pl?gene=KCNK3
KRT14	Keratin 14	Protein Coding	45	GC17M041582	4.98895835876465	https://www.genecards.org/cgi-bin/carddisp.pl?gene=KRT14
DNASE1L3	Deoxyribonuclease 1 Like 3	Protein Coding	42	GC03M058192	4.98719596862793	https://www.genecards.org/cgi-bin/carddisp.pl?gene=DNASE1L3
MYD88	MYD88 Innate Immune Signal Transduction Adaptor	Protein Coding	48	GC03P038139	4.98668956756592	https://www.genecards.org/cgi-bin/carddisp.pl?gene=MYD88
LAMP1	Lysosomal Associated Membrane Protein 1	Protein Coding	41	GC13P113297	4.9839391708374	https://www.genecards.org/cgi-bin/carddisp.pl?gene=LAMP1
ONECUT1	One Cut Homeobox 1	Protein Coding	39	GC15M089813	4.98151874542236	https://www.genecards.org/cgi-bin/carddisp.pl?gene=ONECUT1
ATD	Asphixiating Thoracic Dystrophy (Chondroectodermal Dysplasia-Like Syndrome)	Genetic Locus	3	GC15U901329	4.98096561431885	https://www.genecards.org/cgi-bin/carddisp.pl?gene=ATD
EXT2	Exostosin Glycosyltransferase 2	Protein Coding	44	GC11P044095	4.97738742828369	https://www.genecards.org/cgi-bin/carddisp.pl?gene=EXT2
TWIST1	Twist Family BHLH Transcription Factor 1	Protein Coding	44	GC07M019020	4.97671318054199	https://www.genecards.org/cgi-bin/carddisp.pl?gene=TWIST1
BUB1B	BUB1 Mitotic Checkpoint Serine/Threonine Kinase B	Protein Coding	48	GC15P040161	4.97455167770386	https://www.genecards.org/cgi-bin/carddisp.pl?gene=BUB1B
PTK2	Protein Tyrosine Kinase 2	Protein Coding	45	GC08M140657	4.96754932403564	https://www.genecards.org/cgi-bin/carddisp.pl?gene=PTK2
CCN3	Cellular Communication Network Factor 3	Protein Coding	32	GC08P119416	4.96456813812256	https://www.genecards.org/cgi-bin/carddisp.pl?gene=CCN3
CYP2E1	Cytochrome P450 Family 2 Subfamily E Member 1	Protein Coding	44	GC10P133520	4.96264839172363	https://www.genecards.org/cgi-bin/carddisp.pl?gene=CYP2E1
EPX	Eosinophil Peroxidase	Protein Coding	43	GC17P058192	4.9617395401001	https://www.genecards.org/cgi-bin/carddisp.pl?gene=EPX
ERBB4	Erb-B2 Receptor Tyrosine Kinase 4	Protein Coding	52	GC02M211375	4.96134948730469	https://www.genecards.org/cgi-bin/carddisp.pl?gene=ERBB4
PRKCB	Protein Kinase C Beta	Protein Coding	45	GC16P024288	4.95160245895386	https://www.genecards.org/cgi-bin/carddisp.pl?gene=PRKCB
PRR5	Proline Rich 5	Protein Coding	36	GC22P044668	4.94939517974854	https://www.genecards.org/cgi-bin/carddisp.pl?gene=PRR5
DMD	Dystrophin	Protein Coding	45	GC0XM031097	4.94811725616455	https://www.genecards.org/cgi-bin/carddisp.pl?gene=DMD
PLAUR	Plasminogen Activator, Urokinase Receptor	Protein Coding	42	GC19M043646	4.94462871551514	https://www.genecards.org/cgi-bin/carddisp.pl?gene=PLAUR
UCP2	Uncoupling Protein 2	Protein Coding	44	GC11M073974	4.9433798789978	https://www.genecards.org/cgi-bin/carddisp.pl?gene=UCP2
GJC1	Gap Junction Protein Gamma 1	Protein Coding	40	GC17M044949	4.94060182571411	https://www.genecards.org/cgi-bin/carddisp.pl?gene=GJC1
LYST	Lysosomal Trafficking Regulator	Protein Coding	38	GC01M235661	4.94059038162231	https://www.genecards.org/cgi-bin/carddisp.pl?gene=LYST
MYOCD	Myocardin	Protein Coding	41	GC17P012665	4.9382438659668	https://www.genecards.org/cgi-bin/carddisp.pl?gene=MYOCD
BUD23	BUD23 RRNA Methyltransferase And Ribosome Maturation Factor	Protein Coding	32	GC07P075390	4.93808746337891	https://www.genecards.org/cgi-bin/carddisp.pl?gene=BUD23
CYP11A1	Cytochrome P450 Family 11 Subfamily A Member 1	Protein Coding	46	GC15M074337	4.93796682357788	https://www.genecards.org/cgi-bin/carddisp.pl?gene=CYP11A1
CCAT1	Colon Cancer Associated Transcript 1	RNA Gene	16	GC08M127207	4.93770980834961	https://www.genecards.org/cgi-bin/carddisp.pl?gene=CCAT1
AGK	Acylglycerol Kinase	Protein Coding	40	GC07P141551	4.93666458129883	https://www.genecards.org/cgi-bin/carddisp.pl?gene=AGK
MYH10	Myosin Heavy Chain 10	Protein Coding	45	GC17M008474	4.93544006347656	https://www.genecards.org/cgi-bin/carddisp.pl?gene=MYH10
GDF15	Growth Differentiation Factor 15	Protein Coding	40	GC19P066244	4.93141222000122	https://www.genecards.org/cgi-bin/carddisp.pl?gene=GDF15
NCOA1	Nuclear Receptor Coactivator 1	Protein Coding	44	GC02P024492	4.93132543563843	https://www.genecards.org/cgi-bin/carddisp.pl?gene=NCOA1
SSBP1	Single Stranded DNA Binding Protein 1	Protein Coding	39	GC07P148685	4.92937755584717	https://www.genecards.org/cgi-bin/carddisp.pl?gene=SSBP1
COG1	Component Of Oligomeric Golgi Complex 1	Protein Coding	37	GC17P073193	4.9204249382019	https://www.genecards.org/cgi-bin/carddisp.pl?gene=COG1
GPER1	G Protein-Coupled Estrogen Receptor 1	Protein Coding	37	GC07P002054	4.91962194442749	https://www.genecards.org/cgi-bin/carddisp.pl?gene=GPER1
LIG4	DNA Ligase 4	Protein Coding	46	GC13M108207	4.91800689697266	https://www.genecards.org/cgi-bin/carddisp.pl?gene=LIG4
PCK2	Phosphoenolpyruvate Carboxykinase 2, Mitochondrial	Protein Coding	45	GC14P024094	4.91709280014038	https://www.genecards.org/cgi-bin/carddisp.pl?gene=PCK2
MAP3K7	Mitogen-Activated Protein Kinase Kinase Kinase 7	Protein Coding	48	GC06M090513	4.91705989837646	https://www.genecards.org/cgi-bin/carddisp.pl?gene=MAP3K7
BARD1	BRCA1 Associated RING Domain 1	Protein Coding	45	GC02M214725	4.91565322875977	https://www.genecards.org/cgi-bin/carddisp.pl?gene=BARD1
FOXE1	Forkhead Box E1	Protein Coding	41	GC09P097853	4.91365432739258	https://www.genecards.org/cgi-bin/carddisp.pl?gene=FOXE1
GNB1	G Protein Subunit Beta 1	Protein Coding	43	GC01M001785	4.91111326217651	https://www.genecards.org/cgi-bin/carddisp.pl?gene=GNB1
MYH6	Myosin Heavy Chain 6	Protein Coding	45	GC14M023381	4.91105365753174	https://www.genecards.org/cgi-bin/carddisp.pl?gene=MYH6
GJA1	Gap Junction Protein Alpha 1	Protein Coding	48	GC06P121436	4.91067409515381	https://www.genecards.org/cgi-bin/carddisp.pl?gene=GJA1
CACNG2-DT	CACNG2 Divergent Transcript	RNA Gene	10	GC22P038562	4.90848922729492	https://www.genecards.org/cgi-bin/carddisp.pl?gene=CACNG2-DT
MIR377	MicroRNA 377	RNA Gene	19	GC14P109983	4.90755319595337	https://www.genecards.org/cgi-bin/carddisp.pl?gene=MIR377
SLC13A1	Solute Carrier Family 13 Member 1	Protein Coding	36	GC07M123113	4.90733909606934	https://www.genecards.org/cgi-bin/carddisp.pl?gene=SLC13A1
AXIN2	Axin 2	Protein Coding	46	GC17M065528	4.90526151657104	https://www.genecards.org/cgi-bin/carddisp.pl?gene=AXIN2
LEPQTL1	Leptin, Serum Levels Of	Genetic Locus	3	GC02U903086	4.90229368209839	https://www.genecards.org/cgi-bin/carddisp.pl?gene=LEPQTL1
G6PC3	Glucose-6-Phosphatase Catalytic Subunit 3	Protein Coding	40	GC17P044070	4.90143299102783	https://www.genecards.org/cgi-bin/carddisp.pl?gene=G6PC3
ACSL4	Acyl-CoA Synthetase Long Chain Family Member 4	Protein Coding	42	GC0XM109624	4.89619445800781	https://www.genecards.org/cgi-bin/carddisp.pl?gene=ACSL4
VTN	Vitronectin	Protein Coding	42	GC17M035135	4.89220428466797	https://www.genecards.org/cgi-bin/carddisp.pl?gene=VTN
AMMECR1	AMMECR Nuclear Protein 1	Protein Coding	38	GC0XM110194	4.89055824279785	https://www.genecards.org/cgi-bin/carddisp.pl?gene=AMMECR1
ARHGAP31	Rho GTPase Activating Protein 31	Protein Coding	40	GC03P119294	4.89016771316528	https://www.genecards.org/cgi-bin/carddisp.pl?gene=ARHGAP31
ETFA	Electron Transfer Flavoprotein Subunit Alpha	Protein Coding	44	GC15M090338	4.88996934890747	https://www.genecards.org/cgi-bin/carddisp.pl?gene=ETFA
MIR10B	MicroRNA 10b	RNA Gene	22	GC02P176150	4.88742971420288	https://www.genecards.org/cgi-bin/carddisp.pl?gene=MIR10B
NUP37	Nucleoporin 37	Protein Coding	35	GC12M102073	4.8867506980896	https://www.genecards.org/cgi-bin/carddisp.pl?gene=NUP37
ERCC1	ERCC Excision Repair 1, Endonuclease Non-Catalytic Subunit	Protein Coding	45	GC19M065924	4.88439846038818	https://www.genecards.org/cgi-bin/carddisp.pl?gene=ERCC1
DNASE2	Deoxyribonuclease 2, Lysosomal	Protein Coding	39	GC19M012875	4.88399362564087	https://www.genecards.org/cgi-bin/carddisp.pl?gene=DNASE2
MT-TF	Mitochondrially Encoded TRNA-Phe (UUU/C)	RNA Gene	14	GCMTP000580	4.88334178924561	https://www.genecards.org/cgi-bin/carddisp.pl?gene=MT-TF
IL4R	Interleukin 4 Receptor	Protein Coding	46	GC16P027992	4.8817195892334	https://www.genecards.org/cgi-bin/carddisp.pl?gene=IL4R
CX3CR1	C-X3-C Motif Chemokine Receptor 1	Protein Coding	42	GC03M039279	4.87654733657837	https://www.genecards.org/cgi-bin/carddisp.pl?gene=CX3CR1
CADM1	Cell Adhesion Molecule 1	Protein Coding	42	GC11M115169	4.87539958953857	https://www.genecards.org/cgi-bin/carddisp.pl?gene=CADM1
RPS6KB1	Ribosomal Protein S6 Kinase B1	Protein Coding	46	GC17P059893	4.87324476242065	https://www.genecards.org/cgi-bin/carddisp.pl?gene=RPS6KB1
FCGR2B	Fc Gamma Receptor IIb	Protein Coding	45	GC01P161724	4.87192678451538	https://www.genecards.org/cgi-bin/carddisp.pl?gene=FCGR2B
SLC7A11	Solute Carrier Family 7 Member 11	Protein Coding	42	GC04M138164	4.87083435058594	https://www.genecards.org/cgi-bin/carddisp.pl?gene=SLC7A11
INPP5B	Inositol Polyphosphate-5-Phosphatase B	Protein Coding	41	GC01M037860	4.86295318603516	https://www.genecards.org/cgi-bin/carddisp.pl?gene=INPP5B
IGFBP2	Insulin Like Growth Factor Binding Protein 2	Protein Coding	42	GC02P216632	4.86050033569336	https://www.genecards.org/cgi-bin/carddisp.pl?gene=IGFBP2
WASHC5	WASH Complex Subunit 5	Protein Coding	30	GC08M132157	4.85932350158691	https://www.genecards.org/cgi-bin/carddisp.pl?gene=WASHC5
CCP110	Centriolar Coiled-Coil Protein 110	Protein Coding	37	GC16P019536	4.85887336730957	https://www.genecards.org/cgi-bin/carddisp.pl?gene=CCP110
MECP2	Methyl-CpG Binding Protein 2	Protein Coding	44	GC0XM154021	4.85637855529785	https://www.genecards.org/cgi-bin/carddisp.pl?gene=MECP2
SFRP4	Secreted Frizzled Related Protein 4	Protein Coding	42	GC07M037912	4.85544538497925	https://www.genecards.org/cgi-bin/carddisp.pl?gene=SFRP4
IL7	Interleukin 7	Protein Coding	40	GC08M078689	4.85390186309814	https://www.genecards.org/cgi-bin/carddisp.pl?gene=IL7
CDH5	Cadherin 5	Protein Coding	45	GC16P066366	4.85115242004395	https://www.genecards.org/cgi-bin/carddisp.pl?gene=CDH5
TMSB4X	Thymosin Beta 4 X-Linked	Protein Coding	39	GC0XP012975	4.84781551361084	https://www.genecards.org/cgi-bin/carddisp.pl?gene=TMSB4X
PRKD1	Protein Kinase D1	Protein Coding	48	GC14M029576	4.83762836456299	https://www.genecards.org/cgi-bin/carddisp.pl?gene=PRKD1
FSHR	Follicle Stimulating Hormone Receptor	Protein Coding	46	GC02M048962	4.83666133880615	https://www.genecards.org/cgi-bin/carddisp.pl?gene=FSHR
VPS37D	VPS37D Subunit Of ESCRT-I	Protein Coding	31	GC07P075388	4.82183504104614	https://www.genecards.org/cgi-bin/carddisp.pl?gene=VPS37D
ERAP1	Endoplasmic Reticulum Aminopeptidase 1	Protein Coding	44	GC05M096760	4.81898260116577	https://www.genecards.org/cgi-bin/carddisp.pl?gene=ERAP1
TRPM7	Transient Receptor Potential Cation Channel Subfamily M Member 7	Protein Coding	44	GC15M050552	4.81766700744629	https://www.genecards.org/cgi-bin/carddisp.pl?gene=TRPM7
UBE2J1	Ubiquitin Conjugating Enzyme E2 J1	Protein Coding	40	GC06M089326	4.80415773391724	https://www.genecards.org/cgi-bin/carddisp.pl?gene=UBE2J1
SLC26A8	Solute Carrier Family 26 Member 8	Protein Coding	41	GC06M066111	4.79438877105713	https://www.genecards.org/cgi-bin/carddisp.pl?gene=SLC26A8
BNIP3	BCL2 Interacting Protein 3	Protein Coding	40	GC10M131966	4.7931170463562	https://www.genecards.org/cgi-bin/carddisp.pl?gene=BNIP3
CTC1	CST Telomere Replication Complex Component 1	Protein Coding	34	GC17M010450	4.79257965087891	https://www.genecards.org/cgi-bin/carddisp.pl?gene=CTC1
IFNL3	Interferon Lambda 3	Protein Coding	33	GC19M039243	4.79221105575562	https://www.genecards.org/cgi-bin/carddisp.pl?gene=IFNL3
KRT5	Keratin 5	Protein Coding	45	GC12M052514	4.79164409637451	https://www.genecards.org/cgi-bin/carddisp.pl?gene=KRT5
TTBK2	Tau Tubulin Kinase 2	Protein Coding	42	GC15M042738	4.79079627990723	https://www.genecards.org/cgi-bin/carddisp.pl?gene=TTBK2
GDF11	Growth Differentiation Factor 11	Protein Coding	41	GC12P055743	4.78783226013184	https://www.genecards.org/cgi-bin/carddisp.pl?gene=GDF11
PRDX1	Peroxiredoxin 1	Protein Coding	46	GC01M045511	4.78271436691284	https://www.genecards.org/cgi-bin/carddisp.pl?gene=PRDX1
C4B	Complement C4B (Chido Blood Group)	Protein Coding	43	GC06P032014	4.77963829040527	https://www.genecards.org/cgi-bin/carddisp.pl?gene=C4B
ETFB	Electron Transfer Flavoprotein Subunit Beta	Protein Coding	44	GC19M051345	4.77646541595459	https://www.genecards.org/cgi-bin/carddisp.pl?gene=ETFB
DEFB103B	Defensin Beta 103B	Protein Coding	28	GC08M007430	4.77481985092163	https://www.genecards.org/cgi-bin/carddisp.pl?gene=DEFB103B
FLI1	Fli-1 Proto-Oncogene, ETS Transcription Factor	Protein Coding	46	GC11P128686	4.76535129547119	https://www.genecards.org/cgi-bin/carddisp.pl?gene=FLI1
CXCL16	C-X-C Motif Chemokine Ligand 16	Protein Coding	38	GC17M004733	4.76372718811035	https://www.genecards.org/cgi-bin/carddisp.pl?gene=CXCL16
ADORA2A	Adenosine A2a Receptor	Protein Coding	44	GC22P024417	4.76015853881836	https://www.genecards.org/cgi-bin/carddisp.pl?gene=ADORA2A
MIR708	MicroRNA 708	RNA Gene	19	GC11M079402	4.75168228149414	https://www.genecards.org/cgi-bin/carddisp.pl?gene=MIR708
ILK	Integrin Linked Kinase	Protein Coding	44	GC11P006604	4.74822521209717	https://www.genecards.org/cgi-bin/carddisp.pl?gene=ILK
CEP152	Centrosomal Protein 152	Protein Coding	38	GC15M048712	4.74619483947754	https://www.genecards.org/cgi-bin/carddisp.pl?gene=CEP152
DNAJC30	DnaJ Heat Shock Protein Family (Hsp40) Member C30	Protein Coding	35	GC07M073680	4.74085378646851	https://www.genecards.org/cgi-bin/carddisp.pl?gene=DNAJC30
PTGER4	Prostaglandin E Receptor 4	Protein Coding	45	GC05P040679	4.73956108093262	https://www.genecards.org/cgi-bin/carddisp.pl?gene=PTGER4
CHIT1	Chitinase 1	Protein Coding	43	GC01M203213	4.736656665802	https://www.genecards.org/cgi-bin/carddisp.pl?gene=CHIT1
FOXD1	Forkhead Box D1	Protein Coding	35	GC05M073444	4.73553848266602	https://www.genecards.org/cgi-bin/carddisp.pl?gene=FOXD1
GALT	Galactose-1-Phosphate Uridylyltransferase	Protein Coding	45	GC09P047114	4.73171424865723	https://www.genecards.org/cgi-bin/carddisp.pl?gene=GALT
MTTP	Microsomal Triglyceride Transfer Protein	Protein Coding	42	GC04P099563	4.72170495986938	https://www.genecards.org/cgi-bin/carddisp.pl?gene=MTTP
GAST	Gastrin	Protein Coding	38	GC17P041712	4.72140121459961	https://www.genecards.org/cgi-bin/carddisp.pl?gene=GAST
CEBPB	CCAAT Enhancer Binding Protein Beta	Protein Coding	42	GC20P050190	4.71952819824219	https://www.genecards.org/cgi-bin/carddisp.pl?gene=CEBPB
DCT	Dopachrome Tautomerase	Protein Coding	43	GC13M094436	4.71102714538574	https://www.genecards.org/cgi-bin/carddisp.pl?gene=DCT
TMEM270	Transmembrane Protein 270	Protein Coding	24	GC07P075415	4.7100567817688	https://www.genecards.org/cgi-bin/carddisp.pl?gene=TMEM270
PF4	Platelet Factor 4	Protein Coding	39	GC04M073980	4.70473384857178	https://www.genecards.org/cgi-bin/carddisp.pl?gene=PF4
WDR62	WD Repeat Domain 62	Protein Coding	37	GC19P036054	4.70350551605225	https://www.genecards.org/cgi-bin/carddisp.pl?gene=WDR62
CYP21A2	Cytochrome P450 Family 21 Subfamily A Member 2	Protein Coding	44	GC06P083719	4.69762420654297	https://www.genecards.org/cgi-bin/carddisp.pl?gene=CYP21A2
CLPS	Colipase	Protein Coding	39	GC06M066109	4.69627094268799	https://www.genecards.org/cgi-bin/carddisp.pl?gene=CLPS
SPRY1	Sprouty RTK Signaling Antagonist 1	Protein Coding	41	GC04P123396	4.69433164596558	https://www.genecards.org/cgi-bin/carddisp.pl?gene=SPRY1
SCTR	Secretin Receptor	Protein Coding	39	GC02M119439	4.68058156967163	https://www.genecards.org/cgi-bin/carddisp.pl?gene=SCTR
ITGAV	Integrin Subunit Alpha V	Protein Coding	45	GC02P186589	4.67570161819458	https://www.genecards.org/cgi-bin/carddisp.pl?gene=ITGAV
LTBP1	Latent Transforming Growth Factor Beta Binding Protein 1	Protein Coding	44	GC02P032946	4.67518329620361	https://www.genecards.org/cgi-bin/carddisp.pl?gene=LTBP1
UBE3A	Ubiquitin Protein Ligase E3A	Protein Coding	45	GC15M025333	4.67320346832275	https://www.genecards.org/cgi-bin/carddisp.pl?gene=UBE3A
STS	Steroid Sulfatase	Protein Coding	45	GC0XP007146	4.67227029800415	https://www.genecards.org/cgi-bin/carddisp.pl?gene=STS
KCNJ5	Potassium Inwardly Rectifying Channel Subfamily J Member 5	Protein Coding	45	GC11P128891	4.67131519317627	https://www.genecards.org/cgi-bin/carddisp.pl?gene=KCNJ5
SKI	SKI Proto-Oncogene	Protein Coding	44	GC01P002228	4.67119693756104	https://www.genecards.org/cgi-bin/carddisp.pl?gene=SKI
LIPC	Lipase C, Hepatic Type	Protein Coding	45	GC15P058410	4.67027282714844	https://www.genecards.org/cgi-bin/carddisp.pl?gene=LIPC
COL5A1	Collagen Type V Alpha 1 Chain	Protein Coding	45	GC09P134641	4.65959882736206	https://www.genecards.org/cgi-bin/carddisp.pl?gene=COL5A1
NOTCH4	Notch Receptor 4	Protein Coding	44	GC06M065988	4.65778350830078	https://www.genecards.org/cgi-bin/carddisp.pl?gene=NOTCH4
CYP11B1	Cytochrome P450 Family 11 Subfamily B Member 1	Protein Coding	46	GC08M142872	4.6573600769043	https://www.genecards.org/cgi-bin/carddisp.pl?gene=CYP11B1
TAC1	Tachykinin Precursor 1	Protein Coding	41	GC07P097731	4.65614461898804	https://www.genecards.org/cgi-bin/carddisp.pl?gene=TAC1
FKRP	Fukutin Related Protein	Protein Coding	39	GC19P066940	4.65289688110352	https://www.genecards.org/cgi-bin/carddisp.pl?gene=FKRP
POLD1	DNA Polymerase Delta 1, Catalytic Subunit	Protein Coding	45	GC19P067164	4.64987850189209	https://www.genecards.org/cgi-bin/carddisp.pl?gene=POLD1
FOXF1	Forkhead Box F1	Protein Coding	41	GC16P086510	4.64698553085327	https://www.genecards.org/cgi-bin/carddisp.pl?gene=FOXF1
POT1	Protection Of Telomeres 1	Protein Coding	41	GC07M124822	4.64337396621704	https://www.genecards.org/cgi-bin/carddisp.pl?gene=POT1
MSR1	Macrophage Scavenger Receptor 1	Protein Coding	44	GC08M016107	4.64318656921387	https://www.genecards.org/cgi-bin/carddisp.pl?gene=MSR1
BLOC1S4	Biogenesis Of Lysosomal Organelles Complex 1 Subunit 4	Protein Coding	32	GC04P006718	4.6360764503479	https://www.genecards.org/cgi-bin/carddisp.pl?gene=BLOC1S4
TRIM37	Tripartite Motif Containing 37	Protein Coding	40	GC17M058982	4.63519382476807	https://www.genecards.org/cgi-bin/carddisp.pl?gene=TRIM37
ALG1	ALG1 Chitobiosyldiphosphodolichol Beta-Mannosyltransferase	Protein Coding	42	GC16P005033	4.62938356399536	https://www.genecards.org/cgi-bin/carddisp.pl?gene=ALG1
PRG2	Proteoglycan 2, Pro Eosinophil Major Basic Protein	Protein Coding	39	GC11M057386	4.62813854217529	https://www.genecards.org/cgi-bin/carddisp.pl?gene=PRG2
DANCR	Differentiation Antagonizing Non-Protein Coding RNA	RNA Gene	22	GC04P052712	4.62736129760742	https://www.genecards.org/cgi-bin/carddisp.pl?gene=DANCR
YWHAQ	Tyrosine 3-Monooxygenase/Tryptophan 5-Monooxygenase Activation Protein Theta	Protein Coding	44	GC02M009583	4.62402200698853	https://www.genecards.org/cgi-bin/carddisp.pl?gene=YWHAQ
USF2	Upstream Transcription Factor 2, C-Fos Interacting	Protein Coding	38	GC19P035268	4.62041759490967	https://www.genecards.org/cgi-bin/carddisp.pl?gene=USF2
ASAH1	N-Acylsphingosine Amidohydrolase 1	Protein Coding	45	GC08M018055	4.61957311630249	https://www.genecards.org/cgi-bin/carddisp.pl?gene=ASAH1
SCN1B	Sodium Voltage-Gated Channel Beta Subunit 1	Protein Coding	44	GC19P035030	4.61210584640503	https://www.genecards.org/cgi-bin/carddisp.pl?gene=SCN1B
NR3C1	Nuclear Receptor Subfamily 3 Group C Member 1	Protein Coding	48	GC05M143277	4.59929084777832	https://www.genecards.org/cgi-bin/carddisp.pl?gene=NR3C1
TWNK	Twinkle MtDNA Helicase	Protein Coding	32	GC10P100993	4.59464693069458	https://www.genecards.org/cgi-bin/carddisp.pl?gene=TWNK
SYP	Synaptophysin	Protein Coding	44	GC0XM049187	4.59397315979004	https://www.genecards.org/cgi-bin/carddisp.pl?gene=SYP
MPV17	Mitochondrial Inner Membrane Protein MPV17	Protein Coding	41	GC02M027309	4.59353351593018	https://www.genecards.org/cgi-bin/carddisp.pl?gene=MPV17
UFM1	Ubiquitin Fold Modifier 1	Protein Coding	38	GC13P038349	4.58779716491699	https://www.genecards.org/cgi-bin/carddisp.pl?gene=UFM1
LTBP4	Latent Transforming Growth Factor Beta Binding Protein 4	Protein Coding	42	GC19P040592	4.57987642288208	https://www.genecards.org/cgi-bin/carddisp.pl?gene=LTBP4
ABCB7	ATP Binding Cassette Subfamily B Member 7	Protein Coding	43	GC0XM075053	4.57437896728516	https://www.genecards.org/cgi-bin/carddisp.pl?gene=ABCB7
FIG4	FIG4 Phosphoinositide 5-Phosphatase	Protein Coding	43	GC06P109691	4.57359457015991	https://www.genecards.org/cgi-bin/carddisp.pl?gene=FIG4
ZNF699	Zinc Finger Protein 699	Protein Coding	36	GC19M009294	4.57287979125977	https://www.genecards.org/cgi-bin/carddisp.pl?gene=ZNF699
VAC14	VAC14 Component Of PIKFYVE Complex	Protein Coding	41	GC16M070690	4.57102012634277	https://www.genecards.org/cgi-bin/carddisp.pl?gene=VAC14
GSR	Glutathione-Disulfide Reductase	Protein Coding	48	GC08M030678	4.57078838348389	https://www.genecards.org/cgi-bin/carddisp.pl?gene=GSR
EDN2	Endothelin 2	Protein Coding	39	GC01M041478	4.56455230712891	https://www.genecards.org/cgi-bin/carddisp.pl?gene=EDN2
GFAP	Glial Fibrillary Acidic Protein	Protein Coding	45	GC17M044917	4.5639328956604	https://www.genecards.org/cgi-bin/carddisp.pl?gene=GFAP
SAGE1	Sarcoma Antigen 1	Protein Coding	29	GC0XP135889	4.56260538101196	https://www.genecards.org/cgi-bin/carddisp.pl?gene=SAGE1
CNTLN	Centlein	Protein Coding	36	GC09P017124	4.56062030792236	https://www.genecards.org/cgi-bin/carddisp.pl?gene=CNTLN
RTTN	Rotatin	Protein Coding	35	GC18M070003	4.55402708053589	https://www.genecards.org/cgi-bin/carddisp.pl?gene=RTTN
MT-TS1	Mitochondrially Encoded TRNA-Ser (UCN) 1	RNA Gene	15	GCMTM007447	4.55001354217529	https://www.genecards.org/cgi-bin/carddisp.pl?gene=MT-TS1
CD55	CD55 Molecule (Cromer Blood Group)	Protein Coding	45	GC01P207321	4.5412163734436	https://www.genecards.org/cgi-bin/carddisp.pl?gene=CD55
SOX11	SRY-Box Transcription Factor 11	Protein Coding	40	GC02P005703	4.54011869430542	https://www.genecards.org/cgi-bin/carddisp.pl?gene=SOX11
STK39	Serine/Threonine Kinase 39	Protein Coding	42	GC02M167954	4.53696870803833	https://www.genecards.org/cgi-bin/carddisp.pl?gene=STK39
DEAF1	DEAF1 Transcription Factor	Protein Coding	38	GC11M000644	4.53264617919922	https://www.genecards.org/cgi-bin/carddisp.pl?gene=DEAF1
ELP1	Elongator Acetyltransferase Complex Subunit 1	Protein Coding	34	GC09M108868	4.53094863891602	https://www.genecards.org/cgi-bin/carddisp.pl?gene=ELP1
TMEM199	Transmembrane Protein 199	Protein Coding	34	GC17P054885	4.5165057182312	https://www.genecards.org/cgi-bin/carddisp.pl?gene=TMEM199
JPH2	Junctophilin 2	Protein Coding	40	GC20M044111	4.51401948928833	https://www.genecards.org/cgi-bin/carddisp.pl?gene=JPH2
CYP19A1	Cytochrome P450 Family 19 Subfamily A Member 1	Protein Coding	47	GC15M051208	4.51374816894531	https://www.genecards.org/cgi-bin/carddisp.pl?gene=CYP19A1
STX3	Syntaxin 3	Protein Coding	40	GC11P059713	4.51026153564453	https://www.genecards.org/cgi-bin/carddisp.pl?gene=STX3
CEP97	Centrosomal Protein 97	Protein Coding	34	GC03P101769	4.50124883651733	https://www.genecards.org/cgi-bin/carddisp.pl?gene=CEP97
ZEB1	Zinc Finger E-Box Binding Homeobox 1	Protein Coding	46	GC10P031318	4.49523258209229	https://www.genecards.org/cgi-bin/carddisp.pl?gene=ZEB1
FAP	Fibroblast Activation Protein Alpha	Protein Coding	44	GC02M162170	4.49498844146729	https://www.genecards.org/cgi-bin/carddisp.pl?gene=FAP
ADAM19	ADAM Metallopeptidase Domain 19	Protein Coding	42	GC05M157395	4.49218988418579	https://www.genecards.org/cgi-bin/carddisp.pl?gene=ADAM19
CCL7	C-C Motif Chemokine Ligand 7	Protein Coding	41	GC17P034270	4.49151039123535	https://www.genecards.org/cgi-bin/carddisp.pl?gene=CCL7
NBAS	NBAS Subunit Of NRZ Tethering Complex	Protein Coding	40	GC02M014783	4.48728895187378	https://www.genecards.org/cgi-bin/carddisp.pl?gene=NBAS
AGL	Amylo-Alpha-1, 6-Glucosidase, 4-Alpha-Glucanotransferase	Protein Coding	44	GC01P099850	4.48589086532593	https://www.genecards.org/cgi-bin/carddisp.pl?gene=AGL
CDKN2B	Cyclin Dependent Kinase Inhibitor 2B	Protein Coding	45	GC09M022002	4.48529434204102	https://www.genecards.org/cgi-bin/carddisp.pl?gene=CDKN2B
FLRT3	Fibronectin Leucine Rich Transmembrane Protein 3	Protein Coding	43	GC20M014322	4.46612739562988	https://www.genecards.org/cgi-bin/carddisp.pl?gene=FLRT3
VANGL1	VANGL Planar Cell Polarity Protein 1	Protein Coding	42	GC01P115641	4.46405363082886	https://www.genecards.org/cgi-bin/carddisp.pl?gene=VANGL1
RUNX2	RUNX Family Transcription Factor 2	Protein Coding	45	GC06P083940	4.460364818573	https://www.genecards.org/cgi-bin/carddisp.pl?gene=RUNX2
TRIM21	Tripartite Motif Containing 21	Protein Coding	41	GC11M004384	4.45951461791992	https://www.genecards.org/cgi-bin/carddisp.pl?gene=TRIM21
WRN	WRN RecQ Like Helicase	Protein Coding	44	GC08P031033	4.45400905609131	https://www.genecards.org/cgi-bin/carddisp.pl?gene=WRN
RAB38	RAB38, Member RAS Oncogene Family	Protein Coding	38	GC11M090612	4.44956111907959	https://www.genecards.org/cgi-bin/carddisp.pl?gene=RAB38
OCLN	Occludin	Protein Coding	42	GC05P069492	4.44698524475098	https://www.genecards.org/cgi-bin/carddisp.pl?gene=OCLN
NKX6-1	NK6 Homeobox 1	Protein Coding	39	GC04M084491	4.43987226486206	https://www.genecards.org/cgi-bin/carddisp.pl?gene=NKX6-1
RPS26	Ribosomal Protein S26	Protein Coding	41	GC12P056043	4.43485450744629	https://www.genecards.org/cgi-bin/carddisp.pl?gene=RPS26
FKTN	Fukutin	Protein Coding	38	GC09P105558	4.43465709686279	https://www.genecards.org/cgi-bin/carddisp.pl?gene=FKTN
STXBP1	Syntaxin Binding Protein 1	Protein Coding	47	GC09P127590	4.43053913116455	https://www.genecards.org/cgi-bin/carddisp.pl?gene=STXBP1
ATP13A3	ATPase 13A3	Protein Coding	38	GC03M194402	4.4272084236145	https://www.genecards.org/cgi-bin/carddisp.pl?gene=ATP13A3
GATA4	GATA Binding Protein 4	Protein Coding	46	GC08P011676	4.42469263076782	https://www.genecards.org/cgi-bin/carddisp.pl?gene=GATA4
MIR378A	MicroRNA 378a	RNA Gene	21	GC05P149732	4.42447710037231	https://www.genecards.org/cgi-bin/carddisp.pl?gene=MIR378A
LMOD1	Leiomodin 1	Protein Coding	41	GC01M201896	4.42274761199951	https://www.genecards.org/cgi-bin/carddisp.pl?gene=LMOD1
ESCO2	Establishment Of Sister Chromatid Cohesion N-Acetyltransferase 2	Protein Coding	38	GC08P027771	4.42180061340332	https://www.genecards.org/cgi-bin/carddisp.pl?gene=ESCO2
RCN1	Reticulocalbin 1	Protein Coding	40	GC11P032090	4.41950559616089	https://www.genecards.org/cgi-bin/carddisp.pl?gene=RCN1
AP2S1	Adaptor Related Protein Complex 2 Subunit Sigma 1	Protein Coding	41	GC19M046838	4.41615343093872	https://www.genecards.org/cgi-bin/carddisp.pl?gene=AP2S1
NRP1	Neuropilin 1	Protein Coding	45	GC10M033177	4.41297960281372	https://www.genecards.org/cgi-bin/carddisp.pl?gene=NRP1
TLR3	Toll Like Receptor 3	Protein Coding	49	GC04P186059	4.41287612915039	https://www.genecards.org/cgi-bin/carddisp.pl?gene=TLR3
COLEC11	Collectin Subfamily Member 11	Protein Coding	41	GC02P003594	4.41206741333008	https://www.genecards.org/cgi-bin/carddisp.pl?gene=COLEC11
C1QBP	Complement C1q Binding Protein	Protein Coding	43	GC17M005432	4.40791082382202	https://www.genecards.org/cgi-bin/carddisp.pl?gene=C1QBP
GSK3B	Glycogen Synthase Kinase 3 Beta	Protein Coding	47	GC03M119821	4.40509700775146	https://www.genecards.org/cgi-bin/carddisp.pl?gene=GSK3B
ITGA2	Integrin Subunit Alpha 2	Protein Coding	45	GC05P052989	4.40455913543701	https://www.genecards.org/cgi-bin/carddisp.pl?gene=ITGA2
EGLN2	Egl-9 Family Hypoxia Inducible Factor 2	Protein Coding	43	GC19P066714	4.40081167221069	https://www.genecards.org/cgi-bin/carddisp.pl?gene=EGLN2
MAPKAP1	MAPK Associated Protein 1	Protein Coding	41	GC09M125437	4.39814853668213	https://www.genecards.org/cgi-bin/carddisp.pl?gene=MAPKAP1
POMT1	Protein O-Mannosyltransferase 1	Protein Coding	44	GC09P131502	4.39550685882568	https://www.genecards.org/cgi-bin/carddisp.pl?gene=POMT1
IGFBP4	Insulin Like Growth Factor Binding Protein 4	Protein Coding	41	GC17P040443	4.39477634429932	https://www.genecards.org/cgi-bin/carddisp.pl?gene=IGFBP4
HCN4	Hyperpolarization Activated Cyclic Nucleotide Gated Potassium Channel 4	Protein Coding	47	GC15M073319	4.39434432983398	https://www.genecards.org/cgi-bin/carddisp.pl?gene=HCN4
FOXM1	Forkhead Box M1	Protein Coding	42	GC12M002857	4.39404487609863	https://www.genecards.org/cgi-bin/carddisp.pl?gene=FOXM1
LOC106627981	GBA Recombination Region	Biological Region	3	GC01P155233	4.39330053329468	https://www.genecards.org/cgi-bin/carddisp.pl?gene=LOC106627981
HLA-C	Major Histocompatibility Complex, Class I, C	Protein Coding	44	GC06M065914	4.39175462722778	https://www.genecards.org/cgi-bin/carddisp.pl?gene=HLA-C
ZFPM2	Zinc Finger Protein, FOG Family Member 2	Protein Coding	41	GC08P104590	4.38984537124634	https://www.genecards.org/cgi-bin/carddisp.pl?gene=ZFPM2
CFHR2	Complement Factor H Related 2	Protein Coding	38	GC01P196943	4.38813638687134	https://www.genecards.org/cgi-bin/carddisp.pl?gene=CFHR2
PIK3CD	Phosphatidylinositol-4,5-Bisphosphate 3-Kinase Catalytic Subunit Delta	Protein Coding	51	GC01P009629	4.38769388198853	https://www.genecards.org/cgi-bin/carddisp.pl?gene=PIK3CD
ACTN2	Actinin Alpha 2	Protein Coding	45	GC01P236686	4.38671016693115	https://www.genecards.org/cgi-bin/carddisp.pl?gene=ACTN2
LECT2	Leukocyte Cell Derived Chemotaxin 2	Protein Coding	35	GC05M135922	4.386155128479	https://www.genecards.org/cgi-bin/carddisp.pl?gene=LECT2
EPG5	Ectopic P-Granules 5 Autophagy Tethering Factor	Protein Coding	37	GC18M045800	4.38324451446533	https://www.genecards.org/cgi-bin/carddisp.pl?gene=EPG5
IL11	Interleukin 11	Protein Coding	39	GC19M055364	4.38234710693359	https://www.genecards.org/cgi-bin/carddisp.pl?gene=IL11
CTSD	Cathepsin D	Protein Coding	50	GC11M001752	4.37958955764771	https://www.genecards.org/cgi-bin/carddisp.pl?gene=CTSD
AP3D1	Adaptor Related Protein Complex 3 Subunit Delta 1	Protein Coding	39	GC19M005347	4.37644195556641	https://www.genecards.org/cgi-bin/carddisp.pl?gene=AP3D1
CDK5RAP3	CDK5 Regulatory Subunit Associated Protein 3	Protein Coding	37	GC17P047967	4.37096834182739	https://www.genecards.org/cgi-bin/carddisp.pl?gene=CDK5RAP3
FASN	Fatty Acid Synthase	Protein Coding	47	GC17M082078	4.3708176612854	https://www.genecards.org/cgi-bin/carddisp.pl?gene=FASN
SPECC1L	Sperm Antigen With Calponin Homology And Coiled-Coil Domains 1 Like	Protein Coding	38	GC22P036098	4.36662912368774	https://www.genecards.org/cgi-bin/carddisp.pl?gene=SPECC1L
POU2AF1	POU Class 2 Homeobox Associating Factor 1	Protein Coding	37	GC11M111352	4.36602783203125	https://www.genecards.org/cgi-bin/carddisp.pl?gene=POU2AF1
ETV6	ETS Variant Transcription Factor 6	Protein Coding	45	GC12P011649	4.36599731445313	https://www.genecards.org/cgi-bin/carddisp.pl?gene=ETV6
TNFAIP3	TNF Alpha Induced Protein 3	Protein Coding	46	GC06P137866	4.36024141311646	https://www.genecards.org/cgi-bin/carddisp.pl?gene=TNFAIP3
TLR7	Toll Like Receptor 7	Protein Coding	46	GC0XP012867	4.35197067260742	https://www.genecards.org/cgi-bin/carddisp.pl?gene=TLR7
C5AR1	Complement C5a Receptor 1	Protein Coding	42	GC19P047290	4.34655475616455	https://www.genecards.org/cgi-bin/carddisp.pl?gene=C5AR1
USH2A	Usherin	Protein Coding	38	GC01M215622	4.34563827514648	https://www.genecards.org/cgi-bin/carddisp.pl?gene=USH2A
CTSL	Cathepsin L	Protein Coding	45	GC09P087725	4.34490346908569	https://www.genecards.org/cgi-bin/carddisp.pl?gene=CTSL
SLC29A3	Solute Carrier Family 29 Member 3	Protein Coding	43	GC10P071320	4.34472990036011	https://www.genecards.org/cgi-bin/carddisp.pl?gene=SLC29A3
CDK6	Cyclin Dependent Kinase 6	Protein Coding	50	GC07M092604	4.34056377410889	https://www.genecards.org/cgi-bin/carddisp.pl?gene=CDK6
SLC15A2	Solute Carrier Family 15 Member 2	Protein Coding	39	GC03P121894	4.33976125717163	https://www.genecards.org/cgi-bin/carddisp.pl?gene=SLC15A2
YTHDF2	YTH N6-Methyladenosine RNA Binding Protein 2	Protein Coding	37	GC01P028800	4.33132219314575	https://www.genecards.org/cgi-bin/carddisp.pl?gene=YTHDF2
UROD	Uroporphyrinogen Decarboxylase	Protein Coding	44	GC01P045353	4.33113145828247	https://www.genecards.org/cgi-bin/carddisp.pl?gene=UROD
SEMA6A	Semaphorin 6A	Protein Coding	39	GC05M116443	4.33075141906738	https://www.genecards.org/cgi-bin/carddisp.pl?gene=SEMA6A
XRCC3	X-Ray Repair Cross Complementing 3	Protein Coding	41	GC14M103697	4.32617044448853	https://www.genecards.org/cgi-bin/carddisp.pl?gene=XRCC3
ADAMTSL1	ADAMTS Like 1	Protein Coding	41	GC09P017906	4.32593393325806	https://www.genecards.org/cgi-bin/carddisp.pl?gene=ADAMTSL1
KCNE5	Potassium Voltage-Gated Channel Subfamily E Regulatory Subunit 5	Protein Coding	33	GC0XM109623	4.32189893722534	https://www.genecards.org/cgi-bin/carddisp.pl?gene=KCNE5
ANGPT1	Angiopoietin 1	Protein Coding	44	GC08M107246	4.32115697860718	https://www.genecards.org/cgi-bin/carddisp.pl?gene=ANGPT1
PNPLA2	Patatin Like Phospholipase Domain Containing 2	Protein Coding	43	GC11P001789	4.31883430480957	https://www.genecards.org/cgi-bin/carddisp.pl?gene=PNPLA2
F10	Coagulation Factor X	Protein Coding	48	GC13P113122	4.31311702728271	https://www.genecards.org/cgi-bin/carddisp.pl?gene=F10
MYL9	Myosin Light Chain 9	Protein Coding	42	GC20P036541	4.31160736083984	https://www.genecards.org/cgi-bin/carddisp.pl?gene=MYL9
NEAT1	Nuclear Paraspeckle Assembly Transcript 1	RNA Gene	24	GC11P069943	4.3101019859314	https://www.genecards.org/cgi-bin/carddisp.pl?gene=NEAT1
SCLT1	Sodium Channel And Clathrin Linker 1	Protein Coding	33	GC04M128864	4.30783462524414	https://www.genecards.org/cgi-bin/carddisp.pl?gene=SCLT1
MIR216B	MicroRNA 216b	RNA Gene	18	GC02M056000	4.30592775344849	https://www.genecards.org/cgi-bin/carddisp.pl?gene=MIR216B
UGT1A1	UDP Glucuronosyltransferase Family 1 Member A1	Protein Coding	48	GC02P233760	4.3033275604248	https://www.genecards.org/cgi-bin/carddisp.pl?gene=UGT1A1
CD63	CD63 Molecule	Protein Coding	41	GC12M055725	4.30053949356079	https://www.genecards.org/cgi-bin/carddisp.pl?gene=CD63
SMC1A	Structural Maintenance Of Chromosomes 1A	Protein Coding	44	GC0XM053374	4.29994344711304	https://www.genecards.org/cgi-bin/carddisp.pl?gene=SMC1A
SFTA3	Surfactant Associated 3	RNA Gene	30	GC14M036474	4.29427146911621	https://www.genecards.org/cgi-bin/carddisp.pl?gene=SFTA3
EMC10	ER Membrane Protein Complex Subunit 10	Protein Coding	34	GC19P050476	4.29308795928955	https://www.genecards.org/cgi-bin/carddisp.pl?gene=EMC10
XRCC4	X-Ray Repair Cross Complementing 4	Protein Coding	42	GC05P083077	4.28594732284546	https://www.genecards.org/cgi-bin/carddisp.pl?gene=XRCC4
AIM2	Absent In Melanoma 2	Protein Coding	40	GC01M159062	4.28169679641724	https://www.genecards.org/cgi-bin/carddisp.pl?gene=AIM2
SHC1	SHC Adaptor Protein 1	Protein Coding	42	GC01M154962	4.27690029144287	https://www.genecards.org/cgi-bin/carddisp.pl?gene=SHC1
MIOX	Myo-Inositol Oxygenase	Protein Coding	37	GC22P050486	4.27513313293457	https://www.genecards.org/cgi-bin/carddisp.pl?gene=MIOX
UCHL1	Ubiquitin C-Terminal Hydrolase L1	Protein Coding	49	GC04P041256	4.27100706100464	https://www.genecards.org/cgi-bin/carddisp.pl?gene=UCHL1
RPTOR	Regulatory Associated Protein Of MTOR Complex 1	Protein Coding	42	GC17P080544	4.26863670349121	https://www.genecards.org/cgi-bin/carddisp.pl?gene=RPTOR
CAD	Carbamoyl-Phosphate Synthetase 2, Aspartate Transcarbamylase, And Dihydroorotase	Protein Coding	48	GC02P027217	4.26506567001343	https://www.genecards.org/cgi-bin/carddisp.pl?gene=CAD
APOH	Apolipoprotein H	Protein Coding	43	GC17M066212	4.26431512832642	https://www.genecards.org/cgi-bin/carddisp.pl?gene=APOH
RCC2	Regulator Of Chromosome Condensation 2	Protein Coding	38	GC01M017406	4.26193618774414	https://www.genecards.org/cgi-bin/carddisp.pl?gene=RCC2
TUBB4B	Tubulin Beta 4B Class IVb	Protein Coding	42	GC09P137241	4.26104736328125	https://www.genecards.org/cgi-bin/carddisp.pl?gene=TUBB4B
TGFBR3	Transforming Growth Factor Beta Receptor 3	Protein Coding	45	GC01M091680	4.25943756103516	https://www.genecards.org/cgi-bin/carddisp.pl?gene=TGFBR3
COPB2	COPI Coat Complex Subunit Beta 2	Protein Coding	44	GC03M139355	4.25737476348877	https://www.genecards.org/cgi-bin/carddisp.pl?gene=COPB2
ZIC2	Zic Family Member 2	Protein Coding	41	GC13P099981	4.25547218322754	https://www.genecards.org/cgi-bin/carddisp.pl?gene=ZIC2
APEH	Acylaminoacyl-Peptide Hydrolase	Protein Coding	40	GC03P049673	4.25357389450073	https://www.genecards.org/cgi-bin/carddisp.pl?gene=APEH
VPS16	VPS16 Core Subunit Of CORVET And HOPS Complexes	Protein Coding	36	GC20P002840	4.25291013717651	https://www.genecards.org/cgi-bin/carddisp.pl?gene=VPS16
PXN	Paxillin	Protein Coding	44	GC12M120210	4.25263595581055	https://www.genecards.org/cgi-bin/carddisp.pl?gene=PXN
UQCRC2	Ubiquinol-Cytochrome C Reductase Core Protein 2	Protein Coding	45	GC16P022240	4.2519474029541	https://www.genecards.org/cgi-bin/carddisp.pl?gene=UQCRC2
MED13L	Mediator Complex Subunit 13L	Protein Coding	38	GC12M115953	4.24962329864502	https://www.genecards.org/cgi-bin/carddisp.pl?gene=MED13L
FGF21	Fibroblast Growth Factor 21	Protein Coding	37	GC19P067053	4.24844598770142	https://www.genecards.org/cgi-bin/carddisp.pl?gene=FGF21
KCNA1	Potassium Voltage-Gated Channel Subfamily A Member 1	Protein Coding	44	GC12P021017	4.24798107147217	https://www.genecards.org/cgi-bin/carddisp.pl?gene=KCNA1
LOC107133510	Origin Of Replication At HBB	Biological Region	3	GC11P005222	4.24594163894653	https://www.genecards.org/cgi-bin/carddisp.pl?gene=LOC107133510
MIR30E	MicroRNA 30e	RNA Gene	22	GC01P040754	4.24164819717407	https://www.genecards.org/cgi-bin/carddisp.pl?gene=MIR30E
ETS2	ETS Proto-Oncogene 2, Transcription Factor	Protein Coding	40	GC21P038805	4.24131917953491	https://www.genecards.org/cgi-bin/carddisp.pl?gene=ETS2
APOC2	Apolipoprotein C2	Protein Coding	42	GC19P066883	4.24070644378662	https://www.genecards.org/cgi-bin/carddisp.pl?gene=APOC2
IL12B	Interleukin 12B	Protein Coding	42	GC05M159314	4.2406702041626	https://www.genecards.org/cgi-bin/carddisp.pl?gene=IL12B
SEC24C	SEC24 Homolog C, COPII Coat Complex Component	Protein Coding	42	GC10P073744	4.23865413665771	https://www.genecards.org/cgi-bin/carddisp.pl?gene=SEC24C
SLC5A4	Solute Carrier Family 5 Member 4	Protein Coding	38	GC22M032218	4.23382902145386	https://www.genecards.org/cgi-bin/carddisp.pl?gene=SLC5A4
MIR125A	MicroRNA 125a	RNA Gene	22	GC19P067235	4.23074626922607	https://www.genecards.org/cgi-bin/carddisp.pl?gene=MIR125A
PAX7	Paired Box 7	Protein Coding	42	GC01P018631	4.22785091400146	https://www.genecards.org/cgi-bin/carddisp.pl?gene=PAX7
DVL2	Dishevelled Segment Polarity Protein 2	Protein Coding	44	GC17M007225	4.22336864471436	https://www.genecards.org/cgi-bin/carddisp.pl?gene=DVL2
F13A1	Coagulation Factor XIII A Chain	Protein Coding	45	GC06M006144	4.22281169891357	https://www.genecards.org/cgi-bin/carddisp.pl?gene=F13A1
NT5E	5'-Nucleotidase Ecto	Protein Coding	49	GC06P085449	4.22260713577271	https://www.genecards.org/cgi-bin/carddisp.pl?gene=NT5E
CBS	Cystathionine Beta-Synthase	Protein Coding	48	GC21M043053	4.21781444549561	https://www.genecards.org/cgi-bin/carddisp.pl?gene=CBS
KCNJ13	Potassium Inwardly Rectifying Channel Subfamily J Member 13	Protein Coding	42	GC02M232765	4.20872735977173	https://www.genecards.org/cgi-bin/carddisp.pl?gene=KCNJ13
TUBB6	Tubulin Beta 6 Class V	Protein Coding	40	GC18P012307	4.20767116546631	https://www.genecards.org/cgi-bin/carddisp.pl?gene=TUBB6
ADAM10	ADAM Metallopeptidase Domain 10	Protein Coding	50	GC15M058588	4.19785308837891	https://www.genecards.org/cgi-bin/carddisp.pl?gene=ADAM10
SIX3	SIX Homeobox 3	Protein Coding	42	GC02P044941	4.1953387260437	https://www.genecards.org/cgi-bin/carddisp.pl?gene=SIX3
TBX3	T-Box Transcription Factor 3	Protein Coding	42	GC12M114670	4.19467926025391	https://www.genecards.org/cgi-bin/carddisp.pl?gene=TBX3
SMC3	Structural Maintenance Of Chromosomes 3	Protein Coding	44	GC10P110567	4.19452476501465	https://www.genecards.org/cgi-bin/carddisp.pl?gene=SMC3
TCF7L2	Transcription Factor 7 Like 2	Protein Coding	45	GC10P112950	4.19044399261475	https://www.genecards.org/cgi-bin/carddisp.pl?gene=TCF7L2
C1QB	Complement C1q B Chain	Protein Coding	43	GC01P022652	4.18007278442383	https://www.genecards.org/cgi-bin/carddisp.pl?gene=C1QB
KMT2C	Lysine Methyltransferase 2C	Protein Coding	41	GC07M152134	4.17402410507202	https://www.genecards.org/cgi-bin/carddisp.pl?gene=KMT2C
SLC35D3	Solute Carrier Family 35 Member D3	Protein Coding	33	GC06P136922	4.17400741577148	https://www.genecards.org/cgi-bin/carddisp.pl?gene=SLC35D3
PIGT	Phosphatidylinositol Glycan Anchor Biosynthesis Class T	Protein Coding	40	GC20P045416	4.17240285873413	https://www.genecards.org/cgi-bin/carddisp.pl?gene=PIGT
CYP2C9	Cytochrome P450 Family 2 Subfamily C Member 9	Protein Coding	46	GC10P094938	4.16206455230713	https://www.genecards.org/cgi-bin/carddisp.pl?gene=CYP2C9
XYLT1	Xylosyltransferase 1	Protein Coding	41	GC16M017101	4.16048336029053	https://www.genecards.org/cgi-bin/carddisp.pl?gene=XYLT1
WFDC2	WAP Four-Disulfide Core Domain 2	Protein Coding	37	GC20P045469	4.16012477874756	https://www.genecards.org/cgi-bin/carddisp.pl?gene=WFDC2
FOXO1	Forkhead Box O1	Protein Coding	47	GC13M040555	4.15673398971558	https://www.genecards.org/cgi-bin/carddisp.pl?gene=FOXO1
IFT46	Intraflagellar Transport 46	Protein Coding	32	GC11M118544	4.15528011322021	https://www.genecards.org/cgi-bin/carddisp.pl?gene=IFT46
PPP3CA	Protein Phosphatase 3 Catalytic Subunit Alpha	Protein Coding	50	GC04M101024	4.15515851974487	https://www.genecards.org/cgi-bin/carddisp.pl?gene=PPP3CA
LOC106099062	HBB Recombination Region	Biological Region	3	GC11P005358	4.15448474884033	https://www.genecards.org/cgi-bin/carddisp.pl?gene=LOC106099062
CYP2D6	Cytochrome P450 Family 2 Subfamily D Member 6	Protein Coding	46	GC22M042126	4.1540093421936	https://www.genecards.org/cgi-bin/carddisp.pl?gene=CYP2D6
NARS2	Asparaginyl-TRNA Synthetase 2, Mitochondrial	Protein Coding	42	GC11M078435	4.15388202667236	https://www.genecards.org/cgi-bin/carddisp.pl?gene=NARS2
KRTCAP3	Keratinocyte Associated Protein 3	Protein Coding	31	GC02P027442	4.15379667282104	https://www.genecards.org/cgi-bin/carddisp.pl?gene=KRTCAP3
DHCR24	24-Dehydrocholesterol Reductase	Protein Coding	44	GC01M054849	4.15148258209229	https://www.genecards.org/cgi-bin/carddisp.pl?gene=DHCR24
SMARCC2	SWI/SNF Related, Matrix Associated, Actin Dependent Regulator Of Chromatin Subfamily C Member 2	Protein Coding	43	GC12M056635	4.14219045639038	https://www.genecards.org/cgi-bin/carddisp.pl?gene=SMARCC2
MAP1B	Microtubule Associated Protein 1B	Protein Coding	43	GC05P072107	4.14022636413574	https://www.genecards.org/cgi-bin/carddisp.pl?gene=MAP1B
CMA1	Chymase 1	Protein Coding	42	GC14M024506	4.13730525970459	https://www.genecards.org/cgi-bin/carddisp.pl?gene=CMA1
CDK5RAP2	CDK5 Regulatory Subunit Associated Protein 2	Protein Coding	41	GC09M120388	4.13544321060181	https://www.genecards.org/cgi-bin/carddisp.pl?gene=CDK5RAP2
RPE65	Retinoid Isomerohydrolase RPE65	Protein Coding	44	GC01M068428	4.13334035873413	https://www.genecards.org/cgi-bin/carddisp.pl?gene=RPE65
TAP2	Transporter 2, ATP Binding Cassette Subfamily B Member	Protein Coding	43	GC06M032821	4.13210153579712	https://www.genecards.org/cgi-bin/carddisp.pl?gene=TAP2
GPI	Glucose-6-Phosphate Isomerase	Protein Coding	46	GC19P034359	4.13076400756836	https://www.genecards.org/cgi-bin/carddisp.pl?gene=GPI
NPPC	Natriuretic Peptide C	Protein Coding	41	GC02M231921	4.12496948242188	https://www.genecards.org/cgi-bin/carddisp.pl?gene=NPPC
PRKCZ	Protein Kinase C Zeta	Protein Coding	47	GC01P003912	4.12098836898804	https://www.genecards.org/cgi-bin/carddisp.pl?gene=PRKCZ
CD209	CD209 Molecule	Protein Coding	42	GC19M007739	4.11969518661499	https://www.genecards.org/cgi-bin/carddisp.pl?gene=CD209
CCBE1	Collagen And Calcium Binding EGF Domains 1	Protein Coding	41	GC18M059430	4.11962223052979	https://www.genecards.org/cgi-bin/carddisp.pl?gene=CCBE1
MIR483	MicroRNA 483	RNA Gene	20	GC11M003297	4.1164698600769	https://www.genecards.org/cgi-bin/carddisp.pl?gene=MIR483
FCGR3B	Fc Gamma Receptor IIIb	Protein Coding	42	GC01M161623	4.11448574066162	https://www.genecards.org/cgi-bin/carddisp.pl?gene=FCGR3B
DDRGK1	DDRGK Domain Containing 1	Protein Coding	37	GC20M003344	4.11381149291992	https://www.genecards.org/cgi-bin/carddisp.pl?gene=DDRGK1
RAC1	Rac Family Small GTPase 1	Protein Coding	47	GC07P006377	4.0988130569458	https://www.genecards.org/cgi-bin/carddisp.pl?gene=RAC1
TPR	Translocated Promoter Region, Nuclear Basket Protein	Protein Coding	42	GC01M186319	4.09438800811768	https://www.genecards.org/cgi-bin/carddisp.pl?gene=TPR
PLXNC1	Plexin C1	Protein Coding	38	GC12P094150	4.09425592422485	https://www.genecards.org/cgi-bin/carddisp.pl?gene=PLXNC1
SERPINA7	Serpin Family A Member 7	Protein Coding	40	GC0XM106032	4.09282875061035	https://www.genecards.org/cgi-bin/carddisp.pl?gene=SERPINA7
TM6SF2	Transmembrane 6 Superfamily Member 2	Protein Coding	28	GC19M019264	4.0879054069519	https://www.genecards.org/cgi-bin/carddisp.pl?gene=TM6SF2
ASS1	Argininosuccinate Synthase 1	Protein Coding	46	GC09P130444	4.08593368530273	https://www.genecards.org/cgi-bin/carddisp.pl?gene=ASS1
DOCK6	Dedicator Of Cytokinesis 6	Protein Coding	39	GC19M011199	4.08230400085449	https://www.genecards.org/cgi-bin/carddisp.pl?gene=DOCK6
MAPK9	Mitogen-Activated Protein Kinase 9	Protein Coding	46	GC05M180254	4.07939434051514	https://www.genecards.org/cgi-bin/carddisp.pl?gene=MAPK9
IFT81	Intraflagellar Transport 81	Protein Coding	39	GC12P110124	4.07670783996582	https://www.genecards.org/cgi-bin/carddisp.pl?gene=IFT81
CEP63	Centrosomal Protein 63	Protein Coding	40	GC03P134485	4.0758957862854	https://www.genecards.org/cgi-bin/carddisp.pl?gene=CEP63
MPDU1	Mannose-P-Dolichol Utilization Defect 1	Protein Coding	41	GC17P007583	4.07540369033813	https://www.genecards.org/cgi-bin/carddisp.pl?gene=MPDU1
CLPB	Caseinolytic Mitochondrial Matrix Peptidase Chaperone Subunit B	Protein Coding	43	GC11M090311	4.07511949539185	https://www.genecards.org/cgi-bin/carddisp.pl?gene=CLPB
ATP6AP2	ATPase H+ Transporting Accessory Protein 2	Protein Coding	43	GC0XP040582	4.07340002059937	https://www.genecards.org/cgi-bin/carddisp.pl?gene=ATP6AP2
IL6ST	Interleukin 6 Cytokine Family Signal Transducer	Protein Coding	46	GC05M055935	4.0633544921875	https://www.genecards.org/cgi-bin/carddisp.pl?gene=IL6ST
ROBO3	Roundabout Guidance Receptor 3	Protein Coding	43	GC11P124865	4.0614275932312	https://www.genecards.org/cgi-bin/carddisp.pl?gene=ROBO3
GPX3	Glutathione Peroxidase 3	Protein Coding	41	GC05P150997	4.05674457550049	https://www.genecards.org/cgi-bin/carddisp.pl?gene=GPX3
RECQL4	RecQ Like Helicase 4	Protein Coding	41	GC08M145425	4.05349922180176	https://www.genecards.org/cgi-bin/carddisp.pl?gene=RECQL4
AGRN	Agrin	Protein Coding	44	GC01P001020	4.0528736114502	https://www.genecards.org/cgi-bin/carddisp.pl?gene=AGRN
IRX2	Iroquois Homeobox 2	Protein Coding	37	GC05M002708	4.05154800415039	https://www.genecards.org/cgi-bin/carddisp.pl?gene=IRX2
DPM1	Dolichyl-Phosphate Mannosyltransferase Subunit 1, Catalytic	Protein Coding	42	GC20M050934	4.04809761047363	https://www.genecards.org/cgi-bin/carddisp.pl?gene=DPM1
AARS1	Alanyl-TRNA Synthetase 1	Protein Coding	36	GC16M070726	4.04497289657593	https://www.genecards.org/cgi-bin/carddisp.pl?gene=AARS1
CD59	CD59 Molecule (CD59 Blood Group)	Protein Coding	44	GC11M033704	4.04398059844971	https://www.genecards.org/cgi-bin/carddisp.pl?gene=CD59
CCN1	Cellular Communication Network Factor 1	Protein Coding	29	GC01P085581	4.0433874130249	https://www.genecards.org/cgi-bin/carddisp.pl?gene=CCN1
TDGF1	Teratocarcinoma-Derived Growth Factor 1	Protein Coding	40	GC03P046853	4.04269552230835	https://www.genecards.org/cgi-bin/carddisp.pl?gene=TDGF1
KCNAB2	Potassium Voltage-Gated Channel Subfamily A Regulatory Beta Subunit 2	Protein Coding	41	GC01P006020	4.04205465316772	https://www.genecards.org/cgi-bin/carddisp.pl?gene=KCNAB2
ADK	Adenosine Kinase	Protein Coding	49	GC10P074155	4.04134225845337	https://www.genecards.org/cgi-bin/carddisp.pl?gene=ADK
MERTK	MER Proto-Oncogene, Tyrosine Kinase	Protein Coding	49	GC02P111898	4.03866100311279	https://www.genecards.org/cgi-bin/carddisp.pl?gene=MERTK
SLC12A4	Solute Carrier Family 12 Member 4	Protein Coding	44	GC16M068098	4.03599119186401	https://www.genecards.org/cgi-bin/carddisp.pl?gene=SLC12A4
ALDH18A1	Aldehyde Dehydrogenase 18 Family Member A1	Protein Coding	43	GC10M095605	4.03180742263794	https://www.genecards.org/cgi-bin/carddisp.pl?gene=ALDH18A1
NFAT5	Nuclear Factor Of Activated T Cells 5	Protein Coding	41	GC16P069565	4.03025770187378	https://www.genecards.org/cgi-bin/carddisp.pl?gene=NFAT5
GCDH	Glutaryl-CoA Dehydrogenase	Protein Coding	44	GC19P012891	4.02992153167725	https://www.genecards.org/cgi-bin/carddisp.pl?gene=GCDH
WNT3A	Wnt Family Member 3A	Protein Coding	45	GC01P229293	4.02755451202393	https://www.genecards.org/cgi-bin/carddisp.pl?gene=WNT3A
SIRT3	Sirtuin 3	Protein Coding	45	GC11M000215	4.02713203430176	https://www.genecards.org/cgi-bin/carddisp.pl?gene=SIRT3
PHYH	Phytanoyl-CoA 2-Hydroxylase	Protein Coding	44	GC10M013277	4.0178484916687	https://www.genecards.org/cgi-bin/carddisp.pl?gene=PHYH
DRD2	Dopamine Receptor D2	Protein Coding	48	GC11M113409	4.01582860946655	https://www.genecards.org/cgi-bin/carddisp.pl?gene=DRD2
PRKAG2	Protein Kinase AMP-Activated Non-Catalytic Subunit Gamma 2	Protein Coding	48	GC07M151556	4.01315021514893	https://www.genecards.org/cgi-bin/carddisp.pl?gene=PRKAG2
RPL35A	Ribosomal Protein L35a	Protein Coding	41	GC03P197949	4.01062488555908	https://www.genecards.org/cgi-bin/carddisp.pl?gene=RPL35A
ESR2	Estrogen Receptor 2	Protein Coding	47	GC14M064084	4.00813627243042	https://www.genecards.org/cgi-bin/carddisp.pl?gene=ESR2
IL7R	Interleukin 7 Receptor	Protein Coding	44	GC05P035852	4.00525093078613	https://www.genecards.org/cgi-bin/carddisp.pl?gene=IL7R
DUSP6	Dual Specificity Phosphatase 6	Protein Coding	47	GC12M089347	4.003098487854	https://www.genecards.org/cgi-bin/carddisp.pl?gene=DUSP6
VANGL2	VANGL Planar Cell Polarity Protein 2	Protein Coding	41	GC01P160400	4.00220394134521	https://www.genecards.org/cgi-bin/carddisp.pl?gene=VANGL2
LEMD3	LEM Domain Containing 3	Protein Coding	41	GC12P065169	4.00063276290894	https://www.genecards.org/cgi-bin/carddisp.pl?gene=LEMD3
MIR1202	MicroRNA 1202	RNA Gene	14	GC06P155946	3.99923753738403	https://www.genecards.org/cgi-bin/carddisp.pl?gene=MIR1202
PPP2R1A	Protein Phosphatase 2 Scaffold Subunit Aalpha	Protein Coding	45	GC19P067249	3.99813270568848	https://www.genecards.org/cgi-bin/carddisp.pl?gene=PPP2R1A
HDAC9	Histone Deacetylase 9	Protein Coding	46	GC07P018086	3.99779939651489	https://www.genecards.org/cgi-bin/carddisp.pl?gene=HDAC9
CDH11	Cadherin 11	Protein Coding	46	GC16M064943	3.99428749084473	https://www.genecards.org/cgi-bin/carddisp.pl?gene=CDH11
SELL	Selectin L	Protein Coding	42	GC01M169690	3.99329543113708	https://www.genecards.org/cgi-bin/carddisp.pl?gene=SELL
IMPDH1	Inosine Monophosphate Dehydrogenase 1	Protein Coding	48	GC07M128392	3.9928092956543	https://www.genecards.org/cgi-bin/carddisp.pl?gene=IMPDH1
ADAMTS9	ADAM Metallopeptidase With Thrombospondin Type 1 Motif 9	Protein Coding	38	GC03M064501	3.99212718009949	https://www.genecards.org/cgi-bin/carddisp.pl?gene=ADAMTS9
RPL15	Ribosomal Protein L15	Protein Coding	42	GC03P023916	3.99011301994324	https://www.genecards.org/cgi-bin/carddisp.pl?gene=RPL15
ITGB2	Integrin Subunit Beta 2	Protein Coding	49	GC21M044885	3.98293495178223	https://www.genecards.org/cgi-bin/carddisp.pl?gene=ITGB2
KIF20A	Kinesin Family Member 20A	Protein Coding	40	GC05P138189	3.97947072982788	https://www.genecards.org/cgi-bin/carddisp.pl?gene=KIF20A
SI	Sucrase-Isomaltase	Protein Coding	44	GC03M164978	3.97829961776733	https://www.genecards.org/cgi-bin/carddisp.pl?gene=SI
RARS1	Arginyl-TRNA Synthetase 1	Protein Coding	35	GC05P168487	3.9754786491394	https://www.genecards.org/cgi-bin/carddisp.pl?gene=RARS1
TFF1	Trefoil Factor 1	Protein Coding	41	GC21M042362	3.9752504825592	https://www.genecards.org/cgi-bin/carddisp.pl?gene=TFF1
FLNB	Filamin B	Protein Coding	46	GC03P058008	3.97039365768433	https://www.genecards.org/cgi-bin/carddisp.pl?gene=FLNB
RAB3GAP1	RAB3 GTPase Activating Protein Catalytic Subunit 1	Protein Coding	40	GC02P135052	3.96853756904602	https://www.genecards.org/cgi-bin/carddisp.pl?gene=RAB3GAP1
SLC26A3	Solute Carrier Family 26 Member 3	Protein Coding	45	GC07M107765	3.9667387008667	https://www.genecards.org/cgi-bin/carddisp.pl?gene=SLC26A3
MRTFA	Myocardin Related Transcription Factor A	Protein Coding	33	GC22M058080	3.96647024154663	https://www.genecards.org/cgi-bin/carddisp.pl?gene=MRTFA
TAOK1	TAO Kinase 1	Protein Coding	42	GC17P054955	3.96492719650269	https://www.genecards.org/cgi-bin/carddisp.pl?gene=TAOK1
CD9	CD9 Molecule	Protein Coding	41	GC12P021026	3.96298766136169	https://www.genecards.org/cgi-bin/carddisp.pl?gene=CD9
WDR81	WD Repeat Domain 81	Protein Coding	36	GC17P001716	3.96172213554382	https://www.genecards.org/cgi-bin/carddisp.pl?gene=WDR81
FLNC	Filamin C	Protein Coding	44	GC07P128830	3.96167230606079	https://www.genecards.org/cgi-bin/carddisp.pl?gene=FLNC
JAK3	Janus Kinase 3	Protein Coding	49	GC19M017824	3.95871329307556	https://www.genecards.org/cgi-bin/carddisp.pl?gene=JAK3
GHR	Growth Hormone Receptor	Protein Coding	44	GC05P042429	3.95824313163757	https://www.genecards.org/cgi-bin/carddisp.pl?gene=GHR
RPL3L	Ribosomal Protein L3 Like	Protein Coding	38	GC16M001943	3.95741128921509	https://www.genecards.org/cgi-bin/carddisp.pl?gene=RPL3L
UBAC2	UBA Domain Containing 2	Protein Coding	37	GC13P099200	3.95570373535156	https://www.genecards.org/cgi-bin/carddisp.pl?gene=UBAC2
SEMA3E	Semaphorin 3E	Protein Coding	42	GC07M083363	3.95177626609802	https://www.genecards.org/cgi-bin/carddisp.pl?gene=SEMA3E
LORICRIN	Loricrin Cornified Envelope Precursor Protein	Protein Coding	27	GC01P153262	3.95041370391846	https://www.genecards.org/cgi-bin/carddisp.pl?gene=LORICRIN
PSC	Cholangitis, Primary Sclerosing	Genetic Locus	2	GC03U901834	3.94805836677551	https://www.genecards.org/cgi-bin/carddisp.pl?gene=PSC
[truncated: 4,582 more rows]
